# Supplementary material for: You Had Me at “MAGIC”!: Four Barley MAGIC Populations Reveal Novel Resistance QTL for Powdery Mildew
Source: Genes (Basel). 2020 Dec 18;11(12):1512. doi: 10.3390/genes11121512 (PMC7766815; doi:10.3390/genes11121512)
Supplement: Supplementary file 1 [file genes-11-01512-s001.zip]

Archive with 8 entries (8 files):
- Figure S1.pdf
- Figure S2.pdf
- Figure S3.pdf
- Figure S4.pdf
- Table S1.pdf
- Table S2.xlsx
- Table S3.xlsx
- Table S4.xlsx
