# Supplementary material for: You Had Me at “MAGIC”!: Four Barley MAGIC Populations Reveal Novel Resistance QTL for Powdery Mildew
Source: Genes (Basel). 2020 Dec 18;11(12):1512. doi: 10.3390/genes11121512 (PMC7766815; doi:10.3390/genes11121512)
Supplement: Supplementary file 1 [file genes-11-01512-s001.zip › Table S2.xlsx]

## Sheet: Info
Table S2
You had me at “MAGIC”! Four barley MAGIC populations reveal novel resistance QTL for Powdery Mildew
Fluturë Novakazi 1, Lene Krusell 2, Jens Due Jensen 3, Jihad Orabi 3, The PPP Barley Consortium, Ahmed Jahoor 3, Therése Bengtsson 1*
1 Department of Plant Breeding, Swedish University of Agricultural Sciences, Box 101, 230 53, Alnarp Sweden
2 Sejet Plant Breeding, Nørremarksvej 67, 8700 Horsens, Denmark
3 Nordic Seed A/S, Kornmarken 1, 8464 Galten Denmark
*Correspondence: Therése Bengtsson: therese.bengtsson@slu.se
Journal: Genes
GWAS results of the respective best models
Sheet	Data
Bonferroni thresholds	Bonferroni threshold values used in GWAS for respective MAGIC population
M1+2	GWAS with model FarmCPU+K for MAGIC 1+2
M3	GWAS with model FarmCPU+K for MAGIC 3
M4	GWAS with model FarmCPU+K for MAGIC 4
M1-4	GWAS with model MLMM+K for MAGIC 1 to 4
The PPP Barley Consortium
Inger Åhman (Department of Plant Breeding, Swedish University of Agricultural Sciences, Box 101, 230 53 Alnarp, Sweden),
Therése Bengtsson (Department of Plant Breeding, Swedish University of Agricultural Sciences, Box 101, 230 53 Alnarp, Sweden),
Fluturë Novakazi (Department of Plant Breeding, Swedish University of Agricultural Sciences, Box 101, 230 53 Alnarp, Sweden),
Outi Manninen (Boreal Plant Breeding Ltd, Myllytie 10, 31600 Jokioinen, Finland),
Merja Veteläinen (Boreal Plant Breeding Ltd, Myllytie 10, 31600 Jokioinen, Finland),
Mika Isolahti, (Boreal Plant Breeding Ltd, Myllytie 10, 31600 Jokioinen, Finland),
Muath Alsheikh (Graminor A/S, Hommelstadvegen 60, 2322 Ridabu, Norway),
Stein Bergersen (Graminor A/S, Hommelstadvegen 60, 2322 Ridabu, Norway),
Constantin Jansen (Graminor A/S, Hommelstadvegen 60, 2322 Ridabu, Norway),
Susanne Windju (Graminor A/S, Hommelstadvegen 60, 2322 Ridabu, Norway),
Marja Jalli, (Natural Resources Institute Finland (Luke), Tietotie 4, 31600 Jokioinen, Finland),
Juho Hautsalo, (Natural Resources Institute Finland (Luke), Survontie 9, 40500 Jyväskylä, Finland,
Ahmed Jahoor (NordicSeed A/S, Kornmarken 1, 8464 Galten, Denmark) (project leader),
Jens Due Jensen (Nordic Seed A/S, Kornmarken 1, 8464Galten, Denmark),
Jihad Orabi (Nordic Seed A/S, Kornmarken 1, 8464 Galten, Denmark),
Nana Vagndorf Nordestgaard (Nordic Seed A/S, Kornmarken 1, 8464 Galten, Denmark),
Lene Krusell (Sejet Plant Breeding, Nørremarksvej 67, 8700 Horsens, Denmark),
Rasmus Lund Hjortshøj (Sejet Plant Breeding, Nørremarksvej 67, 8700 Horsens, Denmark),
Charlotte Damgård Robertsen, (Sejet Plant Breeding, Nørremarksvej 67, 8700 Horsens, Denmark),
Magnus Göransson (The Agricultural University of Iceland, Faculty of Land and Animal Resources, Hvanneyri, 311 Borgarnes, Iceland)

## Sheet: Bonferroni Threshold
Bonferroni values used as significance threshold in GWAS for respective MAGIC population
Panel	Model	p.value	LOD
MAGIC 1+2	FarmCPU+K	1.18e-05	4.92812
MAGIC 3	FarmCPU+K	3.09e-05	4.51004
MAGIC 4	FarmCPU+K	2.5e-05	4.60206
MAGIC 1 to 4	MLMM+K	5e-07	6.30103
significant Marker Trait Associations (MTA) are highlighted in the following sheets

## Sheet: M1+2
GWAS with model FarmCPU+K for MAGIC 1+2
SNP	Chromosome	Position [bp]	p-value	LOD	MAF	nobs	FDR Adjusted p-values	Effect
JHI_Hv50k_2016_265870	4H	621555275	6.46516e-33	32.1894	0.358209	134	1.62146e-28	-1.33791
JHI_Hv50k_2016_7757	1H	6976974	6.05913e-09	8.21759	0.30597	134	7.59814e-05	-0.375858
BOPA2_12_30192	3H	21019740	1.46214e-06	5.83501	0.276119	134	0.0122235	-0.258105
JHI_Hv50k_2016_276999	5H	396682	3.25759e-06	5.4871	0.402985	134	0.0204251	-0.315706
JHI_Hv50k_2016_74940	2H	34038529	1.66418e-05	4.7788	0.0820896	134	0.0834755	-0.431494
BOPA1_4544_461	4H	46140224	4.80071e-05	4.31869	0.447761	134	0.172785	0.226831
JHI_Hv50k_2016_14683	1H	18358190	4.82255e-05	4.31672	0.38806	134	0.172785	-0.246636
JHI_Hv50k_2016_408357	6H	476865242	8.89066e-05	4.05107	0.470149	134	0.278722	0.213796
BOPA2_12_20037	3H	158717934	0.000581137	3.23572	0.119403	134	0.501041	0.304407
JHI_Hv50k_2016_166851	3H	144866515	0.000581137	3.23572	0.119403	134	0.501041	0.304407
JHI_Hv50k_2016_166854	3H	144876884	0.000581137	3.23572	0.119403	134	0.501041	0.304407
JHI_Hv50k_2016_166916	3H	146555291	0.000581137	3.23572	0.119403	134	0.501041	0.304407
JHI_Hv50k_2016_166977	3H	148363052	0.000581137	3.23572	0.119403	134	0.501041	0.304407
JHI_Hv50k_2016_166981	3H	148367069	0.000581137	3.23572	0.119403	134	0.501041	0.304407
JHI_Hv50k_2016_166984	3H	148376688	0.000581137	3.23572	0.119403	134	0.501041	0.304407
JHI_Hv50k_2016_167018	3H	149609993	0.000581137	3.23572	0.119403	134	0.501041	0.304407
JHI_Hv50k_2016_167025	3H	149816024	0.000581137	3.23572	0.119403	134	0.501041	0.304407
JHI_Hv50k_2016_167027	3H	149816719	0.000581137	3.23572	0.119403	134	0.501041	0.304407
JHI_Hv50k_2016_167234	3H	166059138	0.000581137	3.23572	0.119403	134	0.501041	0.304407
JHI_Hv50k_2016_242209	4H	409476902	0.000581137	3.23572	0.119403	134	0.501041	0.304407
JHI_Hv50k_2016_438820	7H	3433002	0.000721885	3.14153	0.141791	134	0.501041	-0.260405
JHI_Hv50k_2016_109473	2H	670791248	0.00138775	2.85769	0.470149	134	0.501041	-0.195426
JHI_Hv50k_2016_109482	2H	670853510	0.00138775	2.85769	0.470149	134	0.501041	-0.195426
JHI_Hv50k_2016_516296	7H	649062355	0.00143717	2.84249	0.391791	134	0.501041	-0.1935
BOPA1_3892_2472	3H	158707482	0.00172051	2.76434	0.126866	134	0.501041	0.269343
JHI_Hv50k_2016_196393	3H	587000883	0.00175598	2.75548	0.149254	134	0.501041	0.251041
JHI_Hv50k_2016_196644	3H	588776881	0.00175598	2.75548	0.149254	134	0.501041	0.251041
JHI_Hv50k_2016_196658	3H	589189308	0.00175598	2.75548	0.149254	134	0.501041	0.251041
JHI_Hv50k_2016_415494	6H	532855580	0.0019811	2.70309	0.283582	134	0.501041	-0.232525
JHI_Hv50k_2016_415565	6H	533209080	0.0019811	2.70309	0.283582	134	0.501041	-0.232525
SCRI_RS_238393	6H	532858270	0.0019811	2.70309	0.283582	134	0.501041	-0.232525
JHI_Hv50k_2016_109469	2H	670615513	0.00200146	2.69865	0.440299	134	0.501041	0.176376
JHI_Hv50k_2016_166392	3H	130790360	0.00206299	2.6855	0.30597	134	0.501041	0.192541
JHI_Hv50k_2016_166560	3H	138756589	0.00206299	2.6855	0.30597	134	0.501041	0.192541
JHI_Hv50k_2016_166576	3H	139193210	0.00206299	2.6855	0.30597	134	0.501041	0.192541
JHI_Hv50k_2016_487016	7H	451595038	0.00207644	2.68268	0.119403	134	0.501041	-0.278255
JHI_Hv50k_2016_487059	7H	451797258	0.00207644	2.68268	0.119403	134	0.501041	-0.278255
JHI_Hv50k_2016_487123	7H	453387674	0.00207644	2.68268	0.119403	134	0.501041	-0.278255
JHI_Hv50k_2016_487134	7H	453527111	0.00207644	2.68268	0.119403	134	0.501041	-0.278255
JHI_Hv50k_2016_487144	7H	453530511	0.00207644	2.68268	0.119403	134	0.501041	-0.278255
JHI_Hv50k_2016_487146	7H	453530880	0.00207644	2.68268	0.119403	134	0.501041	-0.278255
JHI_Hv50k_2016_487194	7H	453951005	0.00207644	2.68268	0.119403	134	0.501041	-0.278255
JHI_Hv50k_2016_487196	7H	453954076	0.00207644	2.68268	0.119403	134	0.501041	-0.278255
JHI_Hv50k_2016_487266	7H	455733076	0.00207644	2.68268	0.119403	134	0.501041	-0.278255
JHI_Hv50k_2016_487283	7H	455900264	0.00207644	2.68268	0.119403	134	0.501041	-0.278255
JHI_Hv50k_2016_487285	7H	455901116	0.00207644	2.68268	0.119403	134	0.501041	-0.278255
JHI_Hv50k_2016_487302	7H	456137471	0.00207644	2.68268	0.119403	134	0.501041	-0.278255
JHI_Hv50k_2016_487313	7H	456221481	0.00207644	2.68268	0.119403	134	0.501041	-0.278255
JHI_Hv50k_2016_487315	7H	456222806	0.00207644	2.68268	0.119403	134	0.501041	-0.278255
JHI_Hv50k_2016_490393	7H	525096052	0.00207644	2.68268	0.119403	134	0.501041	-0.278255
SCRI_RS_115426	7H	451631641	0.00207644	2.68268	0.119403	134	0.501041	-0.278255
SCRI_RS_175859	7H	456136476	0.00207644	2.68268	0.119403	134	0.501041	-0.278255
SCRI_RS_229174	7H	451797258	0.00207644	2.68268	0.119403	134	0.501041	-0.278255
SCRI_RS_231916	7H	456137737	0.00207644	2.68268	0.119403	134	0.501041	-0.278255
BOPA1_2968_1066	6H	540211351	0.00246983	2.60733	0.268657	134	0.501041	-0.17752
JHI_Hv50k_2016_416930	6H	540210902	0.00246983	2.60733	0.268657	134	0.501041	-0.17752
JHI_Hv50k_2016_416933	6H	540211351	0.00246983	2.60733	0.268657	134	0.501041	-0.17752
JHI_Hv50k_2016_416934	6H	540211481	0.00246983	2.60733	0.268657	134	0.501041	-0.17752
JHI_Hv50k_2016_416952	6H	540214402	0.00246983	2.60733	0.268657	134	0.501041	-0.17752
SCRI_RS_173491	3H	2664585	0.00251012	2.60031	0.38806	134	0.501041	0.168006
JHI_Hv50k_2016_515799	7H	648293534	0.00251361	2.5997	0.38806	134	0.501041	-0.184886
JHI_Hv50k_2016_515823	7H	648300742	0.00251361	2.5997	0.38806	134	0.501041	-0.184886
JHI_Hv50k_2016_515953	7H	648588712	0.00251361	2.5997	0.38806	134	0.501041	-0.184886
JHI_Hv50k_2016_516264	7H	648958954	0.00251361	2.5997	0.38806	134	0.501041	-0.184886
JHI_Hv50k_2016_516278	7H	649046686	0.00251361	2.5997	0.38806	134	0.501041	-0.184886
JHI_Hv50k_2016_516502	7H	649388468	0.00251361	2.5997	0.38806	134	0.501041	-0.184886
SCRI_RS_169044	7H	649158955	0.00251361	2.5997	0.38806	134	0.501041	-0.184886
SCRI_RS_224666	7H	649106925	0.00251361	2.5997	0.38806	134	0.501041	-0.184886
JHI_Hv50k_2016_492318	7H	578964494	0.00253689	2.5957	0.216418	134	0.501041	-0.203345
BOPA2_12_30896	2H	652094527	0.00254352	2.59457	0.223881	134	0.501041	0.208351
JHI_Hv50k_2016_107311	2H	650225707	0.00254352	2.59457	0.223881	134	0.501041	0.208351
JHI_Hv50k_2016_107354	2H	650901384	0.00254352	2.59457	0.223881	134	0.501041	0.208351
JHI_Hv50k_2016_107388	2H	651051862	0.00254352	2.59457	0.223881	134	0.501041	0.208351
JHI_Hv50k_2016_107649	2H	651536113	0.00254352	2.59457	0.223881	134	0.501041	0.208351
JHI_Hv50k_2016_107666	2H	651676765	0.00254352	2.59457	0.223881	134	0.501041	0.208351
JHI_Hv50k_2016_107751	2H	652419612	0.00254352	2.59457	0.223881	134	0.501041	0.208351
JHI_Hv50k_2016_107804	2H	653359755	0.00254352	2.59457	0.223881	134	0.501041	0.208351
BOPA1_ABC04214_1_2_360	3H	219956193	0.00309251	2.50969	0.343284	134	0.501041	0.17255
JHI_Hv50k_2016_168594	3H	198163084	0.00309251	2.50969	0.343284	134	0.501041	0.17255
JHI_Hv50k_2016_168734	3H	200158328	0.00309251	2.50969	0.343284	134	0.501041	0.17255
JHI_Hv50k_2016_169589	3H	217761755	0.00309251	2.50969	0.343284	134	0.501041	0.17255
JHI_Hv50k_2016_418888	6H	547080829	0.0031349	2.50378	0.470149	134	0.501041	0.168608
JHI_Hv50k_2016_418916	6H	547085267	0.0031349	2.50378	0.470149	134	0.501041	0.168608
JHI_Hv50k_2016_419074	6H	547251454	0.0031349	2.50378	0.470149	134	0.501041	0.168608
JHI_Hv50k_2016_419096	6H	547259061	0.0031349	2.50378	0.470149	134	0.501041	0.168608
SCRI_RS_147062	6H	547242906	0.0031349	2.50378	0.470149	134	0.501041	0.168608
JHI_Hv50k_2016_418964	6H	547088409	0.00326525	2.48608	0.238806	134	0.501041	-0.193096
JHI_Hv50k_2016_418991	6H	547090748	0.00326525	2.48608	0.238806	134	0.501041	-0.193096
SCRI_RS_155564	6H	547088473	0.00326525	2.48608	0.238806	134	0.501041	-0.193096
JHI_Hv50k_2016_107817	2H	653415064	0.00331259	2.47983	0.126866	134	0.501041	0.237373
JHI_Hv50k_2016_107818	2H	653415133	0.00331259	2.47983	0.126866	134	0.501041	0.237373
JHI_Hv50k_2016_107988	2H	653984832	0.00331259	2.47983	0.126866	134	0.501041	0.237373
JHI_Hv50k_2016_108011	2H	654157334	0.00331259	2.47983	0.126866	134	0.501041	0.237373
JHI_Hv50k_2016_490114	7H	522662927	0.00333569	2.47681	0.11194	134	0.501041	-0.270165
JHI_Hv50k_2016_490225	7H	523570278	0.00333569	2.47681	0.11194	134	0.501041	-0.270165
JHI_Hv50k_2016_490380	7H	524825783	0.00333569	2.47681	0.11194	134	0.501041	-0.270165
JHI_Hv50k_2016_491383	7H	540276115	0.00333569	2.47681	0.11194	134	0.501041	-0.270165
JHI_Hv50k_2016_491409	7H	543239570	0.00333569	2.47681	0.11194	134	0.501041	-0.270165
SCRI_RS_194291	7H	540263851	0.00333569	2.47681	0.11194	134	0.501041	-0.270165
JHI_Hv50k_2016_351491	5H	640774348	0.00374704	2.42631	0.402985	134	0.501041	-0.198889
JHI_Hv50k_2016_227520	4H	3571618	0.004054	2.39212	0.343284	134	0.501041	-0.165455
BOPA1_5385_722	3H	521561360	0.00416919	2.37995	0.126866	134	0.501041	0.237285
JHI_Hv50k_2016_186794	3H	521218313	0.00416919	2.37995	0.126866	134	0.501041	0.237285
JHI_Hv50k_2016_186800	3H	521546927	0.00416919	2.37995	0.126866	134	0.501041	0.237285
JHI_Hv50k_2016_186836	3H	521914024	0.00416919	2.37995	0.126866	134	0.501041	0.237285
JHI_Hv50k_2016_186841	3H	522146453	0.00416919	2.37995	0.126866	134	0.501041	0.237285
JHI_Hv50k_2016_186879	3H	522973131	0.00416919	2.37995	0.126866	134	0.501041	0.237285
JHI_Hv50k_2016_186910	3H	523304079	0.00416919	2.37995	0.126866	134	0.501041	0.237285
JHI_Hv50k_2016_186912	3H	523304236	0.00416919	2.37995	0.126866	134	0.501041	0.237285
JHI_Hv50k_2016_186977	3H	524261835	0.00416919	2.37995	0.126866	134	0.501041	0.237285
JHI_Hv50k_2016_186980	3H	524267294	0.00416919	2.37995	0.126866	134	0.501041	0.237285
JHI_Hv50k_2016_187001	3H	524798125	0.00416919	2.37995	0.126866	134	0.501041	0.237285
JHI_Hv50k_2016_496566	7H	604695419	0.00457202	2.33989	0.0970149	134	0.501041	-0.285227
JHI_Hv50k_2016_496575	7H	604696321	0.00457202	2.33989	0.0970149	134	0.501041	-0.285227
JHI_Hv50k_2016_496576	7H	604696576	0.00457202	2.33989	0.0970149	134	0.501041	-0.285227
JHI_Hv50k_2016_496583	7H	604697048	0.00457202	2.33989	0.0970149	134	0.501041	-0.285227
JHI_Hv50k_2016_496596	7H	604698582	0.00457202	2.33989	0.0970149	134	0.501041	-0.285227
JHI_Hv50k_2016_497745	7H	609597227	0.00457202	2.33989	0.0970149	134	0.501041	-0.285227
JHI_Hv50k_2016_501080	7H	619957420	0.00457202	2.33989	0.0970149	134	0.501041	-0.285227
SCRI_RS_139793	2H	74596988	0.00476624	2.32182	0.238806	134	0.501041	-0.17673
BOPA1_4184_393	3H	508406692	0.00478409	2.3202	0.119403	134	0.501041	0.236233
JHI_Hv50k_2016_185504	3H	508773317	0.00478409	2.3202	0.119403	134	0.501041	0.236233
JHI_Hv50k_2016_185535	3H	508839553	0.00478409	2.3202	0.119403	134	0.501041	0.236233
JHI_Hv50k_2016_185743	3H	510849608	0.00478409	2.3202	0.119403	134	0.501041	0.236233
JHI_Hv50k_2016_185840	3H	511311334	0.00478409	2.3202	0.119403	134	0.501041	0.236233
JHI_Hv50k_2016_185883	3H	511548584	0.00478409	2.3202	0.119403	134	0.501041	0.236233
JHI_Hv50k_2016_185887	3H	511670037	0.00478409	2.3202	0.119403	134	0.501041	0.236233
JHI_Hv50k_2016_185964	3H	512189057	0.00478409	2.3202	0.119403	134	0.501041	0.236233
SCRI_RS_143331	3H	511250389	0.00478409	2.3202	0.119403	134	0.501041	0.236233
SCRI_RS_1799	3H	511251374	0.00478409	2.3202	0.119403	134	0.501041	0.236233
JHI_Hv50k_2016_167734	3H	175393803	0.00481413	2.31748	0.350746	134	0.501041	0.163898
JHI_Hv50k_2016_167755	3H	176202147	0.00481413	2.31748	0.350746	134	0.501041	0.163898
JHI_Hv50k_2016_167763	3H	176457848	0.00481413	2.31748	0.350746	134	0.501041	0.163898
JHI_Hv50k_2016_168035	3H	183307804	0.00481413	2.31748	0.350746	134	0.501041	0.163898
JHI_Hv50k_2016_168921	3H	206059717	0.00481413	2.31748	0.350746	134	0.501041	0.163898
JHI_Hv50k_2016_168962	3H	207319474	0.00481413	2.31748	0.350746	134	0.501041	0.163898
JHI_Hv50k_2016_169059	3H	208356146	0.00481413	2.31748	0.350746	134	0.501041	0.163898
JHI_Hv50k_2016_169107	3H	209727932	0.00481413	2.31748	0.350746	134	0.501041	0.163898
JHI_Hv50k_2016_169234	3H	212019624	0.00481413	2.31748	0.350746	134	0.501041	0.163898
JHI_Hv50k_2016_169364	3H	213942350	0.00481413	2.31748	0.350746	134	0.501041	0.163898
JHI_Hv50k_2016_169445	3H	215662543	0.00481413	2.31748	0.350746	134	0.501041	0.163898
JHI_Hv50k_2016_169537	3H	216197864	0.00481413	2.31748	0.350746	134	0.501041	0.163898
JHI_Hv50k_2016_169554	3H	216303620	0.00481413	2.31748	0.350746	134	0.501041	0.163898
JHI_Hv50k_2016_169658	3H	219521780	0.00481413	2.31748	0.350746	134	0.501041	0.163898
JHI_Hv50k_2016_169667	3H	219645081	0.00481413	2.31748	0.350746	134	0.501041	0.163898
JHI_Hv50k_2016_169670	3H	219647082	0.00481413	2.31748	0.350746	134	0.501041	0.163898
JHI_Hv50k_2016_170197	3H	233011291	0.00481413	2.31748	0.350746	134	0.501041	0.163898
SCRI_RS_141166	3H	212003876	0.00481413	2.31748	0.350746	134	0.501041	0.163898
SCRI_RS_173916	3H	208364495	0.00481413	2.31748	0.350746	134	0.501041	0.163898
SCRI_RS_222735	3H	212834873	0.00481413	2.31748	0.350746	134	0.501041	0.163898
BOPA1_8930_370	2H	11188932	0.0049361	2.30662	0.208955	134	0.501041	-0.183638
JHI_Hv50k_2016_64290	2H	11076581	0.0049361	2.30662	0.208955	134	0.501041	-0.183638
JHI_Hv50k_2016_64293	2H	11077079	0.0049361	2.30662	0.208955	134	0.501041	-0.183638
JHI_Hv50k_2016_64372	2H	11123068	0.0049361	2.30662	0.208955	134	0.501041	-0.183638
JHI_Hv50k_2016_64373	2H	11123243	0.0049361	2.30662	0.208955	134	0.501041	-0.183638
JHI_Hv50k_2016_64424	2H	11126651	0.0049361	2.30662	0.208955	134	0.501041	-0.183638
JHI_Hv50k_2016_64465	2H	11186021	0.0049361	2.30662	0.208955	134	0.501041	-0.183638
JHI_Hv50k_2016_64467	2H	11186970	0.0049361	2.30662	0.208955	134	0.501041	-0.183638
JHI_Hv50k_2016_64473	2H	11189507	0.0049361	2.30662	0.208955	134	0.501041	-0.183638
JHI_Hv50k_2016_64481	2H	11191240	0.0049361	2.30662	0.208955	134	0.501041	-0.183638
JHI_Hv50k_2016_64585	2H	11315131	0.0049361	2.30662	0.208955	134	0.501041	-0.183638
JHI_Hv50k_2016_64593	2H	11315712	0.0049361	2.30662	0.208955	134	0.501041	-0.183638
JHI_Hv50k_2016_64601	2H	11316299	0.0049361	2.30662	0.208955	134	0.501041	-0.183638
SCRI_RS_177330	2H	11316519	0.0049361	2.30662	0.208955	134	0.501041	-0.183638
BOPA1_ABC14397_1_2_208	7H	573239658	0.00495333	2.3051	0.119403	134	0.501041	-0.256424
JHI_Hv50k_2016_492363	7H	581639227	0.00495333	2.3051	0.119403	134	0.501041	-0.256424
JHI_Hv50k_2016_497105	7H	606866283	0.00495333	2.3051	0.119403	134	0.501041	-0.256424
JHI_Hv50k_2016_497207	7H	607443116	0.00495333	2.3051	0.119403	134	0.501041	-0.256424
JHI_Hv50k_2016_495986	7H	604220559	0.00505728	2.29608	0.0932836	134	0.501041	-0.28954
JHI_Hv50k_2016_496773	7H	604866635	0.00505728	2.29608	0.0932836	134	0.501041	-0.28954
JHI_Hv50k_2016_498255	7H	611159188	0.00505728	2.29608	0.0932836	134	0.501041	-0.28954
JHI_Hv50k_2016_499751	7H	616343944	0.00505728	2.29608	0.0932836	134	0.501041	-0.28954
JHI_Hv50k_2016_326334	5H	578579888	0.00534244	2.27226	0.410448	134	0.501041	-0.182197
JHI_Hv50k_2016_326336	5H	578580432	0.00534244	2.27226	0.410448	134	0.501041	-0.182197
JHI_Hv50k_2016_516576	7H	649470371	0.00553513	2.25687	0.470149	134	0.501041	0.15933
BOPA2_12_20574	3H	114511070	0.00557235	2.25396	0.11194	134	0.501041	0.24813
BOPA2_12_30809	3H	115794456	0.00557235	2.25396	0.11194	134	0.501041	0.24813
BOPA2_12_10583	3H	589722805	0.00564561	2.24829	0.141791	134	0.501041	0.22779
JHI_Hv50k_2016_196729	3H	589717282	0.00564561	2.24829	0.141791	134	0.501041	0.22779
JHI_Hv50k_2016_196749	3H	589722192	0.00564561	2.24829	0.141791	134	0.501041	0.22779
JHI_Hv50k_2016_196756	3H	589723280	0.00564561	2.24829	0.141791	134	0.501041	0.22779
JHI_Hv50k_2016_196836	3H	589830351	0.00564561	2.24829	0.141791	134	0.501041	0.22779
JHI_Hv50k_2016_332299	5H	590540374	0.00567159	2.2463	0.201493	134	0.501041	0.196504
JHI_Hv50k_2016_332344	5H	590653308	0.00567159	2.2463	0.201493	134	0.501041	0.196504
JHI_Hv50k_2016_332346	5H	590653861	0.00567159	2.2463	0.201493	134	0.501041	0.196504
JHI_Hv50k_2016_332451	5H	590967513	0.00567159	2.2463	0.201493	134	0.501041	0.196504
JHI_Hv50k_2016_332453	5H	590967721	0.00567159	2.2463	0.201493	134	0.501041	0.196504
JHI_Hv50k_2016_332523	5H	591224245	0.00567159	2.2463	0.201493	134	0.501041	0.196504
JHI_Hv50k_2016_332535	5H	591247332	0.00567159	2.2463	0.201493	134	0.501041	0.196504
JHI_Hv50k_2016_332538	5H	591247558	0.00567159	2.2463	0.201493	134	0.501041	0.196504
SCRI_RS_124472	5H	590967412	0.00567159	2.2463	0.201493	134	0.501041	0.196504
SCRI_RS_214550	5H	590540449	0.00567159	2.2463	0.201493	134	0.501041	0.196504
BOPA2_12_31017	3H	432098368	0.00569787	2.24429	0.335821	134	0.501041	0.162409
JHI_Hv50k_2016_179573	3H	426902161	0.00569787	2.24429	0.335821	134	0.501041	0.162409
JHI_Hv50k_2016_179576	3H	426903601	0.00569787	2.24429	0.335821	134	0.501041	0.162409
JHI_Hv50k_2016_179748	3H	431181312	0.00569787	2.24429	0.335821	134	0.501041	0.162409
JHI_Hv50k_2016_179835	3H	432156692	0.00569787	2.24429	0.335821	134	0.501041	0.162409
JHI_Hv50k_2016_179845	3H	432935875	0.00569787	2.24429	0.335821	134	0.501041	0.162409
JHI_Hv50k_2016_179962	3H	435390257	0.00569787	2.24429	0.335821	134	0.501041	0.162409
JHI_Hv50k_2016_179995	3H	435884302	0.00569787	2.24429	0.335821	134	0.501041	0.162409
JHI_Hv50k_2016_180029	3H	436618221	0.00569787	2.24429	0.335821	134	0.501041	0.162409
JHI_Hv50k_2016_180139	3H	438365625	0.00569787	2.24429	0.335821	134	0.501041	0.162409
JHI_Hv50k_2016_180171	3H	439326038	0.00569787	2.24429	0.335821	134	0.501041	0.162409
JHI_Hv50k_2016_180173	3H	439335043	0.00569787	2.24429	0.335821	134	0.501041	0.162409
JHI_Hv50k_2016_180255	3H	440011284	0.00569787	2.24429	0.335821	134	0.501041	0.162409
JHI_Hv50k_2016_180264	3H	440013421	0.00569787	2.24429	0.335821	134	0.501041	0.162409
JHI_Hv50k_2016_180310	3H	441086489	0.00569787	2.24429	0.335821	134	0.501041	0.162409
JHI_Hv50k_2016_180452	3H	442172598	0.00569787	2.24429	0.335821	134	0.501041	0.162409
JHI_Hv50k_2016_180457	3H	442288203	0.00569787	2.24429	0.335821	134	0.501041	0.162409
JHI_Hv50k_2016_180521	3H	442864141	0.00569787	2.24429	0.335821	134	0.501041	0.162409
JHI_Hv50k_2016_180582	3H	443657955	0.00569787	2.24429	0.335821	134	0.501041	0.162409
JHI_Hv50k_2016_180598	3H	444128949	0.00569787	2.24429	0.335821	134	0.501041	0.162409
JHI_Hv50k_2016_180770	3H	445920038	0.00569787	2.24429	0.335821	134	0.501041	0.162409
SCRI_RS_6877	3H	432099593	0.00569787	2.24429	0.335821	134	0.501041	0.162409
JHI_Hv50k_2016_66647	2H	14088299	0.00577143	2.23872	0.298507	134	0.501041	-0.188902
JHI_Hv50k_2016_66648	2H	14088364	0.00577143	2.23872	0.298507	134	0.501041	-0.188902
JHI_Hv50k_2016_231146	4H	18786398	0.00592881	2.22703	0.470149	134	0.501041	0.176925
JHI_Hv50k_2016_231147	4H	18786538	0.00592881	2.22703	0.470149	134	0.501041	0.176925
JHI_Hv50k_2016_231165	4H	19014363	0.00592881	2.22703	0.470149	134	0.501041	0.176925
JHI_Hv50k_2016_231177	4H	19025237	0.00592881	2.22703	0.470149	134	0.501041	0.176925
JHI_Hv50k_2016_231598	4H	21421441	0.00592881	2.22703	0.470149	134	0.501041	0.176925
JHI_Hv50k_2016_231696	4H	21541252	0.00592881	2.22703	0.470149	134	0.501041	0.176925
JHI_Hv50k_2016_231748	4H	21748127	0.00592881	2.22703	0.470149	134	0.501041	0.176925
BOPA1_6491_295	3H	160752536	0.00597767	2.22347	0.201493	134	0.501041	0.18755
JHI_Hv50k_2016_167092	3H	160767827	0.00597767	2.22347	0.201493	134	0.501041	0.18755
JHI_Hv50k_2016_167099	3H	161084961	0.00597767	2.22347	0.201493	134	0.501041	0.18755
JHI_Hv50k_2016_167132	3H	162572754	0.00597767	2.22347	0.201493	134	0.501041	0.18755
JHI_Hv50k_2016_167135	3H	162895245	0.00597767	2.22347	0.201493	134	0.501041	0.18755
JHI_Hv50k_2016_179736	3H	429905408	0.00597767	2.22347	0.201493	134	0.501041	0.18755
JHI_Hv50k_2016_179741	3H	430790477	0.00597767	2.22347	0.201493	134	0.501041	0.18755
JHI_Hv50k_2016_179746	3H	430796901	0.00597767	2.22347	0.201493	134	0.501041	0.18755
JHI_Hv50k_2016_416887	6H	539745374	0.00625448	2.20381	0.261194	134	0.501041	-0.164406
JHI_Hv50k_2016_506345	7H	629885671	0.00683939	2.16498	0.104478	134	0.501041	-0.249745
JHI_Hv50k_2016_187633	3H	530323141	0.00705077	2.15176	0.141791	134	0.501041	0.223567
JHI_Hv50k_2016_187649	3H	530326123	0.00705077	2.15176	0.141791	134	0.501041	0.223567
BOPA1_4838_494	7H	604233974	0.00719207	2.14315	0.0895522	134	0.501041	-0.277387
BOPA2_12_20832	7H	628962539	0.00719207	2.14315	0.0895522	134	0.501041	-0.277387
BOPA2_12_31374	7H	625633406	0.00719207	2.14315	0.0895522	134	0.501041	-0.277387
JHI_Hv50k_2016_493991	7H	597526275	0.00719207	2.14315	0.0895522	134	0.501041	-0.277387
JHI_Hv50k_2016_494212	7H	598960789	0.00719207	2.14315	0.0895522	134	0.501041	-0.277387
JHI_Hv50k_2016_494299	7H	598981068	0.00719207	2.14315	0.0895522	134	0.501041	-0.277387
JHI_Hv50k_2016_494308	7H	598984279	0.00719207	2.14315	0.0895522	134	0.501041	-0.277387
JHI_Hv50k_2016_496557	7H	604694459	0.00719207	2.14315	0.0895522	134	0.501041	-0.277387
JHI_Hv50k_2016_496574	7H	604696300	0.00719207	2.14315	0.0895522	134	0.501041	-0.277387
JHI_Hv50k_2016_496595	7H	604698281	0.00719207	2.14315	0.0895522	134	0.501041	-0.277387
JHI_Hv50k_2016_496612	7H	604700624	0.00719207	2.14315	0.0895522	134	0.501041	-0.277387
JHI_Hv50k_2016_496613	7H	604700656	0.00719207	2.14315	0.0895522	134	0.501041	-0.277387
JHI_Hv50k_2016_496782	7H	604866826	0.00719207	2.14315	0.0895522	134	0.501041	-0.277387
JHI_Hv50k_2016_496801	7H	604867213	0.00719207	2.14315	0.0895522	134	0.501041	-0.277387
JHI_Hv50k_2016_496833	7H	604868186	0.00719207	2.14315	0.0895522	134	0.501041	-0.277387
JHI_Hv50k_2016_497082	7H	606349196	0.00719207	2.14315	0.0895522	134	0.501041	-0.277387
JHI_Hv50k_2016_497104	7H	606866072	0.00719207	2.14315	0.0895522	134	0.501041	-0.277387
JHI_Hv50k_2016_497192	7H	607441642	0.00719207	2.14315	0.0895522	134	0.501041	-0.277387
JHI_Hv50k_2016_497618	7H	608828326	0.00719207	2.14315	0.0895522	134	0.501041	-0.277387
JHI_Hv50k_2016_498102	7H	610792708	0.00719207	2.14315	0.0895522	134	0.501041	-0.277387
JHI_Hv50k_2016_498105	7H	610793146	0.00719207	2.14315	0.0895522	134	0.501041	-0.277387
JHI_Hv50k_2016_498146	7H	610912749	0.00719207	2.14315	0.0895522	134	0.501041	-0.277387
JHI_Hv50k_2016_498185	7H	611107078	0.00719207	2.14315	0.0895522	134	0.501041	-0.277387
JHI_Hv50k_2016_498294	7H	611187929	0.00719207	2.14315	0.0895522	134	0.501041	-0.277387
JHI_Hv50k_2016_498295	7H	611187980	0.00719207	2.14315	0.0895522	134	0.501041	-0.277387
JHI_Hv50k_2016_498321	7H	611193861	0.00719207	2.14315	0.0895522	134	0.501041	-0.277387
JHI_Hv50k_2016_498327	7H	611194868	0.00719207	2.14315	0.0895522	134	0.501041	-0.277387
JHI_Hv50k_2016_498377	7H	611215565	0.00719207	2.14315	0.0895522	134	0.501041	-0.277387
JHI_Hv50k_2016_498386	7H	611302172	0.00719207	2.14315	0.0895522	134	0.501041	-0.277387
JHI_Hv50k_2016_498388	7H	611302320	0.00719207	2.14315	0.0895522	134	0.501041	-0.277387
JHI_Hv50k_2016_498389	7H	611302397	0.00719207	2.14315	0.0895522	134	0.501041	-0.277387
JHI_Hv50k_2016_498414	7H	611405149	0.00719207	2.14315	0.0895522	134	0.501041	-0.277387
JHI_Hv50k_2016_498417	7H	611405262	0.00719207	2.14315	0.0895522	134	0.501041	-0.277387
JHI_Hv50k_2016_498441	7H	611411540	0.00719207	2.14315	0.0895522	134	0.501041	-0.277387
JHI_Hv50k_2016_498576	7H	611732972	0.00719207	2.14315	0.0895522	134	0.501041	-0.277387
JHI_Hv50k_2016_498612	7H	611893636	0.00719207	2.14315	0.0895522	134	0.501041	-0.277387
JHI_Hv50k_2016_498618	7H	612075630	0.00719207	2.14315	0.0895522	134	0.501041	-0.277387
JHI_Hv50k_2016_498619	7H	612076146	0.00719207	2.14315	0.0895522	134	0.501041	-0.277387
JHI_Hv50k_2016_498620	7H	612076437	0.00719207	2.14315	0.0895522	134	0.501041	-0.277387
JHI_Hv50k_2016_498621	7H	612076574	0.00719207	2.14315	0.0895522	134	0.501041	-0.277387
JHI_Hv50k_2016_498629	7H	612101444	0.00719207	2.14315	0.0895522	134	0.501041	-0.277387
JHI_Hv50k_2016_498634	7H	612101916	0.00719207	2.14315	0.0895522	134	0.501041	-0.277387
JHI_Hv50k_2016_498654	7H	612104030	0.00719207	2.14315	0.0895522	134	0.501041	-0.277387
JHI_Hv50k_2016_498688	7H	612512762	0.00719207	2.14315	0.0895522	134	0.501041	-0.277387
JHI_Hv50k_2016_498820	7H	613143031	0.00719207	2.14315	0.0895522	134	0.501041	-0.277387
JHI_Hv50k_2016_498821	7H	613143151	0.00719207	2.14315	0.0895522	134	0.501041	-0.277387
JHI_Hv50k_2016_498857	7H	613424428	0.00719207	2.14315	0.0895522	134	0.501041	-0.277387
JHI_Hv50k_2016_498863	7H	613490858	0.00719207	2.14315	0.0895522	134	0.501041	-0.277387
JHI_Hv50k_2016_498867	7H	613539606	0.00719207	2.14315	0.0895522	134	0.501041	-0.277387
JHI_Hv50k_2016_498871	7H	613540253	0.00719207	2.14315	0.0895522	134	0.501041	-0.277387
JHI_Hv50k_2016_498907	7H	613716276	0.00719207	2.14315	0.0895522	134	0.501041	-0.277387
JHI_Hv50k_2016_498998	7H	613890879	0.00719207	2.14315	0.0895522	134	0.501041	-0.277387
JHI_Hv50k_2016_498999	7H	613890969	0.00719207	2.14315	0.0895522	134	0.501041	-0.277387
JHI_Hv50k_2016_499148	7H	614236874	0.00719207	2.14315	0.0895522	134	0.501041	-0.277387
JHI_Hv50k_2016_499178	7H	614313931	0.00719207	2.14315	0.0895522	134	0.501041	-0.277387
JHI_Hv50k_2016_499230	7H	614318361	0.00719207	2.14315	0.0895522	134	0.501041	-0.277387
JHI_Hv50k_2016_499262	7H	614680405	0.00719207	2.14315	0.0895522	134	0.501041	-0.277387
JHI_Hv50k_2016_499575	7H	615706103	0.00719207	2.14315	0.0895522	134	0.501041	-0.277387
JHI_Hv50k_2016_500176	7H	617112150	0.00719207	2.14315	0.0895522	134	0.501041	-0.277387
JHI_Hv50k_2016_500943	7H	619439030	0.00719207	2.14315	0.0895522	134	0.501041	-0.277387
JHI_Hv50k_2016_500988	7H	619442244	0.00719207	2.14315	0.0895522	134	0.501041	-0.277387
JHI_Hv50k_2016_501066	7H	619793475	0.00719207	2.14315	0.0895522	134	0.501041	-0.277387
JHI_Hv50k_2016_501128	7H	619998556	0.00719207	2.14315	0.0895522	134	0.501041	-0.277387
JHI_Hv50k_2016_501130	7H	619998758	0.00719207	2.14315	0.0895522	134	0.501041	-0.277387
JHI_Hv50k_2016_501145	7H	620000621	0.00719207	2.14315	0.0895522	134	0.501041	-0.277387
JHI_Hv50k_2016_501148	7H	620001206	0.00719207	2.14315	0.0895522	134	0.501041	-0.277387
JHI_Hv50k_2016_501150	7H	620001619	0.00719207	2.14315	0.0895522	134	0.501041	-0.277387
JHI_Hv50k_2016_501153	7H	620002076	0.00719207	2.14315	0.0895522	134	0.501041	-0.277387
JHI_Hv50k_2016_501157	7H	620002553	0.00719207	2.14315	0.0895522	134	0.501041	-0.277387
JHI_Hv50k_2016_501159	7H	620003011	0.00719207	2.14315	0.0895522	134	0.501041	-0.277387
JHI_Hv50k_2016_501287	7H	620327456	0.00719207	2.14315	0.0895522	134	0.501041	-0.277387
JHI_Hv50k_2016_501375	7H	620786015	0.00719207	2.14315	0.0895522	134	0.501041	-0.277387
JHI_Hv50k_2016_503731	7H	625083846	0.00719207	2.14315	0.0895522	134	0.501041	-0.277387
JHI_Hv50k_2016_504817	7H	626608318	0.00719207	2.14315	0.0895522	134	0.501041	-0.277387
JHI_Hv50k_2016_505011	7H	627089960	0.00719207	2.14315	0.0895522	134	0.501041	-0.277387
JHI_Hv50k_2016_505102	7H	627315368	0.00719207	2.14315	0.0895522	134	0.501041	-0.277387
JHI_Hv50k_2016_505104	7H	627315718	0.00719207	2.14315	0.0895522	134	0.501041	-0.277387
JHI_Hv50k_2016_505123	7H	627328959	0.00719207	2.14315	0.0895522	134	0.501041	-0.277387
JHI_Hv50k_2016_505670	7H	628392255	0.00719207	2.14315	0.0895522	134	0.501041	-0.277387
JHI_Hv50k_2016_505690	7H	628540308	0.00719207	2.14315	0.0895522	134	0.501041	-0.277387
JHI_Hv50k_2016_505730	7H	628543986	0.00719207	2.14315	0.0895522	134	0.501041	-0.277387
JHI_Hv50k_2016_505808	7H	628810846	0.00719207	2.14315	0.0895522	134	0.501041	-0.277387
JHI_Hv50k_2016_505842	7H	628956977	0.00719207	2.14315	0.0895522	134	0.501041	-0.277387
JHI_Hv50k_2016_505872	7H	628964869	0.00719207	2.14315	0.0895522	134	0.501041	-0.277387
JHI_Hv50k_2016_505886	7H	628966094	0.00719207	2.14315	0.0895522	134	0.501041	-0.277387
JHI_Hv50k_2016_505928	7H	629151912	0.00719207	2.14315	0.0895522	134	0.501041	-0.277387
JHI_Hv50k_2016_505931	7H	629153070	0.00719207	2.14315	0.0895522	134	0.501041	-0.277387
JHI_Hv50k_2016_506018	7H	629227980	0.00719207	2.14315	0.0895522	134	0.501041	-0.277387
JHI_Hv50k_2016_506031	7H	629230409	0.00719207	2.14315	0.0895522	134	0.501041	-0.277387
JHI_Hv50k_2016_506037	7H	629231685	0.00719207	2.14315	0.0895522	134	0.501041	-0.277387
JHI_Hv50k_2016_506045	7H	629233136	0.00719207	2.14315	0.0895522	134	0.501041	-0.277387
JHI_Hv50k_2016_506050	7H	629238323	0.00719207	2.14315	0.0895522	134	0.501041	-0.277387
JHI_Hv50k_2016_506055	7H	629239936	0.00719207	2.14315	0.0895522	134	0.501041	-0.277387
JHI_Hv50k_2016_506066	7H	629273151	0.00719207	2.14315	0.0895522	134	0.501041	-0.277387
JHI_Hv50k_2016_506072	7H	629274788	0.00719207	2.14315	0.0895522	134	0.501041	-0.277387
JHI_Hv50k_2016_506073	7H	629275152	0.00719207	2.14315	0.0895522	134	0.501041	-0.277387
JHI_Hv50k_2016_506077	7H	629275670	0.00719207	2.14315	0.0895522	134	0.501041	-0.277387
JHI_Hv50k_2016_506079	7H	629276236	0.00719207	2.14315	0.0895522	134	0.501041	-0.277387
JHI_Hv50k_2016_506081	7H	629276395	0.00719207	2.14315	0.0895522	134	0.501041	-0.277387
JHI_Hv50k_2016_506082	7H	629276674	0.00719207	2.14315	0.0895522	134	0.501041	-0.277387
JHI_Hv50k_2016_506090	7H	629278062	0.00719207	2.14315	0.0895522	134	0.501041	-0.277387
JHI_Hv50k_2016_506093	7H	629278692	0.00719207	2.14315	0.0895522	134	0.501041	-0.277387
JHI_Hv50k_2016_506201	7H	629585696	0.00719207	2.14315	0.0895522	134	0.501041	-0.277387
JHI_Hv50k_2016_506300	7H	629692134	0.00719207	2.14315	0.0895522	134	0.501041	-0.277387
JHI_Hv50k_2016_326506	5H	579069274	0.00721641	2.14168	0.432836	134	0.501041	0.154319
JHI_Hv50k_2016_333247	5H	593523087	0.00725347	2.13945	0.231343	134	0.501041	0.178317
JHI_Hv50k_2016_333267	5H	593533764	0.00725347	2.13945	0.231343	134	0.501041	0.178317
JHI_Hv50k_2016_333320	5H	593561713	0.00725347	2.13945	0.231343	134	0.501041	0.178317
JHI_Hv50k_2016_333327	5H	593562452	0.00725347	2.13945	0.231343	134	0.501041	0.178317
JHI_Hv50k_2016_333353	5H	593567974	0.00725347	2.13945	0.231343	134	0.501041	0.178317
JHI_Hv50k_2016_333354	5H	593568281	0.00725347	2.13945	0.231343	134	0.501041	0.178317
JHI_Hv50k_2016_333386	5H	593601287	0.00725347	2.13945	0.231343	134	0.501041	0.178317
BOPA2_12_31148	4H	586675142	0.00747523	2.12638	0.201493	134	0.501041	-0.175732
JHI_Hv50k_2016_259088	4H	586898040	0.00747523	2.12638	0.201493	134	0.501041	-0.175732
JHI_Hv50k_2016_259092	4H	586899503	0.00747523	2.12638	0.201493	134	0.501041	-0.175732
JHI_Hv50k_2016_259095	4H	586901520	0.00747523	2.12638	0.201493	134	0.501041	-0.175732
SCRI_RS_165833	4H	586901797	0.00747523	2.12638	0.201493	134	0.501041	-0.175732
JHI_Hv50k_2016_325133	5H	576048979	0.00755928	2.12152	0.253731	134	0.501041	0.183013
JHI_Hv50k_2016_109460	2H	670611974	0.00761853	2.11813	0.238806	134	0.501041	0.182526
JHI_Hv50k_2016_109470	2H	670616035	0.00761853	2.11813	0.238806	134	0.501041	0.182526
JHI_Hv50k_2016_413399	6H	518254158	0.00767483	2.11493	0.156716	134	0.501041	-0.201249
SCRI_RS_145279	6H	518255814	0.00767483	2.11493	0.156716	134	0.501041	-0.201249
BOPA2_12_30855	5H	559462683	0.00777004	2.10958	0.283582	134	0.501041	-0.219772
JHI_Hv50k_2016_320211	5H	559462583	0.00777004	2.10958	0.283582	134	0.501041	-0.219772
JHI_Hv50k_2016_320246	5H	559497681	0.00777004	2.10958	0.283582	134	0.501041	-0.219772
JHI_Hv50k_2016_320255	5H	559500418	0.00777004	2.10958	0.283582	134	0.501041	-0.219772
JHI_Hv50k_2016_349861	5H	636677074	0.00781564	2.10704	0.253731	134	0.501041	0.165118
JHI_Hv50k_2016_349866	5H	636678888	0.00781564	2.10704	0.253731	134	0.501041	0.165118
JHI_Hv50k_2016_164706	3H	51807850	0.00812446	2.09021	0.492537	134	0.501041	-0.163358
JHI_Hv50k_2016_108474	2H	655883234	0.00819083	2.08667	0.246269	134	0.501041	0.186609
JHI_Hv50k_2016_67019	2H	14599286	0.00823801	2.08418	0.216418	134	0.501041	-0.170933
JHI_Hv50k_2016_500040	7H	616909896	0.0082892	2.08149	0.119403	134	0.501041	-0.228739
JHI_Hv50k_2016_516598	7H	649559029	0.00830542	2.08064	0.462687	134	0.501041	0.152272
JHI_Hv50k_2016_417943	6H	545088887	0.00835968	2.07781	0.343284	134	0.501041	0.165916
JHI_Hv50k_2016_120715	2H	708562971	0.00836554	2.07751	0.313433	134	0.501041	0.158567
JHI_Hv50k_2016_120721	2H	708564863	0.00836554	2.07751	0.313433	134	0.501041	0.158567
SCRI_RS_154176	2H	708565235	0.00836554	2.07751	0.313433	134	0.501041	0.158567
SCRI_RS_206070	2H	708563001	0.00836554	2.07751	0.313433	134	0.501041	0.158567
JHI_Hv50k_2016_204271	3H	627791474	0.00837196	2.07717	0.365672	134	0.501041	-0.14357
JHI_Hv50k_2016_311338	5H	523892345	0.00854803	2.06813	0.41791	134	0.501041	0.143134
JHI_Hv50k_2016_486919	7H	450201620	0.00859138	2.06594	0.231343	134	0.501041	-0.177153
JHI_Hv50k_2016_486979	7H	451175301	0.00859138	2.06594	0.231343	134	0.501041	-0.177153
JHI_Hv50k_2016_487136	7H	453528801	0.00859138	2.06594	0.231343	134	0.501041	-0.177153
JHI_Hv50k_2016_487314	7H	456221912	0.00859138	2.06594	0.231343	134	0.501041	-0.177153
SCRI_RS_235584	7H	450200792	0.00859138	2.06594	0.231343	134	0.501041	-0.177153
JHI_Hv50k_2016_505099	7H	627314866	0.00868488	2.06124	0.0970149	134	0.501041	-0.255302
JHI_Hv50k_2016_505100	7H	627314875	0.00868488	2.06124	0.0970149	134	0.501041	-0.255302
JHI_Hv50k_2016_505751	7H	628552808	0.00868488	2.06124	0.0970149	134	0.501041	-0.255302
JHI_Hv50k_2016_505982	7H	629219157	0.00868488	2.06124	0.0970149	134	0.501041	-0.255302
JHI_Hv50k_2016_506080	7H	629276360	0.00868488	2.06124	0.0970149	134	0.501041	-0.255302
JHI_Hv50k_2016_506095	7H	629278820	0.00868488	2.06124	0.0970149	134	0.501041	-0.255302
JHI_Hv50k_2016_506096	7H	629279032	0.00868488	2.06124	0.0970149	134	0.501041	-0.255302
SCRI_RS_1383	7H	629218758	0.00868488	2.06124	0.0970149	134	0.501041	-0.255302
JHI_Hv50k_2016_325123	5H	576047165	0.00869935	2.06051	0.216418	134	0.501041	0.174449
JHI_Hv50k_2016_325190	5H	576152946	0.00869935	2.06051	0.216418	134	0.501041	0.174449
JHI_Hv50k_2016_325228	5H	576174703	0.00869935	2.06051	0.216418	134	0.501041	0.174449
JHI_Hv50k_2016_325240	5H	576180620	0.00869935	2.06051	0.216418	134	0.501041	0.174449
BOPA1_7728_341	3H	434909031	0.00871864	2.05955	0.343284	134	0.501041	0.153346
BOPA2_12_31368	3H	435526063	0.00871864	2.05955	0.343284	134	0.501041	0.153346
JHI_Hv50k_2016_179926	3H	434388591	0.00871864	2.05955	0.343284	134	0.501041	0.153346
JHI_Hv50k_2016_180822	3H	445931595	0.00871864	2.05955	0.343284	134	0.501041	0.153346
JHI_Hv50k_2016_180888	3H	446231241	0.00871864	2.05955	0.343284	134	0.501041	0.153346
JHI_Hv50k_2016_180968	3H	446918438	0.00871864	2.05955	0.343284	134	0.501041	0.153346
JHI_Hv50k_2016_180989	3H	447066298	0.00871864	2.05955	0.343284	134	0.501041	0.153346
JHI_Hv50k_2016_181037	3H	447515945	0.00871864	2.05955	0.343284	134	0.501041	0.153346
JHI_Hv50k_2016_182759	3H	482168424	0.00871864	2.05955	0.343284	134	0.501041	0.153346
SCRI_RS_138918	3H	446916578	0.00871864	2.05955	0.343284	134	0.501041	0.153346
SCRI_RS_181360	3H	440011663	0.00871864	2.05955	0.343284	134	0.501041	0.153346
SCRI_RS_219551	3H	431379904	0.00871864	2.05955	0.343284	134	0.501041	0.153346
JHI_Hv50k_2016_501970	7H	622820666	0.00899167	2.04616	0.11194	134	0.501041	-0.244358
BOPA1_ABC04322_1_3_208	5H	595217199	0.00926482	2.03316	0.208955	134	0.501041	0.170508
JHI_Hv50k_2016_333991	5H	595214498	0.00926482	2.03316	0.208955	134	0.501041	0.170508
JHI_Hv50k_2016_334009	5H	595345451	0.00926482	2.03316	0.208955	134	0.501041	0.170508
JHI_Hv50k_2016_334016	5H	595347082	0.00926482	2.03316	0.208955	134	0.501041	0.170508
JHI_Hv50k_2016_334019	5H	595347234	0.00926482	2.03316	0.208955	134	0.501041	0.170508
JHI_Hv50k_2016_334048	5H	595414054	0.00926482	2.03316	0.208955	134	0.501041	0.170508
JHI_Hv50k_2016_334049	5H	595414170	0.00926482	2.03316	0.208955	134	0.501041	0.170508
JHI_Hv50k_2016_334107	5H	595761426	0.00926482	2.03316	0.208955	134	0.501041	0.170508
JHI_Hv50k_2016_334131	5H	595838963	0.00926482	2.03316	0.208955	134	0.501041	0.170508
SCRI_RS_130992	5H	595411192	0.00926482	2.03316	0.208955	134	0.501041	0.170508
JHI_Hv50k_2016_343180	5H	616646216	0.00938733	2.02746	0.231343	134	0.501041	0.164957
JHI_Hv50k_2016_81372	2H	75777178	0.00943618	2.0252	0.276119	134	0.501041	-0.156406
JHI_Hv50k_2016_81421	2H	76447452	0.00943618	2.0252	0.276119	134	0.501041	-0.156406
JHI_Hv50k_2016_81484	2H	76962192	0.00943618	2.0252	0.276119	134	0.501041	-0.156406
JHI_Hv50k_2016_81491	2H	77271705	0.00943618	2.0252	0.276119	134	0.501041	-0.156406
SCRI_RS_239231	2H	76954511	0.00943618	2.0252	0.276119	134	0.501041	-0.156406
JHI_Hv50k_2016_197188	3H	592449859	0.00951644	2.02153	0.246269	134	0.501041	0.163953
JHI_Hv50k_2016_197189	3H	592450011	0.00951644	2.02153	0.246269	134	0.501041	0.163953
JHI_Hv50k_2016_197213	3H	592454067	0.00951644	2.02153	0.246269	134	0.501041	0.163953
JHI_Hv50k_2016_197282	3H	592643863	0.00951644	2.02153	0.246269	134	0.501041	0.163953
BOPA1_485_1369	5H	641065683	0.00957967	2.01865	0.365672	134	0.501041	-0.206523
JHI_Hv50k_2016_350899	5H	639353901	0.00957967	2.01865	0.365672	134	0.501041	-0.206523
SCRI_RS_1458	5H	639355529	0.00957967	2.01865	0.365672	134	0.501041	-0.206523
BOPA1_2588_229	3H	294750664	0.00977093	2.01006	0.298507	134	0.501041	0.156961
BOPA1_5020_145	3H	331630913	0.00977093	2.01006	0.298507	134	0.501041	0.156961
JHI_Hv50k_2016_172871	3H	286996051	0.00977093	2.01006	0.298507	134	0.501041	0.156961
JHI_Hv50k_2016_173253	3H	296731726	0.00977093	2.01006	0.298507	134	0.501041	0.156961
JHI_Hv50k_2016_173367	3H	299447374	0.00977093	2.01006	0.298507	134	0.501041	0.156961
JHI_Hv50k_2016_173670	3H	309693066	0.00977093	2.01006	0.298507	134	0.501041	0.156961
JHI_Hv50k_2016_173843	3H	317354391	0.00977093	2.01006	0.298507	134	0.501041	0.156961
JHI_Hv50k_2016_173971	3H	319542282	0.00977093	2.01006	0.298507	134	0.501041	0.156961
JHI_Hv50k_2016_174046	3H	322161749	0.00977093	2.01006	0.298507	134	0.501041	0.156961
JHI_Hv50k_2016_174114	3H	324438192	0.00977093	2.01006	0.298507	134	0.501041	0.156961
JHI_Hv50k_2016_174295	3H	326718050	0.00977093	2.01006	0.298507	134	0.501041	0.156961
JHI_Hv50k_2016_174303	3H	327139589	0.00977093	2.01006	0.298507	134	0.501041	0.156961
JHI_Hv50k_2016_174425	3H	330288834	0.00977093	2.01006	0.298507	134	0.501041	0.156961
JHI_Hv50k_2016_174695	3H	336501185	0.00977093	2.01006	0.298507	134	0.501041	0.156961
JHI_Hv50k_2016_174710	3H	336952498	0.00977093	2.01006	0.298507	134	0.501041	0.156961
JHI_Hv50k_2016_174736	3H	337035225	0.00977093	2.01006	0.298507	134	0.501041	0.156961
JHI_Hv50k_2016_174770	3H	339514911	0.00977093	2.01006	0.298507	134	0.501041	0.156961
JHI_Hv50k_2016_175032	3H	346272386	0.00977093	2.01006	0.298507	134	0.501041	0.156961
JHI_Hv50k_2016_175090	3H	350511777	0.00977093	2.01006	0.298507	134	0.501041	0.156961
SCRI_RS_126246	3H	302789689	0.00977093	2.01006	0.298507	134	0.501041	0.156961
SCRI_RS_160464	3H	286351416	0.00977093	2.01006	0.298507	134	0.501041	0.156961
SCRI_RS_212864	3H	322726042	0.00977093	2.01006	0.298507	134	0.501041	0.156961
SCRI_RS_239403	3H	334264323	0.00977093	2.01006	0.298507	134	0.501041	0.156961
JHI_Hv50k_2016_413337	6H	517960303	0.0098272	2.00757	0.171642	134	0.501041	-0.184662
SCRI_RS_167655	6H	518031314	0.0098272	2.00757	0.171642	134	0.501041	-0.184662
SCRI_RS_225720	2H	37521	0.00991621	2.00365	0.141791	134	0.501041	0.205807
BOPA1_ABC04826_1_1_174	3H	226364211	0.00997398	2.00113	0.238806	134	0.501041	0.159231
JHI_Hv50k_2016_169806	3H	222788319	0.00997398	2.00113	0.238806	134	0.501041	0.159231
JHI_Hv50k_2016_169849	3H	223385987	0.00997398	2.00113	0.238806	134	0.501041	0.159231
SCRI_RS_116760	3H	586993972	0.0101984	1.99147	0.208955	134	0.501041	0.178024
BOPA1_4105_1417	3H	54950033	0.0102983	1.98723	0.485075	134	0.501041	-0.161482
JHI_Hv50k_2016_164728	3H	55884387	0.0102983	1.98723	0.485075	134	0.501041	-0.161482
JHI_Hv50k_2016_311333	5H	523522309	0.0104701	1.98005	0.485075	134	0.501041	-0.142316
JHI_Hv50k_2016_311334	5H	523522324	0.0104701	1.98005	0.485075	134	0.501041	-0.142316
JHI_Hv50k_2016_311335	5H	523522553	0.0104701	1.98005	0.485075	134	0.501041	-0.142316
JHI_Hv50k_2016_311377	5H	525911526	0.0104701	1.98005	0.485075	134	0.501041	-0.142316
JHI_Hv50k_2016_311378	5H	525911633	0.0104701	1.98005	0.485075	134	0.501041	-0.142316
JHI_Hv50k_2016_311383	5H	525912546	0.0104701	1.98005	0.485075	134	0.501041	-0.142316
JHI_Hv50k_2016_311410	5H	526114725	0.0104701	1.98005	0.485075	134	0.501041	-0.142316
JHI_Hv50k_2016_311574	5H	526655447	0.0104701	1.98005	0.485075	134	0.501041	-0.142316
JHI_Hv50k_2016_418658	6H	546165565	0.0104804	1.97962	0.410448	134	0.501041	0.167507
JHI_Hv50k_2016_418661	6H	546166003	0.0104804	1.97962	0.410448	134	0.501041	0.167507
JHI_Hv50k_2016_418674	6H	546302190	0.0104804	1.97962	0.410448	134	0.501041	0.167507
JHI_Hv50k_2016_418690	6H	546415804	0.0104804	1.97962	0.410448	134	0.501041	0.167507
JHI_Hv50k_2016_418730	6H	546497956	0.0104804	1.97962	0.410448	134	0.501041	0.167507
JHI_Hv50k_2016_418741	6H	546499328	0.0104804	1.97962	0.410448	134	0.501041	0.167507
JHI_Hv50k_2016_418742	6H	546499331	0.0104804	1.97962	0.410448	134	0.501041	0.167507
SCRI_RS_175469	6H	546109653	0.0104804	1.97962	0.410448	134	0.501041	0.167507
JHI_Hv50k_2016_451963	7H	18673110	0.0106674	1.97194	0.186567	134	0.501041	-0.181791
JHI_Hv50k_2016_120297	2H	707543879	0.0108217	1.9657	0.343284	134	0.501041	0.160935
JHI_Hv50k_2016_160544	3H	27610608	0.0111293	1.95353	0.156716	134	0.501041	-0.208433
JHI_Hv50k_2016_160546	3H	27610844	0.0111293	1.95353	0.156716	134	0.501041	-0.208433
JHI_Hv50k_2016_160550	3H	27611129	0.0111293	1.95353	0.156716	134	0.501041	-0.208433
JHI_Hv50k_2016_160551	3H	27611375	0.0111293	1.95353	0.156716	134	0.501041	-0.208433
JHI_Hv50k_2016_160577	3H	27613531	0.0111293	1.95353	0.156716	134	0.501041	-0.208433
JHI_Hv50k_2016_160611	3H	27688644	0.0111293	1.95353	0.156716	134	0.501041	-0.208433
JHI_Hv50k_2016_160617	3H	27689093	0.0111293	1.95353	0.156716	134	0.501041	-0.208433
JHI_Hv50k_2016_160618	3H	27689163	0.0111293	1.95353	0.156716	134	0.501041	-0.208433
JHI_Hv50k_2016_160651	3H	27691787	0.0111293	1.95353	0.156716	134	0.501041	-0.208433
JHI_Hv50k_2016_160747	3H	27798524	0.0111293	1.95353	0.156716	134	0.501041	-0.208433
JHI_Hv50k_2016_160770	3H	27802002	0.0111293	1.95353	0.156716	134	0.501041	-0.208433
JHI_Hv50k_2016_160796	3H	27812405	0.0111293	1.95353	0.156716	134	0.501041	-0.208433
JHI_Hv50k_2016_515679	7H	648198602	0.011225	1.94981	0.350746	134	0.501041	-0.163265
JHI_Hv50k_2016_515716	7H	648211399	0.011225	1.94981	0.350746	134	0.501041	-0.163265
JHI_Hv50k_2016_515743	7H	648260376	0.011225	1.94981	0.350746	134	0.501041	-0.163265
JHI_Hv50k_2016_515747	7H	648261078	0.011225	1.94981	0.350746	134	0.501041	-0.163265
SCRI_RS_120015	7H	648263321	0.011225	1.94981	0.350746	134	0.501041	-0.163265
JHI_Hv50k_2016_65388	2H	12692095	0.0112865	1.94744	0.216418	134	0.501041	-0.16716
JHI_Hv50k_2016_65389	2H	12692157	0.0112865	1.94744	0.216418	134	0.501041	-0.16716
JHI_Hv50k_2016_65401	2H	12697367	0.0112865	1.94744	0.216418	134	0.501041	-0.16716
JHI_Hv50k_2016_260620	4H	598972741	0.0113008	1.94689	0.0820896	134	0.501041	0.279975
JHI_Hv50k_2016_260658	4H	598975690	0.0113008	1.94689	0.0820896	134	0.501041	0.279975
JHI_Hv50k_2016_260896	4H	599194720	0.0113008	1.94689	0.0820896	134	0.501041	0.279975
JHI_Hv50k_2016_260933	4H	599238715	0.0113008	1.94689	0.0820896	134	0.501041	0.279975
JHI_Hv50k_2016_326393	5H	578908454	0.0113146	1.94636	0.462687	134	0.501041	0.148428
JHI_Hv50k_2016_197363	3H	593377915	0.0119333	1.92324	0.164179	134	0.501041	0.195219
BOPA2_12_30752	7H	59140448	0.0119765	1.92167	0.283582	134	0.501041	0.146994
JHI_Hv50k_2016_464308	7H	55241859	0.0119765	1.92167	0.283582	134	0.501041	0.146994
JHI_Hv50k_2016_464551	7H	56622231	0.0119765	1.92167	0.283582	134	0.501041	0.146994
JHI_Hv50k_2016_464556	7H	56623782	0.0119765	1.92167	0.283582	134	0.501041	0.146994
JHI_Hv50k_2016_464615	7H	56673684	0.0119765	1.92167	0.283582	134	0.501041	0.146994
JHI_Hv50k_2016_464649	7H	56813791	0.0119765	1.92167	0.283582	134	0.501041	0.146994
JHI_Hv50k_2016_464661	7H	57030656	0.0119765	1.92167	0.283582	134	0.501041	0.146994
JHI_Hv50k_2016_464701	7H	57341501	0.0119765	1.92167	0.283582	134	0.501041	0.146994
JHI_Hv50k_2016_464781	7H	57597743	0.0119765	1.92167	0.283582	134	0.501041	0.146994
JHI_Hv50k_2016_464788	7H	57650557	0.0119765	1.92167	0.283582	134	0.501041	0.146994
JHI_Hv50k_2016_464792	7H	57652509	0.0119765	1.92167	0.283582	134	0.501041	0.146994
JHI_Hv50k_2016_464793	7H	57652511	0.0119765	1.92167	0.283582	134	0.501041	0.146994
JHI_Hv50k_2016_464826	7H	58106793	0.0119765	1.92167	0.283582	134	0.501041	0.146994
JHI_Hv50k_2016_464841	7H	58182043	0.0119765	1.92167	0.283582	134	0.501041	0.146994
JHI_Hv50k_2016_464882	7H	58421486	0.0119765	1.92167	0.283582	134	0.501041	0.146994
JHI_Hv50k_2016_464956	7H	59140375	0.0119765	1.92167	0.283582	134	0.501041	0.146994
JHI_Hv50k_2016_464958	7H	59141247	0.0119765	1.92167	0.283582	134	0.501041	0.146994
JHI_Hv50k_2016_464959	7H	59141335	0.0119765	1.92167	0.283582	134	0.501041	0.146994
JHI_Hv50k_2016_464963	7H	59282013	0.0119765	1.92167	0.283582	134	0.501041	0.146994
JHI_Hv50k_2016_464978	7H	59305202	0.0119765	1.92167	0.283582	134	0.501041	0.146994
SCRI_RS_157020	7H	58426825	0.0119765	1.92167	0.283582	134	0.501041	0.146994
SCRI_RS_162708	7H	56674176	0.0119765	1.92167	0.283582	134	0.501041	0.146994
SCRI_RS_172335	7H	59282286	0.0119765	1.92167	0.283582	134	0.501041	0.146994
SCRI_RS_177253	7H	56670681	0.0119765	1.92167	0.283582	134	0.501041	0.146994
SCRI_RS_6969	7H	56673182	0.0119765	1.92167	0.283582	134	0.501041	0.146994
BOPA1_3696_2238	5H	597317333	0.0120531	1.9189	0.216418	134	0.501041	0.161257
JHI_Hv50k_2016_334166	5H	596129184	0.0120531	1.9189	0.216418	134	0.501041	0.161257
JHI_Hv50k_2016_334218	5H	596204099	0.0120531	1.9189	0.216418	134	0.501041	0.161257
JHI_Hv50k_2016_334237	5H	596208351	0.0120531	1.9189	0.216418	134	0.501041	0.161257
JHI_Hv50k_2016_334269	5H	596263337	0.0120531	1.9189	0.216418	134	0.501041	0.161257
JHI_Hv50k_2016_334271	5H	596263551	0.0120531	1.9189	0.216418	134	0.501041	0.161257
JHI_Hv50k_2016_334273	5H	596263934	0.0120531	1.9189	0.216418	134	0.501041	0.161257
JHI_Hv50k_2016_334274	5H	596264062	0.0120531	1.9189	0.216418	134	0.501041	0.161257
JHI_Hv50k_2016_334290	5H	596429133	0.0120531	1.9189	0.216418	134	0.501041	0.161257
JHI_Hv50k_2016_334293	5H	596429468	0.0120531	1.9189	0.216418	134	0.501041	0.161257
JHI_Hv50k_2016_334295	5H	596429750	0.0120531	1.9189	0.216418	134	0.501041	0.161257
JHI_Hv50k_2016_334317	5H	596432944	0.0120531	1.9189	0.216418	134	0.501041	0.161257
JHI_Hv50k_2016_334322	5H	596434039	0.0120531	1.9189	0.216418	134	0.501041	0.161257
JHI_Hv50k_2016_334324	5H	596434664	0.0120531	1.9189	0.216418	134	0.501041	0.161257
JHI_Hv50k_2016_334337	5H	596686175	0.0120531	1.9189	0.216418	134	0.501041	0.161257
JHI_Hv50k_2016_334403	5H	596831111	0.0120531	1.9189	0.216418	134	0.501041	0.161257
JHI_Hv50k_2016_334424	5H	596967480	0.0120531	1.9189	0.216418	134	0.501041	0.161257
JHI_Hv50k_2016_334446	5H	596974156	0.0120531	1.9189	0.216418	134	0.501041	0.161257
JHI_Hv50k_2016_334535	5H	596997768	0.0120531	1.9189	0.216418	134	0.501041	0.161257
JHI_Hv50k_2016_334577	5H	597069119	0.0120531	1.9189	0.216418	134	0.501041	0.161257
JHI_Hv50k_2016_334592	5H	597071661	0.0120531	1.9189	0.216418	134	0.501041	0.161257
JHI_Hv50k_2016_334597	5H	597071861	0.0120531	1.9189	0.216418	134	0.501041	0.161257
JHI_Hv50k_2016_334632	5H	597082631	0.0120531	1.9189	0.216418	134	0.501041	0.161257
JHI_Hv50k_2016_334634	5H	597082705	0.0120531	1.9189	0.216418	134	0.501041	0.161257
JHI_Hv50k_2016_334756	5H	597317333	0.0120531	1.9189	0.216418	134	0.501041	0.161257
JHI_Hv50k_2016_334853	5H	597441599	0.0120531	1.9189	0.216418	134	0.501041	0.161257
JHI_Hv50k_2016_334996	5H	597492028	0.0120531	1.9189	0.216418	134	0.501041	0.161257
JHI_Hv50k_2016_333278	5H	593550516	0.0121632	1.91495	0.238806	134	0.501041	0.164457
JHI_Hv50k_2016_333733	5H	594456278	0.0121632	1.91495	0.238806	134	0.501041	0.164457
JHI_Hv50k_2016_333734	5H	594456357	0.0121632	1.91495	0.238806	134	0.501041	0.164457
JHI_Hv50k_2016_333765	5H	594559055	0.0121632	1.91495	0.238806	134	0.501041	0.164457
SCRI_RS_174710	5H	593523816	0.0121632	1.91495	0.238806	134	0.501041	0.164457
JHI_Hv50k_2016_17364	1H	31626520	0.0124229	1.90578	0.179104	134	0.501041	0.195619
JHI_Hv50k_2016_228161	4H	5278568	0.012457	1.90459	0.373134	134	0.501041	-0.137504
JHI_Hv50k_2016_228163	4H	5278652	0.012457	1.90459	0.373134	134	0.501041	-0.137504
JHI_Hv50k_2016_228165	4H	5282849	0.012457	1.90459	0.373134	134	0.501041	-0.137504
JHI_Hv50k_2016_228166	4H	5282900	0.012457	1.90459	0.373134	134	0.501041	-0.137504
JHI_Hv50k_2016_228167	4H	5282901	0.012457	1.90459	0.373134	134	0.501041	-0.137504
JHI_Hv50k_2016_228169	4H	5283050	0.012457	1.90459	0.373134	134	0.501041	-0.137504
JHI_Hv50k_2016_228178	4H	5326213	0.012457	1.90459	0.373134	134	0.501041	-0.137504
JHI_Hv50k_2016_228179	4H	5326215	0.012457	1.90459	0.373134	134	0.501041	-0.137504
JHI_Hv50k_2016_228181	4H	5327453	0.012457	1.90459	0.373134	134	0.501041	-0.137504
JHI_Hv50k_2016_228182	4H	5327505	0.012457	1.90459	0.373134	134	0.501041	-0.137504
JHI_Hv50k_2016_317778	5H	553288033	0.0124863	1.90357	0.0597015	134	0.501041	0.289519
JHI_Hv50k_2016_317779	5H	553288108	0.0124863	1.90357	0.0597015	134	0.501041	0.289519
JHI_Hv50k_2016_317780	5H	553288121	0.0124863	1.90357	0.0597015	134	0.501041	0.289519
JHI_Hv50k_2016_317784	5H	553288512	0.0124863	1.90357	0.0597015	134	0.501041	0.289519
JHI_Hv50k_2016_317806	5H	553294803	0.0124863	1.90357	0.0597015	134	0.501041	0.289519
JHI_Hv50k_2016_317807	5H	553295176	0.0124863	1.90357	0.0597015	134	0.501041	0.289519
JHI_Hv50k_2016_317808	5H	553295203	0.0124863	1.90357	0.0597015	134	0.501041	0.289519
JHI_Hv50k_2016_317823	5H	553299137	0.0124863	1.90357	0.0597015	134	0.501041	0.289519
JHI_Hv50k_2016_317826	5H	553299447	0.0124863	1.90357	0.0597015	134	0.501041	0.289519
JHI_Hv50k_2016_317827	5H	553299469	0.0124863	1.90357	0.0597015	134	0.501041	0.289519
JHI_Hv50k_2016_318041	5H	553579903	0.0124863	1.90357	0.0597015	134	0.501041	0.289519
JHI_Hv50k_2016_332891	5H	591946085	0.0126053	1.89945	0.223881	134	0.501041	0.166598
SCRI_RS_133323	5H	591295900	0.0126053	1.89945	0.223881	134	0.501041	0.166598
JHI_Hv50k_2016_227608	4H	3692079	0.0126352	1.89842	0.268657	134	0.501041	-0.161998
JHI_Hv50k_2016_84673	2H	97118530	0.0127649	1.89398	0.350746	134	0.501041	0.160416
JHI_Hv50k_2016_84687	2H	97214635	0.0127649	1.89398	0.350746	134	0.501041	0.160416
JHI_Hv50k_2016_84903	2H	98673726	0.0127649	1.89398	0.350746	134	0.501041	0.160416
JHI_Hv50k_2016_84905	2H	98674488	0.0127649	1.89398	0.350746	134	0.501041	0.160416
JHI_Hv50k_2016_84962	2H	99527524	0.0127649	1.89398	0.350746	134	0.501041	0.160416
JHI_Hv50k_2016_84989	2H	100192683	0.0127649	1.89398	0.350746	134	0.501041	0.160416
JHI_Hv50k_2016_85001	2H	100294161	0.0127649	1.89398	0.350746	134	0.501041	0.160416
JHI_Hv50k_2016_85054	2H	101120783	0.0127649	1.89398	0.350746	134	0.501041	0.160416
JHI_Hv50k_2016_85106	2H	101445607	0.0127649	1.89398	0.350746	134	0.501041	0.160416
JHI_Hv50k_2016_85107	2H	101445958	0.0127649	1.89398	0.350746	134	0.501041	0.160416
JHI_Hv50k_2016_85108	2H	101446272	0.0127649	1.89398	0.350746	134	0.501041	0.160416
JHI_Hv50k_2016_85135	2H	102005848	0.0127649	1.89398	0.350746	134	0.501041	0.160416
JHI_Hv50k_2016_85137	2H	102006267	0.0127649	1.89398	0.350746	134	0.501041	0.160416
JHI_Hv50k_2016_85238	2H	102391719	0.0127649	1.89398	0.350746	134	0.501041	0.160416
JHI_Hv50k_2016_85246	2H	102395346	0.0127649	1.89398	0.350746	134	0.501041	0.160416
JHI_Hv50k_2016_85255	2H	102398281	0.0127649	1.89398	0.350746	134	0.501041	0.160416
JHI_Hv50k_2016_85256	2H	102511236	0.0127649	1.89398	0.350746	134	0.501041	0.160416
JHI_Hv50k_2016_85271	2H	102540911	0.0127649	1.89398	0.350746	134	0.501041	0.160416
JHI_Hv50k_2016_85272	2H	102541008	0.0127649	1.89398	0.350746	134	0.501041	0.160416
JHI_Hv50k_2016_85377	2H	103694897	0.0127649	1.89398	0.350746	134	0.501041	0.160416
JHI_Hv50k_2016_85550	2H	105284465	0.0127649	1.89398	0.350746	134	0.501041	0.160416
JHI_Hv50k_2016_85555	2H	105428920	0.0127649	1.89398	0.350746	134	0.501041	0.160416
JHI_Hv50k_2016_85557	2H	105432552	0.0127649	1.89398	0.350746	134	0.501041	0.160416
JHI_Hv50k_2016_85641	2H	106655754	0.0127649	1.89398	0.350746	134	0.501041	0.160416
JHI_Hv50k_2016_85661	2H	106941219	0.0127649	1.89398	0.350746	134	0.501041	0.160416
JHI_Hv50k_2016_85719	2H	107638685	0.0127649	1.89398	0.350746	134	0.501041	0.160416
JHI_Hv50k_2016_85810	2H	108402884	0.0127649	1.89398	0.350746	134	0.501041	0.160416
JHI_Hv50k_2016_85845	2H	108644018	0.0127649	1.89398	0.350746	134	0.501041	0.160416
SCRI_RS_167564	2H	94200917	0.0127649	1.89398	0.350746	134	0.501041	0.160416
JHI_Hv50k_2016_219456	3H	679322449	0.0128409	1.89141	0.126866	134	0.501041	0.192733
JHI_Hv50k_2016_219877	3H	680223924	0.0128409	1.89141	0.126866	134	0.501041	0.192733
SCRI_RS_10670	2H	655815347	0.0128592	1.89079	0.432836	134	0.501041	0.146623
SCRI_RS_128449	2H	655877532	0.0128592	1.89079	0.432836	134	0.501041	0.146623
JHI_Hv50k_2016_500018	7H	616907083	0.0129794	1.88674	0.104478	134	0.501041	-0.239385
BOPA2_12_31484	3H	498949534	0.0130084	1.88578	0.19403	134	0.501041	0.177739
JHI_Hv50k_2016_184271	3H	498135530	0.0130084	1.88578	0.19403	134	0.501041	0.177739
JHI_Hv50k_2016_184306	3H	498429854	0.0130084	1.88578	0.19403	134	0.501041	0.177739
JHI_Hv50k_2016_184308	3H	498430457	0.0130084	1.88578	0.19403	134	0.501041	0.177739
JHI_Hv50k_2016_184331	3H	498528024	0.0130084	1.88578	0.19403	134	0.501041	0.177739
BOPA1_10425_725	6H	552729604	0.0130843	1.88325	0.350746	134	0.501041	0.156831
JHI_Hv50k_2016_420656	6H	552076607	0.0130843	1.88325	0.350746	134	0.501041	0.156831
JHI_Hv50k_2016_420660	6H	552076876	0.0130843	1.88325	0.350746	134	0.501041	0.156831
JHI_Hv50k_2016_420761	6H	552246828	0.0130843	1.88325	0.350746	134	0.501041	0.156831
JHI_Hv50k_2016_420762	6H	552246842	0.0130843	1.88325	0.350746	134	0.501041	0.156831
JHI_Hv50k_2016_420764	6H	552247660	0.0130843	1.88325	0.350746	134	0.501041	0.156831
JHI_Hv50k_2016_420898	6H	552736695	0.0130843	1.88325	0.350746	134	0.501041	0.156831
BOPA1_1969_1322	6H	541830535	0.0132858	1.87661	0.119403	134	0.501041	-0.200633
JHI_Hv50k_2016_417185	6H	541671800	0.0132858	1.87661	0.119403	134	0.501041	-0.200633
JHI_Hv50k_2016_417192	6H	541674264	0.0132858	1.87661	0.119403	134	0.501041	-0.200633
JHI_Hv50k_2016_417195	6H	541674533	0.0132858	1.87661	0.119403	134	0.501041	-0.200633
JHI_Hv50k_2016_417204	6H	541691579	0.0132858	1.87661	0.119403	134	0.501041	-0.200633
JHI_Hv50k_2016_417219	6H	541821858	0.0132858	1.87661	0.119403	134	0.501041	-0.200633
JHI_Hv50k_2016_417227	6H	541830257	0.0132858	1.87661	0.119403	134	0.501041	-0.200633
JHI_Hv50k_2016_417229	6H	541831843	0.0132858	1.87661	0.119403	134	0.501041	-0.200633
JHI_Hv50k_2016_417269	6H	542048046	0.0132858	1.87661	0.119403	134	0.501041	-0.200633
SCRI_RS_149165	6H	541637032	0.0132858	1.87661	0.119403	134	0.501041	-0.200633
SCRI_RS_164156	6H	365574195	0.0132858	1.87661	0.119403	134	0.501041	-0.200633
SCRI_RS_165322	6H	541831993	0.0132858	1.87661	0.119403	134	0.501041	-0.200633
BOPA1_3306_446	3H	543137369	0.0134111	1.87254	0.246269	134	0.501041	0.162851
JHI_Hv50k_2016_189805	3H	543137369	0.0134111	1.87254	0.246269	134	0.501041	0.162851
JHI_Hv50k_2016_189877	3H	543868202	0.0134111	1.87254	0.246269	134	0.501041	0.162851
JHI_Hv50k_2016_179849	3H	432948585	0.0134367	1.87171	0.246269	134	0.501041	0.15076
JHI_Hv50k_2016_180623	3H	444738369	0.0134367	1.87171	0.246269	134	0.501041	0.15076
SCRI_RS_190876	3H	432099320	0.0134367	1.87171	0.246269	134	0.501041	0.15076
JHI_Hv50k_2016_197298	3H	593198968	0.0134564	1.87107	0.276119	134	0.501041	0.156927
SCRI_RS_199887	3H	592564317	0.0134564	1.87107	0.276119	134	0.501041	0.156927
JHI_Hv50k_2016_338889	5H	608905913	0.0135027	1.86958	0.477612	134	0.501041	-0.156851
JHI_Hv50k_2016_339272	5H	609412755	0.0135027	1.86958	0.477612	134	0.501041	-0.156851
BOPA1_ABC14990_1_1_126	5H	527152265	0.0136632	1.86445	0.492537	134	0.501041	-0.135138
JHI_Hv50k_2016_311615	5H	526802399	0.0136632	1.86445	0.492537	134	0.501041	-0.135138
JHI_Hv50k_2016_311649	5H	527145476	0.0136632	1.86445	0.492537	134	0.501041	-0.135138
SCRI_RS_177017	5H	526802304	0.0136632	1.86445	0.492537	134	0.501041	-0.135138
BOPA1_5960_1302	3H	534070384	0.0136884	1.86365	0.134328	134	0.501041	0.201247
BOPA2_12_30754	3H	535790327	0.0136884	1.86365	0.134328	134	0.501041	0.201247
JHI_Hv50k_2016_188021	3H	533212000	0.0136884	1.86365	0.134328	134	0.501041	0.201247
JHI_Hv50k_2016_188054	3H	533239690	0.0136884	1.86365	0.134328	134	0.501041	0.201247
JHI_Hv50k_2016_188059	3H	533240663	0.0136884	1.86365	0.134328	134	0.501041	0.201247
JHI_Hv50k_2016_188082	3H	533300650	0.0136884	1.86365	0.134328	134	0.501041	0.201247
JHI_Hv50k_2016_188086	3H	533301148	0.0136884	1.86365	0.134328	134	0.501041	0.201247
BOPA1_10719_459	2H	235963453	0.0137392	1.86204	0.350746	134	0.501041	0.156544
JHI_Hv50k_2016_91451	2H	235356262	0.0137392	1.86204	0.350746	134	0.501041	0.156544
JHI_Hv50k_2016_91494	2H	235948455	0.0137392	1.86204	0.350746	134	0.501041	0.156544
JHI_Hv50k_2016_91495	2H	235948766	0.0137392	1.86204	0.350746	134	0.501041	0.156544
JHI_Hv50k_2016_91548	2H	236521572	0.0137392	1.86204	0.350746	134	0.501041	0.156544
JHI_Hv50k_2016_324546	5H	575243696	0.0138947	1.85715	0.365672	134	0.501041	-0.199867
JHI_Hv50k_2016_156594	3H	17292680	0.0140251	1.85309	0.104478	134	0.501041	0.206477
JHI_Hv50k_2016_334598	5H	597071877	0.0141428	1.84946	0.220149	134	0.501041	0.158346
JHI_Hv50k_2016_48882	1H	530177372	0.0144009	1.84161	0.134328	134	0.501041	0.19049
JHI_Hv50k_2016_48987	1H	530480400	0.0144009	1.84161	0.134328	134	0.501041	0.19049
JHI_Hv50k_2016_49003	1H	530532985	0.0144009	1.84161	0.134328	134	0.501041	0.19049
JHI_Hv50k_2016_49067	1H	530751166	0.0144009	1.84161	0.134328	134	0.501041	0.19049
JHI_Hv50k_2016_49160	1H	532276473	0.0144009	1.84161	0.134328	134	0.501041	0.19049
JHI_Hv50k_2016_49562	1H	533709466	0.0144009	1.84161	0.134328	134	0.501041	0.19049
JHI_Hv50k_2016_341154	5H	612202949	0.0144018	1.84158	0.134328	134	0.501041	0.195537
BOPA1_5926_798	6H	541489081	0.0148645	1.82785	0.11194	134	0.501041	-0.204132
JHI_Hv50k_2016_417142	6H	541472725	0.0148645	1.82785	0.11194	134	0.501041	-0.204132
JHI_Hv50k_2016_417149	6H	541487368	0.0148645	1.82785	0.11194	134	0.501041	-0.204132
JHI_Hv50k_2016_417151	6H	541487846	0.0148645	1.82785	0.11194	134	0.501041	-0.204132
JHI_Hv50k_2016_417170	6H	541491436	0.0148645	1.82785	0.11194	134	0.501041	-0.204132
JHI_Hv50k_2016_416973	6H	540576612	0.0149064	1.82663	0.313433	134	0.501041	-0.140107
JHI_Hv50k_2016_417034	6H	540811295	0.0149064	1.82663	0.313433	134	0.501041	-0.140107
JHI_Hv50k_2016_65879	2H	13109164	0.0150213	1.82329	0.223881	134	0.501041	-0.158104
JHI_Hv50k_2016_515676	7H	648197279	0.0151991	1.81818	0.432836	134	0.501041	-0.146293
JHI_Hv50k_2016_515677	7H	648197384	0.0151991	1.81818	0.432836	134	0.501041	-0.146293
JHI_Hv50k_2016_340688	5H	611262043	0.0153491	1.81392	0.425373	134	0.501041	-0.139153
JHI_Hv50k_2016_340689	5H	611262195	0.0153491	1.81392	0.425373	134	0.501041	-0.139153
JHI_Hv50k_2016_340693	5H	611262274	0.0153491	1.81392	0.425373	134	0.501041	-0.139153
JHI_Hv50k_2016_340694	5H	611262390	0.0153491	1.81392	0.425373	134	0.501041	-0.139153
SCRI_RS_164037	6H	542416660	0.0154215	1.81187	0.41791	134	0.501041	0.159072
JHI_Hv50k_2016_461007	7H	44708453	0.0154399	1.81135	0.320896	134	0.501041	0.15022
JHI_Hv50k_2016_461084	7H	45279045	0.0154399	1.81135	0.320896	134	0.501041	0.15022
JHI_Hv50k_2016_461121	7H	45702202	0.0154399	1.81135	0.320896	134	0.501041	0.15022
BOPA1_2580_1456	2H	108479511	0.015459	1.81082	0.410448	134	0.501041	0.155131
BOPA1_4331_1475	2H	100641976	0.015459	1.81082	0.410448	134	0.501041	0.155131
BOPA1_5113_624	2H	107638980	0.015459	1.81082	0.410448	134	0.501041	0.155131
BOPA1_6384_866	2H	94760660	0.015459	1.81082	0.410448	134	0.501041	0.155131
BOPA2_12_30259	2H	108258950	0.015459	1.81082	0.410448	134	0.501041	0.155131
JHI_Hv50k_2016_84358	2H	95094776	0.015459	1.81082	0.410448	134	0.501041	0.155131
JHI_Hv50k_2016_84487	2H	95985415	0.015459	1.81082	0.410448	134	0.501041	0.155131
JHI_Hv50k_2016_84529	2H	96163356	0.015459	1.81082	0.410448	134	0.501041	0.155131
JHI_Hv50k_2016_84653	2H	97112422	0.015459	1.81082	0.410448	134	0.501041	0.155131
JHI_Hv50k_2016_84669	2H	97116094	0.015459	1.81082	0.410448	134	0.501041	0.155131
JHI_Hv50k_2016_84731	2H	97399778	0.015459	1.81082	0.410448	134	0.501041	0.155131
JHI_Hv50k_2016_85006	2H	100295844	0.015459	1.81082	0.410448	134	0.501041	0.155131
JHI_Hv50k_2016_85030	2H	100637043	0.015459	1.81082	0.410448	134	0.501041	0.155131
JHI_Hv50k_2016_85041	2H	100641976	0.015459	1.81082	0.410448	134	0.501041	0.155131
JHI_Hv50k_2016_85046	2H	100644454	0.015459	1.81082	0.410448	134	0.501041	0.155131
JHI_Hv50k_2016_85378	2H	103694991	0.015459	1.81082	0.410448	134	0.501041	0.155131
JHI_Hv50k_2016_85495	2H	104554965	0.015459	1.81082	0.410448	134	0.501041	0.155131
JHI_Hv50k_2016_85533	2H	105046329	0.015459	1.81082	0.410448	134	0.501041	0.155131
JHI_Hv50k_2016_85549	2H	105284294	0.015459	1.81082	0.410448	134	0.501041	0.155131
JHI_Hv50k_2016_85759	2H	107982415	0.015459	1.81082	0.410448	134	0.501041	0.155131
JHI_Hv50k_2016_85760	2H	107982432	0.015459	1.81082	0.410448	134	0.501041	0.155131
JHI_Hv50k_2016_85784	2H	107989776	0.015459	1.81082	0.410448	134	0.501041	0.155131
JHI_Hv50k_2016_85799	2H	108258530	0.015459	1.81082	0.410448	134	0.501041	0.155131
JHI_Hv50k_2016_85801	2H	108259663	0.015459	1.81082	0.410448	134	0.501041	0.155131
JHI_Hv50k_2016_85803	2H	108259757	0.015459	1.81082	0.410448	134	0.501041	0.155131
JHI_Hv50k_2016_85808	2H	108401819	0.015459	1.81082	0.410448	134	0.501041	0.155131
JHI_Hv50k_2016_85822	2H	108479734	0.015459	1.81082	0.410448	134	0.501041	0.155131
JHI_Hv50k_2016_85854	2H	108668879	0.015459	1.81082	0.410448	134	0.501041	0.155131
JHI_Hv50k_2016_85896	2H	108974747	0.015459	1.81082	0.410448	134	0.501041	0.155131
JHI_Hv50k_2016_85899	2H	108976209	0.015459	1.81082	0.410448	134	0.501041	0.155131
JHI_Hv50k_2016_86401	2H	112600705	0.015459	1.81082	0.410448	134	0.501041	0.155131
JHI_Hv50k_2016_86571	2H	113467903	0.015459	1.81082	0.410448	134	0.501041	0.155131
JHI_Hv50k_2016_86608	2H	113478529	0.015459	1.81082	0.410448	134	0.501041	0.155131
JHI_Hv50k_2016_86624	2H	113640095	0.015459	1.81082	0.410448	134	0.501041	0.155131
JHI_Hv50k_2016_86629	2H	113641217	0.015459	1.81082	0.410448	134	0.501041	0.155131
JHI_Hv50k_2016_86863	2H	115538472	0.015459	1.81082	0.410448	134	0.501041	0.155131
SCRI_RS_122681	2H	96154766	0.015459	1.81082	0.410448	134	0.501041	0.155131
SCRI_RS_147210	1H	302091766	0.015459	1.81082	0.410448	134	0.501041	0.155131
SCRI_RS_151535	2H	97400153	0.015459	1.81082	0.410448	134	0.501041	0.155131
SCRI_RS_155546	2H	113639907	0.015459	1.81082	0.410448	134	0.501041	0.155131
SCRI_RS_175065	2H	103696782	0.015459	1.81082	0.410448	134	0.501041	0.155131
SCRI_RS_224846	2H	94913366	0.015459	1.81082	0.410448	134	0.501041	0.155131
JHI_Hv50k_2016_107392	2H	651052334	0.0154921	1.80989	0.373134	134	0.501041	0.148509
BOPA1_1630_1150	3H	238600464	0.0155227	1.80903	0.246269	134	0.501041	0.148182
BOPA1_5657_1187	3H	259755368	0.0155227	1.80903	0.246269	134	0.501041	0.148182
BOPA1_ConsensusGBS0471_1	3H	267704766	0.0155227	1.80903	0.246269	134	0.501041	0.148182
JHI_Hv50k_2016_169714	3H	221032221	0.0155227	1.80903	0.246269	134	0.501041	0.148182
JHI_Hv50k_2016_169725	3H	221289056	0.0155227	1.80903	0.246269	134	0.501041	0.148182
JHI_Hv50k_2016_169765	3H	222172643	0.0155227	1.80903	0.246269	134	0.501041	0.148182
JHI_Hv50k_2016_169814	3H	222919653	0.0155227	1.80903	0.246269	134	0.501041	0.148182
JHI_Hv50k_2016_169931	3H	226361142	0.0155227	1.80903	0.246269	134	0.501041	0.148182
JHI_Hv50k_2016_169972	3H	227283137	0.0155227	1.80903	0.246269	134	0.501041	0.148182
JHI_Hv50k_2016_170026	3H	229605579	0.0155227	1.80903	0.246269	134	0.501041	0.148182
JHI_Hv50k_2016_170073	3H	230478327	0.0155227	1.80903	0.246269	134	0.501041	0.148182
JHI_Hv50k_2016_170274	3H	233879554	0.0155227	1.80903	0.246269	134	0.501041	0.148182
JHI_Hv50k_2016_170290	3H	233991777	0.0155227	1.80903	0.246269	134	0.501041	0.148182
JHI_Hv50k_2016_170344	3H	235272241	0.0155227	1.80903	0.246269	134	0.501041	0.148182
JHI_Hv50k_2016_170400	3H	236673909	0.0155227	1.80903	0.246269	134	0.501041	0.148182
JHI_Hv50k_2016_170450	3H	237233733	0.0155227	1.80903	0.246269	134	0.501041	0.148182
JHI_Hv50k_2016_170502	3H	238600422	0.0155227	1.80903	0.246269	134	0.501041	0.148182
JHI_Hv50k_2016_170564	3H	239988682	0.0155227	1.80903	0.246269	134	0.501041	0.148182
JHI_Hv50k_2016_171314	3H	254457646	0.0155227	1.80903	0.246269	134	0.501041	0.148182
JHI_Hv50k_2016_171391	3H	256211149	0.0155227	1.80903	0.246269	134	0.501041	0.148182
JHI_Hv50k_2016_171392	3H	256211729	0.0155227	1.80903	0.246269	134	0.501041	0.148182
JHI_Hv50k_2016_171408	3H	256279629	0.0155227	1.80903	0.246269	134	0.501041	0.148182
JHI_Hv50k_2016_171627	3H	259755368	0.0155227	1.80903	0.246269	134	0.501041	0.148182
JHI_Hv50k_2016_171745	3H	261024890	0.0155227	1.80903	0.246269	134	0.501041	0.148182
JHI_Hv50k_2016_171953	3H	267704766	0.0155227	1.80903	0.246269	134	0.501041	0.148182
JHI_Hv50k_2016_172011	3H	268931599	0.0155227	1.80903	0.246269	134	0.501041	0.148182
JHI_Hv50k_2016_172018	3H	268947839	0.0155227	1.80903	0.246269	134	0.501041	0.148182
JHI_Hv50k_2016_172026	3H	269274382	0.0155227	1.80903	0.246269	134	0.501041	0.148182
JHI_Hv50k_2016_172074	3H	269939562	0.0155227	1.80903	0.246269	134	0.501041	0.148182
JHI_Hv50k_2016_172142	3H	271545534	0.0155227	1.80903	0.246269	134	0.501041	0.148182
JHI_Hv50k_2016_172160	3H	271766127	0.0155227	1.80903	0.246269	134	0.501041	0.148182
JHI_Hv50k_2016_172482	3H	280336027	0.0155227	1.80903	0.246269	134	0.501041	0.148182
JHI_Hv50k_2016_172492	3H	280500506	0.0155227	1.80903	0.246269	134	0.501041	0.148182
JHI_Hv50k_2016_172493	3H	280726966	0.0155227	1.80903	0.246269	134	0.501041	0.148182
JHI_Hv50k_2016_172598	3H	282645533	0.0155227	1.80903	0.246269	134	0.501041	0.148182
JHI_Hv50k_2016_172676	3H	284718751	0.0155227	1.80903	0.246269	134	0.501041	0.148182
JHI_Hv50k_2016_505752	7H	628552853	0.0159552	1.7971	0.320896	134	0.502361	-0.136811
JHI_Hv50k_2016_475648	7H	172291681	0.0160335	1.79497	0.0970149	134	0.502361	-0.230603
JHI_Hv50k_2016_475663	7H	183579579	0.0160335	1.79497	0.0970149	134	0.502361	-0.230603
JHI_Hv50k_2016_475698	7H	197979891	0.0160335	1.79497	0.0970149	134	0.502361	-0.230603
JHI_Hv50k_2016_475706	7H	206559049	0.0160335	1.79497	0.0970149	134	0.502361	-0.230603
JHI_Hv50k_2016_475707	7H	206674819	0.0160335	1.79497	0.0970149	134	0.502361	-0.230603
JHI_Hv50k_2016_477760	7H	251954349	0.0160335	1.79497	0.0970149	134	0.502361	-0.230603
JHI_Hv50k_2016_482898	7H	366101514	0.0160335	1.79497	0.0970149	134	0.502361	-0.230603
JHI_Hv50k_2016_483539	7H	398462150	0.0160335	1.79497	0.0970149	134	0.502361	-0.230603
JHI_Hv50k_2016_486580	7H	444152582	0.0160335	1.79497	0.0970149	134	0.502361	-0.230603
BOPA1_5467_1663	7H	59719498	0.0160777	1.79378	0.208955	134	0.502361	0.165728
JHI_Hv50k_2016_464985	7H	59577416	0.0160777	1.79378	0.208955	134	0.502361	0.165728
JHI_Hv50k_2016_465006	7H	59710516	0.0160777	1.79378	0.208955	134	0.502361	0.165728
JHI_Hv50k_2016_465007	7H	59710582	0.0160777	1.79378	0.208955	134	0.502361	0.165728
JHI_Hv50k_2016_465021	7H	59718797	0.0160777	1.79378	0.208955	134	0.502361	0.165728
JHI_Hv50k_2016_465105	7H	59829472	0.0160777	1.79378	0.208955	134	0.502361	0.165728
JHI_Hv50k_2016_465171	7H	60221144	0.0160777	1.79378	0.208955	134	0.502361	0.165728
JHI_Hv50k_2016_465172	7H	60221650	0.0160777	1.79378	0.208955	134	0.502361	0.165728
JHI_Hv50k_2016_465497	7H	61261140	0.0160777	1.79378	0.208955	134	0.502361	0.165728
JHI_Hv50k_2016_465706	7H	62199745	0.0160777	1.79378	0.208955	134	0.502361	0.165728
JHI_Hv50k_2016_465752	7H	62239760	0.0160777	1.79378	0.208955	134	0.502361	0.165728
JHI_Hv50k_2016_465786	7H	62331388	0.0160777	1.79378	0.208955	134	0.502361	0.165728
JHI_Hv50k_2016_465787	7H	62331476	0.0160777	1.79378	0.208955	134	0.502361	0.165728
SCRI_RS_202653	7H	59710274	0.0160777	1.79378	0.208955	134	0.502361	0.165728
SCRI_RS_230487	7H	59806703	0.0160777	1.79378	0.208955	134	0.502361	0.165728
JHI_Hv50k_2016_107816	2H	653415012	0.0161044	1.79306	0.447761	134	0.502361	0.133223
JHI_Hv50k_2016_108103	2H	654602147	0.0161044	1.79306	0.447761	134	0.502361	0.133223
JHI_Hv50k_2016_189796	3H	543119210	0.0163101	1.78754	0.335821	134	0.506614	0.136208
BOPA1_5212_1409	7H	521711095	0.0164531	1.78375	0.477612	134	0.506614	0.131119
JHI_Hv50k_2016_489899	7H	521168703	0.0164531	1.78375	0.477612	134	0.506614	0.131119
JHI_Hv50k_2016_489966	7H	521711090	0.0164531	1.78375	0.477612	134	0.506614	0.131119
JHI_Hv50k_2016_490012	7H	521778596	0.0164531	1.78375	0.477612	134	0.506614	0.131119
JHI_Hv50k_2016_490065	7H	522444619	0.0164531	1.78375	0.477612	134	0.506614	0.131119
JHI_Hv50k_2016_490070	7H	522445829	0.0164531	1.78375	0.477612	134	0.506614	0.131119
JHI_Hv50k_2016_490087	7H	522494441	0.0164531	1.78375	0.477612	134	0.506614	0.131119
JHI_Hv50k_2016_490155	7H	522784443	0.0164531	1.78375	0.477612	134	0.506614	0.131119
SCRI_RS_204771	7H	521707474	0.0164531	1.78375	0.477612	134	0.506614	0.131119
JHI_Hv50k_2016_320737	5H	561731384	0.0165437	1.78137	0.119403	134	0.506614	0.211613
JHI_Hv50k_2016_322097	5H	567625599	0.0165437	1.78137	0.119403	134	0.506614	0.211613
JHI_Hv50k_2016_322100	5H	567625892	0.0165437	1.78137	0.119403	134	0.506614	0.211613
JHI_Hv50k_2016_322166	5H	567882431	0.0165437	1.78137	0.119403	134	0.506614	0.211613
JHI_Hv50k_2016_322167	5H	567882659	0.0165437	1.78137	0.119403	134	0.506614	0.211613
SCRI_RS_194345	6H	548102585	0.0165717	1.78063	0.134328	134	0.506852	-0.204587
JHI_Hv50k_2016_337798	5H	604001584	0.0167542	1.77588	0.126866	134	0.509947	0.197624
JHI_Hv50k_2016_337842	5H	604254872	0.0167542	1.77588	0.126866	134	0.509947	0.197624
JHI_Hv50k_2016_337909	5H	604626097	0.0167542	1.77588	0.126866	134	0.509947	0.197624
JHI_Hv50k_2016_337915	5H	604813580	0.0167542	1.77588	0.126866	134	0.509947	0.197624
JHI_Hv50k_2016_107449	2H	651374410	0.017085	1.76738	0.455224	134	0.518755	-0.141979
JHI_Hv50k_2016_107450	2H	651374418	0.017085	1.76738	0.455224	134	0.518755	-0.141979
JHI_Hv50k_2016_107364	2H	650902508	0.0171279	1.7663	0.261194	134	0.519428	0.152871
JHI_Hv50k_2016_79839	2H	59207412	0.0171731	1.76515	0.358209	134	0.520169	-0.158571
JHI_Hv50k_2016_413291	6H	517932801	0.0175743	1.75512	0.186567	134	0.53104	-0.164685
SCRI_RS_152324	6H	517931927	0.0175743	1.75512	0.186567	134	0.53104	-0.164685
JHI_Hv50k_2016_375273	6H	14329065	0.0177477	1.75086	0.328358	134	0.535635	-0.142128
JHI_Hv50k_2016_334757	5H	597317565	0.0178344	1.74874	0.223881	134	0.537603	0.151951
JHI_Hv50k_2016_200398	3H	608656908	0.0180548	1.74341	0.36194	134	0.543594	-0.157253
JHI_Hv50k_2016_222224	3H	687385487	0.0182103	1.73968	0.179104	134	0.547619	0.178703
JHI_Hv50k_2016_149837	3H	1949852	0.0182571	1.73857	0.395522	134	0.548029	-0.168217
SCRI_RS_175327	4H	580329876	0.0182676	1.73832	0.11194	134	0.548029	-0.206669
JHI_Hv50k_2016_108296	2H	655509717	0.0185588	1.73145	0.402985	134	0.555243	0.131465
SCRI_RS_180028	2H	655510205	0.0185588	1.73145	0.402985	134	0.555243	0.131465
JHI_Hv50k_2016_189729	3H	542720809	0.0186455	1.72943	0.358209	134	0.555243	-0.140262
JHI_Hv50k_2016_338922	5H	608997600	0.0186766	1.7287	0.343284	134	0.555243	0.137336
JHI_Hv50k_2016_516103	7H	648890079	0.0186999	1.72816	0.485075	134	0.555243	0.134533
JHI_Hv50k_2016_516265	7H	648959022	0.0186999	1.72816	0.485075	134	0.555243	0.134533
JHI_Hv50k_2016_79972	2H	60366220	0.0187074	1.72799	0.477612	134	0.555243	-0.133371
JHI_Hv50k_2016_79988	2H	60369238	0.0187074	1.72799	0.477612	134	0.555243	-0.133371
JHI_Hv50k_2016_79994	2H	60581847	0.0187074	1.72799	0.477612	134	0.555243	-0.133371
JHI_Hv50k_2016_311586	5H	526796396	0.0188034	1.72576	0.246269	134	0.555464	0.148123
JHI_Hv50k_2016_311632	5H	526808592	0.0188034	1.72576	0.246269	134	0.555464	0.148123
JHI_Hv50k_2016_311650	5H	527145703	0.0188034	1.72576	0.246269	134	0.555464	0.148123
JHI_Hv50k_2016_311664	5H	527156335	0.0188034	1.72576	0.246269	134	0.555464	0.148123
BOPA1_2533_773	4H	5074747	0.0190459	1.7202	0.335821	134	0.560683	0.133307
JHI_Hv50k_2016_228149	4H	5132620	0.0190459	1.7202	0.335821	134	0.560683	0.133307
BOPA2_12_10491	1H	57891012	0.0191813	1.71712	0.179104	134	0.560683	0.181653
JHI_Hv50k_2016_18720	1H	57889454	0.0191813	1.71712	0.179104	134	0.560683	0.181653
JHI_Hv50k_2016_18721	1H	57889821	0.0191813	1.71712	0.179104	134	0.560683	0.181653
JHI_Hv50k_2016_18725	1H	57890496	0.0191813	1.71712	0.179104	134	0.560683	0.181653
JHI_Hv50k_2016_18726	1H	57890739	0.0191813	1.71712	0.179104	134	0.560683	0.181653
JHI_Hv50k_2016_18729	1H	57890985	0.0191813	1.71712	0.179104	134	0.560683	0.181653
JHI_Hv50k_2016_18735	1H	57891586	0.0191813	1.71712	0.179104	134	0.560683	0.181653
JHI_Hv50k_2016_353827	5H	644058157	0.0193068	1.71429	0.313433	134	0.561734	-0.17916
JHI_Hv50k_2016_353907	5H	644326923	0.0193068	1.71429	0.313433	134	0.561734	-0.17916
JHI_Hv50k_2016_354062	5H	644524683	0.0193068	1.71429	0.313433	134	0.561734	-0.17916
SCRI_RS_726	5H	644386777	0.0193068	1.71429	0.313433	134	0.561734	-0.17916
JHI_Hv50k_2016_506754	7H	631823306	0.0195254	1.7094	0.0820896	134	0.564047	-0.246591
JHI_Hv50k_2016_494672	7H	600030886	0.0196018	1.7077	0.179104	134	0.564047	-0.174241
JHI_Hv50k_2016_494777	7H	600399970	0.0196018	1.7077	0.179104	134	0.564047	-0.174241
SCRI_RS_174514	7H	600403491	0.0196018	1.7077	0.179104	134	0.564047	-0.174241
JHI_Hv50k_2016_204497	3H	630038519	0.019834	1.70259	0.425373	134	0.564047	0.155048
JHI_Hv50k_2016_204500	3H	630039618	0.019834	1.70259	0.425373	134	0.564047	0.155048
JHI_Hv50k_2016_499501	7H	615411803	0.0199138	1.70085	0.0970149	134	0.564047	-0.229016
JHI_Hv50k_2016_499729	7H	616336288	0.0199138	1.70085	0.0970149	134	0.564047	-0.229016
JHI_Hv50k_2016_156563	3H	17165109	0.0199177	1.70076	0.186567	134	0.564047	0.15836
JHI_Hv50k_2016_156573	3H	17167377	0.0199177	1.70076	0.186567	134	0.564047	0.15836
JHI_Hv50k_2016_66355	2H	13508826	0.0199638	1.69976	0.208955	134	0.564047	-0.155183
JHI_Hv50k_2016_66649	2H	14088854	0.0199638	1.69976	0.208955	134	0.564047	-0.155183
JHI_Hv50k_2016_66750	2H	14253054	0.0199638	1.69976	0.208955	134	0.564047	-0.155183
JHI_Hv50k_2016_66978	2H	14594798	0.0199638	1.69976	0.208955	134	0.564047	-0.155183
JHI_Hv50k_2016_67294	2H	14714879	0.0199638	1.69976	0.208955	134	0.564047	-0.155183
JHI_Hv50k_2016_311714	5H	527680083	0.020022	1.69849	0.5	134	0.564047	-0.126104
JHI_Hv50k_2016_311727	5H	527755412	0.020022	1.69849	0.5	134	0.564047	0.126104
JHI_Hv50k_2016_465769	7H	62318123	0.0200608	1.69765	0.298507	134	0.564047	0.147693
JHI_Hv50k_2016_373654	6H	12063852	0.0200675	1.69751	0.261194	134	0.564047	0.151378
JHI_Hv50k_2016_166368	3H	122467409	0.0201525	1.69567	0.186567	134	0.564047	0.165496
JHI_Hv50k_2016_375299	6H	14331496	0.0201847	1.69498	0.328358	134	0.564047	0.148649
JHI_Hv50k_2016_180857	3H	446058505	0.0201859	1.69495	0.253731	134	0.564047	0.140608
JHI_Hv50k_2016_414666	6H	527824220	0.0203218	1.69204	0.291045	134	0.564047	0.157136
SCRI_RS_166239	6H	527824009	0.0203218	1.69204	0.291045	134	0.564047	0.157136
BOPA2_12_31346	3H	550212338	0.0203449	1.69155	0.19403	134	0.564047	0.168682
JHI_Hv50k_2016_190636	3H	550211955	0.0203449	1.69155	0.19403	134	0.564047	0.168682
SCRI_RS_164675	3H	550216180	0.0203449	1.69155	0.19403	134	0.564047	0.168682
JHI_Hv50k_2016_259052	4H	586709255	0.0203719	1.69097	0.19403	134	0.564047	-0.154874
JHI_Hv50k_2016_415553	6H	533176053	0.0204595	1.68911	0.41791	134	0.564047	-0.136123
JHI_Hv50k_2016_415571	6H	533268539	0.0204595	1.68911	0.41791	134	0.564047	-0.136123
JHI_Hv50k_2016_415572	6H	533268641	0.0204595	1.68911	0.41791	134	0.564047	-0.136123
JHI_Hv50k_2016_415577	6H	533269864	0.0204595	1.68911	0.41791	134	0.564047	-0.136123
JHI_Hv50k_2016_415578	6H	533269996	0.0204595	1.68911	0.41791	134	0.564047	-0.136123
JHI_Hv50k_2016_415579	6H	533269998	0.0204595	1.68911	0.41791	134	0.564047	-0.136123
JHI_Hv50k_2016_415581	6H	533270353	0.0204595	1.68911	0.41791	134	0.564047	-0.136123
JHI_Hv50k_2016_415582	6H	533270430	0.0204595	1.68911	0.41791	134	0.564047	-0.136123
JHI_Hv50k_2016_415584	6H	533270729	0.0204595	1.68911	0.41791	134	0.564047	-0.136123
JHI_Hv50k_2016_415585	6H	533270944	0.0204595	1.68911	0.41791	134	0.564047	-0.136123
JHI_Hv50k_2016_415586	6H	533271220	0.0204595	1.68911	0.41791	134	0.564047	-0.136123
JHI_Hv50k_2016_415592	6H	533274159	0.0204595	1.68911	0.41791	134	0.564047	-0.136123
JHI_Hv50k_2016_415593	6H	533274533	0.0204595	1.68911	0.41791	134	0.564047	-0.136123
JHI_Hv50k_2016_415596	6H	533275332	0.0204595	1.68911	0.41791	134	0.564047	-0.136123
JHI_Hv50k_2016_415597	6H	533275348	0.0204595	1.68911	0.41791	134	0.564047	-0.136123
JHI_Hv50k_2016_415598	6H	533275421	0.0204595	1.68911	0.41791	134	0.564047	-0.136123
JHI_Hv50k_2016_415600	6H	533275626	0.0204595	1.68911	0.41791	134	0.564047	-0.136123
JHI_Hv50k_2016_415602	6H	533275821	0.0204595	1.68911	0.41791	134	0.564047	-0.136123
SCRI_RS_165945	6H	533177645	0.0204595	1.68911	0.41791	134	0.564047	-0.136123
JHI_Hv50k_2016_80736	2H	68313507	0.0205537	1.68711	0.447761	134	0.564047	0.15206
JHI_Hv50k_2016_80780	2H	68631940	0.0205537	1.68711	0.447761	134	0.564047	0.15206
SCRI_RS_152206	2H	68787661	0.0205537	1.68711	0.447761	134	0.564047	0.15206
JHI_Hv50k_2016_414404	6H	527123255	0.0206233	1.68564	0.313433	134	0.564047	0.153582
JHI_Hv50k_2016_414463	6H	527180813	0.0206233	1.68564	0.313433	134	0.564047	0.153582
JHI_Hv50k_2016_414483	6H	527210838	0.0206233	1.68564	0.313433	134	0.564047	0.153582
JHI_Hv50k_2016_414485	6H	527211992	0.0206233	1.68564	0.313433	134	0.564047	0.153582
SCRI_RS_206976	6H	527120881	0.0206233	1.68564	0.313433	134	0.564047	0.153582
JHI_Hv50k_2016_341003	5H	611821895	0.0208523	1.68085	0.395522	134	0.565531	-0.139711
JHI_Hv50k_2016_323831	5H	573569791	0.0209491	1.67884	0.208955	134	0.565531	-0.168351
JHI_Hv50k_2016_323913	5H	573575503	0.0209491	1.67884	0.208955	134	0.565531	-0.168351
BOPA2_12_31137	7H	521418136	0.0209966	1.67785	0.373134	134	0.565531	0.12859
JHI_Hv50k_2016_489888	7H	521036024	0.0209966	1.67785	0.373134	134	0.565531	0.12859
JHI_Hv50k_2016_489930	7H	521418242	0.0209966	1.67785	0.373134	134	0.565531	0.12859
JHI_Hv50k_2016_489937	7H	521506268	0.0209966	1.67785	0.373134	134	0.565531	0.12859
JHI_Hv50k_2016_490032	7H	522254745	0.0209966	1.67785	0.373134	134	0.565531	0.12859
JHI_Hv50k_2016_490054	7H	522264061	0.0209966	1.67785	0.373134	134	0.565531	0.12859
SCRI_RS_143118	7H	521771595	0.0209966	1.67785	0.373134	134	0.565531	0.12859
SCRI_RS_181154	7H	521772846	0.0209966	1.67785	0.373134	134	0.565531	0.12859
SCRI_RS_231912	7H	521776716	0.0209966	1.67785	0.373134	134	0.565531	0.12859
JHI_Hv50k_2016_17884	1H	35723817	0.0210383	1.67699	0.246269	134	0.565531	0.172285
JHI_Hv50k_2016_17895	1H	35727088	0.0210383	1.67699	0.246269	134	0.565531	0.172285
JHI_Hv50k_2016_17898	1H	35727509	0.0210383	1.67699	0.246269	134	0.565531	0.172285
JHI_Hv50k_2016_17901	1H	35728332	0.0210383	1.67699	0.246269	134	0.565531	0.172285
JHI_Hv50k_2016_256713	4H	572612706	0.021308	1.67146	0.0895522	134	0.572169	-0.215836
JHI_Hv50k_2016_186458	3H	517543822	0.0214744	1.66808	0.291045	134	0.573534	0.134888
JHI_Hv50k_2016_186535	3H	518261663	0.0214744	1.66808	0.291045	134	0.573534	0.134888
SCRI_RS_137934	3H	517968310	0.0214744	1.66808	0.291045	134	0.573534	0.134888
JHI_Hv50k_2016_231392	4H	19554324	0.021615	1.66525	0.320896	134	0.573534	0.149599
JHI_Hv50k_2016_231428	4H	19573733	0.021615	1.66525	0.320896	134	0.573534	0.149599
JHI_Hv50k_2016_231435	4H	19576952	0.021615	1.66525	0.320896	134	0.573534	0.149599
SCRI_RS_225074	4H	19558011	0.021615	1.66525	0.320896	134	0.573534	0.149599
JHI_Hv50k_2016_200089	3H	607677401	0.0217248	1.66304	0.343284	134	0.573534	-0.147222
JHI_Hv50k_2016_200162	3H	608141307	0.0217248	1.66304	0.343284	134	0.573534	-0.147222
JHI_Hv50k_2016_200163	3H	608141345	0.0217248	1.66304	0.343284	134	0.573534	-0.147222
JHI_Hv50k_2016_200164	3H	608142120	0.0217248	1.66304	0.343284	134	0.573534	-0.147222
JHI_Hv50k_2016_200174	3H	608249881	0.0217248	1.66304	0.343284	134	0.573534	-0.147222
JHI_Hv50k_2016_200287	3H	608426787	0.0217248	1.66304	0.343284	134	0.573534	-0.147222
JHI_Hv50k_2016_200518	3H	608932682	0.0217248	1.66304	0.343284	134	0.573534	-0.147222
SCRI_RS_162929	3H	608425350	0.0217248	1.66304	0.343284	134	0.573534	-0.147222
SCRI_RS_229593	3H	608448444	0.0217248	1.66304	0.343284	134	0.573534	-0.147222
JHI_Hv50k_2016_364126	5H	663083251	0.0219163	1.65923	0.350746	134	0.577309	-0.177166
JHI_Hv50k_2016_193182	3H	567955226	0.0222169	1.65332	0.179104	134	0.577309	0.168307
JHI_Hv50k_2016_193185	3H	567955854	0.0222169	1.65332	0.179104	134	0.577309	0.168307
JHI_Hv50k_2016_193189	3H	567956419	0.0222169	1.65332	0.179104	134	0.577309	0.168307
JHI_Hv50k_2016_193190	3H	567957562	0.0222169	1.65332	0.179104	134	0.577309	0.168307
JHI_Hv50k_2016_193266	3H	568088169	0.0222169	1.65332	0.179104	134	0.577309	0.168307
JHI_Hv50k_2016_502934	7H	623518192	0.0222363	1.65294	0.126866	134	0.577309	-0.1851
JHI_Hv50k_2016_373456	6H	11594356	0.0224029	1.6497	0.358209	134	0.577309	0.142275
JHI_Hv50k_2016_156557	3H	17163874	0.022554	1.64678	0.291045	134	0.577309	0.130913
JHI_Hv50k_2016_156577	3H	17177600	0.022554	1.64678	0.291045	134	0.577309	0.130913
JHI_Hv50k_2016_156703	3H	17460109	0.022554	1.64678	0.291045	134	0.577309	0.130913
BOPA2_12_31475	3H	51509488	0.0225979	1.64593	0.462687	134	0.577309	0.143256
JHI_Hv50k_2016_164656	3H	51107146	0.0225979	1.64593	0.462687	134	0.577309	0.143256
JHI_Hv50k_2016_164668	3H	51113383	0.0225979	1.64593	0.462687	134	0.577309	0.143256
JHI_Hv50k_2016_164669	3H	51113477	0.0225979	1.64593	0.462687	134	0.577309	0.143256
JHI_Hv50k_2016_164692	3H	51128467	0.0225979	1.64593	0.462687	134	0.577309	0.143256
JHI_Hv50k_2016_164693	3H	51130172	0.0225979	1.64593	0.462687	134	0.577309	0.143256
JHI_Hv50k_2016_268655	4H	629527172	0.0226807	1.64434	0.350746	134	0.577309	0.14436
JHI_Hv50k_2016_268657	4H	629528279	0.0226807	1.64434	0.350746	134	0.577309	0.14436
JHI_Hv50k_2016_268663	4H	629529325	0.0226807	1.64434	0.350746	134	0.577309	0.14436
JHI_Hv50k_2016_377590	6H	16747656	0.0227828	1.64239	0.38806	134	0.577309	0.141256
JHI_Hv50k_2016_415465	6H	532838859	0.0229115	1.63995	0.492537	134	0.577309	0.180874
JHI_Hv50k_2016_415466	6H	532839049	0.0229115	1.63995	0.492537	134	0.577309	0.180874
JHI_Hv50k_2016_415468	6H	532839517	0.0229115	1.63995	0.492537	134	0.577309	0.180874
JHI_Hv50k_2016_415483	6H	532840394	0.0229115	1.63995	0.492537	134	0.577309	0.180874
JHI_Hv50k_2016_415485	6H	532840654	0.0229115	1.63995	0.492537	134	0.577309	0.180874
JHI_Hv50k_2016_415491	6H	532852997	0.0229115	1.63995	0.492537	134	0.577309	0.180874
JHI_Hv50k_2016_351108	5H	640004293	0.0230026	1.63822	0.276119	134	0.577309	-0.213306
SCRI_RS_122949	5H	639727265	0.0230026	1.63822	0.276119	134	0.577309	-0.213306
JHI_Hv50k_2016_152720	3H	7596796	0.0230819	1.63673	0.492537	134	0.577309	0.138314
JHI_Hv50k_2016_152722	3H	7596950	0.0230819	1.63673	0.492537	134	0.577309	0.138314
JHI_Hv50k_2016_350758	5H	638926793	0.0231002	1.63639	0.447761	134	0.577309	-0.171769
JHI_Hv50k_2016_350760	5H	638926888	0.0231002	1.63639	0.447761	134	0.577309	-0.171769
JHI_Hv50k_2016_350877	5H	639130555	0.0231002	1.63639	0.447761	134	0.577309	-0.171769
JHI_Hv50k_2016_219477	3H	679409389	0.0231007	1.63637	0.156716	134	0.577309	0.15995
JHI_Hv50k_2016_219577	3H	679434939	0.0231007	1.63637	0.156716	134	0.577309	0.15995
JHI_Hv50k_2016_219579	3H	679435057	0.0231007	1.63637	0.156716	134	0.577309	0.15995
JHI_Hv50k_2016_219600	3H	679460489	0.0231007	1.63637	0.156716	134	0.577309	0.15995
JHI_Hv50k_2016_340776	5H	611298242	0.0232085	1.63435	0.298507	134	0.577309	0.149645
JHI_Hv50k_2016_109414	2H	669025426	0.0232519	1.63354	0.395522	134	0.577309	-0.141798
JHI_Hv50k_2016_109442	2H	670219318	0.0232519	1.63354	0.395522	134	0.577309	-0.141798
JHI_Hv50k_2016_462907	7H	50928537	0.0232559	1.63347	0.313433	134	0.577309	-0.131322
JHI_Hv50k_2016_462937	7H	50932926	0.0232559	1.63347	0.313433	134	0.577309	-0.131322
JHI_Hv50k_2016_463006	7H	51042794	0.0232559	1.63347	0.313433	134	0.577309	-0.131322
JHI_Hv50k_2016_463008	7H	51042824	0.0232559	1.63347	0.313433	134	0.577309	-0.131322
JHI_Hv50k_2016_463009	7H	51042893	0.0232559	1.63347	0.313433	134	0.577309	-0.131322
JHI_Hv50k_2016_463010	7H	51042984	0.0232559	1.63347	0.313433	134	0.577309	-0.131322
JHI_Hv50k_2016_463011	7H	51043011	0.0232559	1.63347	0.313433	134	0.577309	-0.131322
JHI_Hv50k_2016_463087	7H	51059176	0.0232559	1.63347	0.313433	134	0.577309	-0.131322
JHI_Hv50k_2016_463111	7H	51179511	0.0232559	1.63347	0.313433	134	0.577309	-0.131322
JHI_Hv50k_2016_463112	7H	51179584	0.0232559	1.63347	0.313433	134	0.577309	-0.131322
SCRI_RS_187827	7H	50187617	0.0232559	1.63347	0.313433	134	0.577309	-0.131322
JHI_Hv50k_2016_377318	6H	16583853	0.0232903	1.63282	0.395522	134	0.577309	0.145656
JHI_Hv50k_2016_377325	6H	16584076	0.0232903	1.63282	0.395522	134	0.577309	0.145656
JHI_Hv50k_2016_377326	6H	16584134	0.0232903	1.63282	0.395522	134	0.577309	0.145656
JHI_Hv50k_2016_377331	6H	16584242	0.0232903	1.63282	0.395522	134	0.577309	0.145656
JHI_Hv50k_2016_377338	6H	16584711	0.0232903	1.63282	0.395522	134	0.577309	0.145656
JHI_Hv50k_2016_377341	6H	16585040	0.0232903	1.63282	0.395522	134	0.577309	0.145656
BOPA1_5298_828	4H	63865145	0.0233746	1.63126	0.313433	134	0.577309	-0.128363
BOPA1_6249_572	4H	66861565	0.0233746	1.63126	0.313433	134	0.577309	-0.128363
JHI_Hv50k_2016_237325	4H	63896970	0.0233746	1.63126	0.313433	134	0.577309	-0.128363
SCRI_RS_154048	4H	63467986	0.0233746	1.63126	0.313433	134	0.577309	-0.128363
JHI_Hv50k_2016_323385	5H	572153706	0.0234313	1.6302	0.0970149	134	0.577309	-0.24147
JHI_Hv50k_2016_323545	5H	572523202	0.0234313	1.6302	0.0970149	134	0.577309	-0.24147
JHI_Hv50k_2016_323547	5H	572523231	0.0234313	1.6302	0.0970149	134	0.577309	-0.24147
JHI_Hv50k_2016_323571	5H	572541803	0.0234313	1.6302	0.0970149	134	0.577309	-0.24147
JHI_Hv50k_2016_150413	3H	2701269	0.023433	1.63017	0.298507	134	0.577309	-0.361809
JHI_Hv50k_2016_150427	3H	2703136	0.023433	1.63017	0.298507	134	0.577309	-0.361809
JHI_Hv50k_2016_18529	1H	41084800	0.0234643	1.62959	0.186567	134	0.577478	0.172407
JHI_Hv50k_2016_353445	5H	643788347	0.0236531	1.62611	0.358209	134	0.577478	-0.178312
JHI_Hv50k_2016_353465	5H	643795255	0.0236531	1.62611	0.358209	134	0.577478	-0.178312
JHI_Hv50k_2016_353468	5H	643795611	0.0236531	1.62611	0.358209	134	0.577478	-0.178312
JHI_Hv50k_2016_353489	5H	643854120	0.0236531	1.62611	0.358209	134	0.577478	-0.178312
JHI_Hv50k_2016_353492	5H	643854166	0.0236531	1.62611	0.358209	134	0.577478	-0.178312
JHI_Hv50k_2016_354342	5H	645040864	0.0236531	1.62611	0.358209	134	0.577478	-0.178312
JHI_Hv50k_2016_354629	5H	645432642	0.0236531	1.62611	0.358209	134	0.577478	-0.178312
JHI_Hv50k_2016_103144	2H	626120002	0.0236835	1.62555	0.302239	134	0.577478	0.145579
JHI_Hv50k_2016_237316	4H	63463144	0.0237853	1.62369	0.223881	134	0.577478	-0.150358
JHI_Hv50k_2016_237322	4H	63473101	0.0237853	1.62369	0.223881	134	0.577478	-0.150358
JHI_Hv50k_2016_237339	4H	64210233	0.0237853	1.62369	0.223881	134	0.577478	-0.150358
SCRI_RS_1396	4H	64676416	0.0237853	1.62369	0.223881	134	0.577478	-0.150358
SCRI_RS_168580	4H	63471490	0.0237853	1.62369	0.223881	134	0.577478	-0.150358
SCRI_RS_184107	4H	62855539	0.0237853	1.62369	0.223881	134	0.577478	-0.150358
JHI_Hv50k_2016_58568	2H	134576	0.0242838	1.61468	0.238806	134	0.584954	0.135859
JHI_Hv50k_2016_85914	2H	109353277	0.0244197	1.61226	0.373134	134	0.584954	0.140762
JHI_Hv50k_2016_85919	2H	109354111	0.0244197	1.61226	0.373134	134	0.584954	0.140762
JHI_Hv50k_2016_85962	2H	109862824	0.0244197	1.61226	0.373134	134	0.584954	0.140762
JHI_Hv50k_2016_85984	2H	109875158	0.0244197	1.61226	0.373134	134	0.584954	0.140762
JHI_Hv50k_2016_86080	2H	110250289	0.0244197	1.61226	0.373134	134	0.584954	0.140762
JHI_Hv50k_2016_86091	2H	110654969	0.0244197	1.61226	0.373134	134	0.584954	0.140762
JHI_Hv50k_2016_86431	2H	113044461	0.0244197	1.61226	0.373134	134	0.584954	0.140762
JHI_Hv50k_2016_86443	2H	113047202	0.0244197	1.61226	0.373134	134	0.584954	0.140762
JHI_Hv50k_2016_86445	2H	113048065	0.0244197	1.61226	0.373134	134	0.584954	0.140762
JHI_Hv50k_2016_86885	2H	115544238	0.0244197	1.61226	0.373134	134	0.584954	0.140762
SCRI_RS_10398	2H	113049405	0.0244197	1.61226	0.373134	134	0.584954	0.140762
SCRI_RS_199897	2H	109874563	0.0244197	1.61226	0.373134	134	0.584954	0.140762
SCRI_RS_199898	2H	109868016	0.0244197	1.61226	0.373134	134	0.584954	0.140762
BOPA1_ABC25019_1_8_280	6H	6770161	0.024458	1.61158	0.335821	134	0.585312	-0.146977
JHI_Hv50k_2016_107800	2H	653359355	0.0244854	1.61109	0.365672	134	0.585409	-0.152626
JHI_Hv50k_2016_181673	3H	461804225	0.0245405	1.61012	0.328358	134	0.586168	0.126899
JHI_Hv50k_2016_412662	6H	512009155	0.0247973	1.6056	0.320896	134	0.58723	0.176595
JHI_Hv50k_2016_412663	6H	512009252	0.0247973	1.6056	0.320896	134	0.58723	0.176595
JHI_Hv50k_2016_412664	6H	512009266	0.0247973	1.6056	0.320896	134	0.58723	0.176595
JHI_Hv50k_2016_400009	6H	374244128	0.0248089	1.60539	0.343284	134	0.58723	-0.150721
JHI_Hv50k_2016_400174	6H	374645259	0.0248089	1.60539	0.343284	134	0.58723	-0.150721
SCRI_RS_194023	6H	709432	0.0248195	1.60521	0.462687	134	0.58723	-0.125654
JHI_Hv50k_2016_161224	3H	30248404	0.0248452	1.60476	0.328358	134	0.58723	-0.198013
JHI_Hv50k_2016_327891	5H	582103166	0.024866	1.60439	0.246269	134	0.58723	0.157896
JHI_Hv50k_2016_327900	5H	582182561	0.024866	1.60439	0.246269	134	0.58723	0.157896
JHI_Hv50k_2016_329316	5H	585699341	0.024866	1.60439	0.246269	134	0.58723	0.157896
JHI_Hv50k_2016_329318	5H	585699524	0.024866	1.60439	0.246269	134	0.58723	0.157896
SCRI_RS_212515	5H	582182651	0.024866	1.60439	0.246269	134	0.58723	0.157896
JHI_Hv50k_2016_226878	4H	1785296	0.0249096	1.60363	0.268657	134	0.587707	-0.143288
JHI_Hv50k_2016_376790	6H	16354894	0.024964	1.60269	0.253731	134	0.588437	0.147918
JHI_Hv50k_2016_515883	7H	648575152	0.0254639	1.59408	0.406716	134	0.596964	0.127472
SCRI_RS_230486	3H	31216367	0.0255309	1.59293	0.350746	134	0.596964	-0.175406
JHI_Hv50k_2016_268626	4H	629486495	0.0255799	1.5921	0.358209	134	0.596964	0.142848
JHI_Hv50k_2016_372826	6H	9310472	0.0256013	1.59174	0.358209	134	0.596964	0.136159
SCRI_RS_203036	6H	9155828	0.0256013	1.59174	0.358209	134	0.596964	0.136159
JHI_Hv50k_2016_466077	7H	63110412	0.0256123	1.59155	0.455224	134	0.596964	0.119777
JHI_Hv50k_2016_466148	7H	63129411	0.0256123	1.59155	0.455224	134	0.596964	0.119777
JHI_Hv50k_2016_466176	7H	63133552	0.0256123	1.59155	0.455224	134	0.596964	0.119777
JHI_Hv50k_2016_466256	7H	63510469	0.0256123	1.59155	0.455224	134	0.596964	0.119777
JHI_Hv50k_2016_407247	6H	461432258	0.0256131	1.59154	0.320896	134	0.596964	-0.158542
SCRI_RS_182648	6H	461432495	0.0256131	1.59154	0.320896	134	0.596964	-0.158542
JHI_Hv50k_2016_65928	2H	13135603	0.0256403	1.59108	0.179104	134	0.596964	0.154332
JHI_Hv50k_2016_282953	5H	15621210	0.025659	1.59076	0.19403	134	0.596964	-0.153649
SCRI_RS_189936	5H	15597746	0.025659	1.59076	0.19403	134	0.596964	-0.153649
JHI_Hv50k_2016_516967	7H	650554578	0.0257212	1.58971	0.335821	134	0.597858	-0.158884
JHI_Hv50k_2016_237255	4H	61863704	0.0258639	1.58731	0.30597	134	0.599152	-0.127245
SCRI_RS_169389	4H	59984586	0.0258639	1.58731	0.30597	134	0.599152	-0.127245
SCRI_RS_2937	4H	62397686	0.0258639	1.58731	0.30597	134	0.599152	-0.127245
JHI_Hv50k_2016_372938	6H	9619090	0.0258725	1.58716	0.365672	134	0.599152	0.137067
JHI_Hv50k_2016_81522	2H	77494227	0.0260401	1.58436	0.410448	134	0.601368	0.148003
JHI_Hv50k_2016_82074	2H	79421910	0.0260401	1.58436	0.410448	134	0.601368	0.148003
JHI_Hv50k_2016_82113	2H	79456923	0.0260401	1.58436	0.410448	134	0.601368	0.148003
JHI_Hv50k_2016_347697	5H	629329980	0.0261347	1.58278	0.164179	134	0.602998	0.164744
SCRI_RS_223732	6H	554913615	0.0262975	1.58009	0.335821	134	0.604466	-0.133905
JHI_Hv50k_2016_516295	7H	649062284	0.0263603	1.57905	0.488806	134	0.604466	0.129238
JHI_Hv50k_2016_516304	7H	649063139	0.0263603	1.57905	0.488806	134	0.604466	0.129238
JHI_Hv50k_2016_103123	2H	626116030	0.0263911	1.57854	0.283582	134	0.604466	0.142815
JHI_Hv50k_2016_103135	2H	626117215	0.0263911	1.57854	0.283582	134	0.604466	0.142815
JHI_Hv50k_2016_103145	2H	626120128	0.0263911	1.57854	0.283582	134	0.604466	0.142815
JHI_Hv50k_2016_103161	2H	626123459	0.0263911	1.57854	0.283582	134	0.604466	0.142815
JHI_Hv50k_2016_103162	2H	626123609	0.0263911	1.57854	0.283582	134	0.604466	0.142815
JHI_Hv50k_2016_487441	7H	474587766	0.0267292	1.57301	0.373134	134	0.611651	0.118459
SCRI_RS_138111	7H	66219762	0.0270085	1.5685	0.320896	134	0.617478	0.139662
BOPA1_4065_397	2H	93017737	0.027135	1.56647	0.30597	134	0.619783	0.14783
BOPA1_7169_713	3H	684370298	0.0273052	1.56375	0.328358	134	0.619783	0.121389
JHI_Hv50k_2016_221165	3H	683876835	0.0273052	1.56375	0.328358	134	0.619783	0.121389
JHI_Hv50k_2016_221306	3H	684258694	0.0273052	1.56375	0.328358	134	0.619783	0.121389
JHI_Hv50k_2016_311904	5H	528355399	0.0273272	1.5634	0.0522388	134	0.619783	0.284623
JHI_Hv50k_2016_313282	5H	534754433	0.0273272	1.5634	0.0522388	134	0.619783	0.284623
JHI_Hv50k_2016_313298	5H	534756441	0.0273272	1.5634	0.0522388	134	0.619783	0.284623
SCRI_RS_212784	5H	534723802	0.0273272	1.5634	0.0522388	134	0.619783	0.284623
JHI_Hv50k_2016_351746	5H	641284914	0.0273317	1.56333	0.5	134	0.619783	0.134511
JHI_Hv50k_2016_164390	3H	48468326	0.0274852	1.5609	0.492537	134	0.619899	-0.134932
JHI_Hv50k_2016_164401	3H	48638313	0.0274852	1.5609	0.492537	134	0.619899	-0.134932
JHI_Hv50k_2016_164425	3H	48647221	0.0274852	1.5609	0.492537	134	0.619899	-0.134932
JHI_Hv50k_2016_164435	3H	48657002	0.0274852	1.5609	0.492537	134	0.619899	-0.134932
JHI_Hv50k_2016_164450	3H	48686853	0.0274852	1.5609	0.492537	134	0.619899	-0.134932
SCRI_RS_229693	3H	48645908	0.0274852	1.5609	0.492537	134	0.619899	-0.134932
BOPA1_1863_275	5H	594978246	0.02765	1.5583	0.291045	134	0.621382	0.129877
JHI_Hv50k_2016_333843	5H	594969243	0.02765	1.5583	0.291045	134	0.621382	0.129877
JHI_Hv50k_2016_333882	5H	594975707	0.02765	1.5583	0.291045	134	0.621382	0.129877
JHI_Hv50k_2016_333897	5H	594977030	0.02765	1.5583	0.291045	134	0.621382	0.129877
JHI_Hv50k_2016_226936	4H	1794003	0.0276899	1.55768	0.414179	134	0.621722	-0.124626
JHI_Hv50k_2016_313071	5H	534318092	0.0279859	1.55306	0.119403	134	0.627806	0.187319
JHI_Hv50k_2016_192038	3H	558699703	0.0280287	1.5524	0.171642	134	0.628205	0.164251
JHI_Hv50k_2016_275904	4H	644434992	0.028099	1.55131	0.313433	134	0.629217	0.143958
JHI_Hv50k_2016_466210	7H	63136224	0.0286098	1.54349	0.11194	134	0.633894	-0.203099
BOPA1_6510_1430	2H	581251463	0.0287304	1.54166	0.246269	134	0.633894	0.152926
JHI_Hv50k_2016_99022	2H	576910205	0.0287304	1.54166	0.246269	134	0.633894	0.152926
JHI_Hv50k_2016_99043	2H	577122382	0.0287304	1.54166	0.246269	134	0.633894	0.152926
JHI_Hv50k_2016_99061	2H	577402374	0.0287304	1.54166	0.246269	134	0.633894	0.152926
JHI_Hv50k_2016_99114	2H	578210272	0.0287304	1.54166	0.246269	134	0.633894	0.152926
JHI_Hv50k_2016_99126	2H	578960900	0.0287304	1.54166	0.246269	134	0.633894	0.152926
JHI_Hv50k_2016_99136	2H	579098127	0.0287304	1.54166	0.246269	134	0.633894	0.152926
JHI_Hv50k_2016_99154	2H	579378062	0.0287304	1.54166	0.246269	134	0.633894	0.152926
JHI_Hv50k_2016_99206	2H	579638070	0.0287304	1.54166	0.246269	134	0.633894	0.152926
JHI_Hv50k_2016_99406	2H	582423288	0.0287304	1.54166	0.246269	134	0.633894	0.152926
JHI_Hv50k_2016_377636	6H	16751001	0.0287552	1.54128	0.462687	134	0.633894	0.123993
JHI_Hv50k_2016_377175	6H	16442725	0.0288584	1.53973	0.261194	134	0.633894	0.142258
JHI_Hv50k_2016_329434	5H	585769604	0.0288636	1.53965	0.462687	134	0.633894	-0.131187
JHI_Hv50k_2016_329508	5H	585872868	0.0288636	1.53965	0.462687	134	0.633894	-0.131187
SCRI_RS_222698	5H	585875971	0.0288636	1.53965	0.462687	134	0.633894	-0.131187
JHI_Hv50k_2016_474836	7H	128380584	0.0288875	1.53929	0.104478	134	0.633894	-0.205779
JHI_Hv50k_2016_351712	5H	641245457	0.0289824	1.53787	0.455224	134	0.633894	0.138631
JHI_Hv50k_2016_156390	3H	16427803	0.0290158	1.53737	0.485075	134	0.633894	0.120437
JHI_Hv50k_2016_227784	4H	4060953	0.0291053	1.53603	0.276119	134	0.633894	-0.140481
JHI_Hv50k_2016_227815	4H	4183553	0.0291053	1.53603	0.276119	134	0.633894	-0.140481
JHI_Hv50k_2016_227816	4H	4183865	0.0291053	1.53603	0.276119	134	0.633894	-0.140481
JHI_Hv50k_2016_227824	4H	4185541	0.0291053	1.53603	0.276119	134	0.633894	-0.140481
JHI_Hv50k_2016_227904	4H	4217640	0.0291053	1.53603	0.276119	134	0.633894	-0.140481
SCRI_RS_231066	4H	4206383	0.0291053	1.53603	0.276119	134	0.633894	-0.140481
BOPA1_2315_702	3H	544421660	0.0292031	1.53457	0.335821	134	0.633894	0.121745
JHI_Hv50k_2016_189928	3H	544014537	0.0292031	1.53457	0.335821	134	0.633894	0.121745
JHI_Hv50k_2016_190035	3H	544408705	0.0292031	1.53457	0.335821	134	0.633894	0.121745
JHI_Hv50k_2016_190086	3H	544422972	0.0292031	1.53457	0.335821	134	0.633894	0.121745
JHI_Hv50k_2016_268586	4H	627962863	0.0292085	1.53449	0.402985	134	0.633894	-0.221841
JHI_Hv50k_2016_189832	3H	543657843	0.0292178	1.53435	0.358209	134	0.633894	0.12277
JHI_Hv50k_2016_189893	3H	543870968	0.0292178	1.53435	0.358209	134	0.633894	0.12277
JHI_Hv50k_2016_189966	3H	544040144	0.0292178	1.53435	0.358209	134	0.633894	0.12277
JHI_Hv50k_2016_190121	3H	544458247	0.0292178	1.53435	0.358209	134	0.633894	0.12277
SCRI_RS_162931	3H	543661373	0.0292178	1.53435	0.358209	134	0.633894	0.12277
SCRI_RS_175710	3H	544018709	0.0292178	1.53435	0.358209	134	0.633894	0.12277
SCRI_RS_219333	2H	35977	0.0294286	1.53123	0.276119	134	0.637916	0.128908
JHI_Hv50k_2016_79779	2H	59028699	0.029573	1.5291	0.216418	134	0.638578	-0.141797
BOPA2_12_30254	6H	345288532	0.0296506	1.52797	0.253731	134	0.638578	-0.176199
JHI_Hv50k_2016_394411	6H	208333095	0.0296506	1.52797	0.253731	134	0.638578	-0.176199
JHI_Hv50k_2016_395347	6H	270968902	0.0296506	1.52797	0.253731	134	0.638578	-0.176199
JHI_Hv50k_2016_395551	6H	284386476	0.0296506	1.52797	0.253731	134	0.638578	-0.176199
JHI_Hv50k_2016_396077	6H	313919221	0.0296506	1.52797	0.253731	134	0.638578	-0.176199
JHI_Hv50k_2016_58622	2H	212492	0.0296794	1.52755	0.11194	134	0.638578	0.175767
JHI_Hv50k_2016_333385	5H	593600897	0.0296883	1.52741	0.335821	134	0.638578	0.134519
SCRI_RS_138146	5H	593599845	0.0296883	1.52741	0.335821	134	0.638578	0.134519
JHI_Hv50k_2016_20773	1H	114812950	0.0297758	1.52614	0.261194	134	0.639912	0.14901
JHI_Hv50k_2016_339072	5H	609152620	0.0298689	1.52478	0.343284	134	0.641364	0.139842
JHI_Hv50k_2016_17903	1H	35728672	0.0299936	1.52297	0.291045	134	0.64349	0.149463
JHI_Hv50k_2016_18747	1H	57894042	0.0301332	1.52095	0.223881	134	0.645932	0.152725
JHI_Hv50k_2016_10222	1H	9795271	0.0302598	1.51913	0.134328	134	0.646504	-0.219229
JHI_Hv50k_2016_10223	1H	9795287	0.0302598	1.51913	0.134328	134	0.646504	-0.219229
JHI_Hv50k_2016_10283	1H	9936447	0.0302598	1.51913	0.134328	134	0.646504	-0.219229
BOPA1_1944_1901	4H	72688992	0.030263	1.51909	0.358209	134	0.646504	-0.121455
JHI_Hv50k_2016_247996	4H	492502136	0.0304622	1.51624	0.291045	134	0.650205	-0.125593
JHI_Hv50k_2016_245546	4H	470934312	0.0307372	1.51234	0.365672	134	0.654961	-0.119834
JHI_Hv50k_2016_245589	4H	470947412	0.0307372	1.51234	0.365672	134	0.654961	-0.119834
BOPA2_12_31479	6H	348843035	0.0312582	1.50504	0.335821	134	0.663246	-0.150029
JHI_Hv50k_2016_240407	4H	171960591	0.0312582	1.50504	0.335821	134	0.663246	-0.150029
JHI_Hv50k_2016_399702	6H	370400702	0.0312582	1.50504	0.335821	134	0.663246	-0.150029
SCRI_RS_188305	6H	366400745	0.0312582	1.50504	0.335821	134	0.663246	-0.150029
SCRI_RS_195914	6H	373617031	0.0312582	1.50504	0.335821	134	0.663246	-0.150029
JHI_Hv50k_2016_65186	2H	12213031	0.0313342	1.50398	0.380597	134	0.664296	0.112902
BOPA2_12_30651	6H	7701030	0.0315133	1.50151	0.477612	134	0.665101	0.117524
JHI_Hv50k_2016_415819	6H	534671831	0.031784	1.49779	0.373134	134	0.665101	-0.115307
JHI_Hv50k_2016_415843	6H	534675238	0.031784	1.49779	0.373134	134	0.665101	-0.115307
JHI_Hv50k_2016_415895	6H	535114963	0.031784	1.49779	0.373134	134	0.665101	-0.115307
JHI_Hv50k_2016_415974	6H	535403345	0.031784	1.49779	0.373134	134	0.665101	-0.115307
JHI_Hv50k_2016_415975	6H	535403404	0.031784	1.49779	0.373134	134	0.665101	-0.115307
JHI_Hv50k_2016_218948	3H	677160079	0.0321294	1.4931	0.395522	134	0.665101	0.125796
JHI_Hv50k_2016_131479	2H	732504728	0.0321354	1.49302	0.0597015	134	0.665101	-0.240744
JHI_Hv50k_2016_373039	6H	10693154	0.0321605	1.49268	0.246269	134	0.665101	0.143462
JHI_Hv50k_2016_373134	6H	10954463	0.0321605	1.49268	0.246269	134	0.665101	0.143462
BOPA1_2298_1526	6H	407357293	0.0322057	1.49207	0.261194	134	0.665101	-0.168674
JHI_Hv50k_2016_403427	6H	406808155	0.0322057	1.49207	0.261194	134	0.665101	-0.168674
JHI_Hv50k_2016_403555	6H	407356500	0.0322057	1.49207	0.261194	134	0.665101	-0.168674
SCRI_RS_140640	6H	407802116	0.0322057	1.49207	0.261194	134	0.665101	-0.168674
JHI_Hv50k_2016_131986	2H	733393195	0.0323186	1.49055	0.238806	134	0.665101	-0.142526
JHI_Hv50k_2016_323096	5H	570949787	0.0323386	1.49028	0.19403	134	0.665101	-0.153331
JHI_Hv50k_2016_323121	5H	570960677	0.0323386	1.49028	0.19403	134	0.665101	-0.153331
JHI_Hv50k_2016_323294	5H	571615210	0.0323386	1.49028	0.19403	134	0.665101	-0.153331
BOPA2_12_30908	6H	512159770	0.0323826	1.48969	0.149254	134	0.665101	-0.165086
BOPA2_12_30939	6H	512160253	0.0323826	1.48969	0.149254	134	0.665101	-0.165086
JHI_Hv50k_2016_415961	6H	535377710	0.0324659	1.48857	0.380597	134	0.665101	-0.114175
JHI_Hv50k_2016_416000	6H	535514691	0.0324659	1.48857	0.380597	134	0.665101	-0.114175
JHI_Hv50k_2016_416017	6H	535568185	0.0324659	1.48857	0.380597	134	0.665101	-0.114175
JHI_Hv50k_2016_416067	6H	535586626	0.0324659	1.48857	0.380597	134	0.665101	-0.114175
JHI_Hv50k_2016_416153	6H	535847033	0.0324659	1.48857	0.380597	134	0.665101	-0.114175
JHI_Hv50k_2016_107022	2H	649656848	0.0324958	1.48817	0.440299	134	0.665101	0.130366
JHI_Hv50k_2016_107038	2H	649735111	0.0324958	1.48817	0.440299	134	0.665101	0.130366
BOPA1_5163_896	5H	631586711	0.0326982	1.48548	0.276119	134	0.665101	0.136351
JHI_Hv50k_2016_347069	5H	627366902	0.0326982	1.48548	0.276119	134	0.665101	0.136351
JHI_Hv50k_2016_347268	5H	628374082	0.0326982	1.48548	0.276119	134	0.665101	0.136351
JHI_Hv50k_2016_348141	5H	630295715	0.0326982	1.48548	0.276119	134	0.665101	0.136351
JHI_Hv50k_2016_348288	5H	630454967	0.0326982	1.48548	0.276119	134	0.665101	0.136351
JHI_Hv50k_2016_348317	5H	630458218	0.0326982	1.48548	0.276119	134	0.665101	0.136351
JHI_Hv50k_2016_348421	5H	630953291	0.0326982	1.48548	0.276119	134	0.665101	0.136351
JHI_Hv50k_2016_348446	5H	631111898	0.0326982	1.48548	0.276119	134	0.665101	0.136351
JHI_Hv50k_2016_348454	5H	631112572	0.0326982	1.48548	0.276119	134	0.665101	0.136351
JHI_Hv50k_2016_348520	5H	631115369	0.0326982	1.48548	0.276119	134	0.665101	0.136351
JHI_Hv50k_2016_348564	5H	631177677	0.0326982	1.48548	0.276119	134	0.665101	0.136351
JHI_Hv50k_2016_348574	5H	631178519	0.0326982	1.48548	0.276119	134	0.665101	0.136351
JHI_Hv50k_2016_348584	5H	631179548	0.0326982	1.48548	0.276119	134	0.665101	0.136351
JHI_Hv50k_2016_348735	5H	631589182	0.0326982	1.48548	0.276119	134	0.665101	0.136351
JHI_Hv50k_2016_348757	5H	631884140	0.0326982	1.48548	0.276119	134	0.665101	0.136351
JHI_Hv50k_2016_348775	5H	631911073	0.0326982	1.48548	0.276119	134	0.665101	0.136351
JHI_Hv50k_2016_348807	5H	632089716	0.0326982	1.48548	0.276119	134	0.665101	0.136351
JHI_Hv50k_2016_348826	5H	632193401	0.0326982	1.48548	0.276119	134	0.665101	0.136351
JHI_Hv50k_2016_348994	5H	632531009	0.0326982	1.48548	0.276119	134	0.665101	0.136351
JHI_Hv50k_2016_349016	5H	632548266	0.0326982	1.48548	0.276119	134	0.665101	0.136351
SCRI_RS_155688	5H	630789315	0.0326982	1.48548	0.276119	134	0.665101	0.136351
SCRI_RS_168654	5H	632294447	0.0326982	1.48548	0.276119	134	0.665101	0.136351
SCRI_RS_224438	5H	631590267	0.0326982	1.48548	0.276119	134	0.665101	0.136351
BOPA1_5684_601	6H	547258865	0.0332465	1.47825	0.141791	134	0.666005	-0.181527
JHI_Hv50k_2016_418914	6H	547085153	0.0332465	1.47825	0.141791	134	0.666005	-0.181527
JHI_Hv50k_2016_419073	6H	547251071	0.0332465	1.47825	0.141791	134	0.666005	-0.181527
JHI_Hv50k_2016_419107	6H	547337937	0.0332465	1.47825	0.141791	134	0.666005	-0.181527
SCRI_RS_192640	5H	638828950	0.0332968	1.4776	0.414179	134	0.666005	0.130673
BOPA1_478_1291	7H	428682740	0.0333773	1.47655	0.141791	134	0.666005	-0.1706
BOPA1_ABC09320_1_1_112	7H	440745793	0.0333773	1.47655	0.141791	134	0.666005	-0.1706
BOPA2_12_30475	7H	430903963	0.0333773	1.47655	0.141791	134	0.666005	-0.1706
BOPA2_12_30574	7H	435465480	0.0333773	1.47655	0.141791	134	0.666005	-0.1706
BOPA2_12_31055	7H	428681743	0.0333773	1.47655	0.141791	134	0.666005	-0.1706
JHI_Hv50k_2016_484808	7H	423392547	0.0333773	1.47655	0.141791	134	0.666005	-0.1706
JHI_Hv50k_2016_484948	7H	424482421	0.0333773	1.47655	0.141791	134	0.666005	-0.1706
JHI_Hv50k_2016_485064	7H	426427413	0.0333773	1.47655	0.141791	134	0.666005	-0.1706
JHI_Hv50k_2016_485103	7H	427038848	0.0333773	1.47655	0.141791	134	0.666005	-0.1706
JHI_Hv50k_2016_485163	7H	427236092	0.0333773	1.47655	0.141791	134	0.666005	-0.1706
JHI_Hv50k_2016_485247	7H	428680332	0.0333773	1.47655	0.141791	134	0.666005	-0.1706
JHI_Hv50k_2016_485419	7H	429809428	0.0333773	1.47655	0.141791	134	0.666005	-0.1706
JHI_Hv50k_2016_485586	7H	433606052	0.0333773	1.47655	0.141791	134	0.666005	-0.1706
JHI_Hv50k_2016_485822	7H	434880492	0.0333773	1.47655	0.141791	134	0.666005	-0.1706
JHI_Hv50k_2016_485881	7H	435935304	0.0333773	1.47655	0.141791	134	0.666005	-0.1706
JHI_Hv50k_2016_485901	7H	436393767	0.0333773	1.47655	0.141791	134	0.666005	-0.1706
JHI_Hv50k_2016_486255	7H	440996844	0.0333773	1.47655	0.141791	134	0.666005	-0.1706
SCRI_RS_202130	7H	628369663	0.0334876	1.47512	0.485075	134	0.666005	0.11801
BOPA2_12_10014	3H	685402325	0.0335471	1.47435	0.134328	134	0.666005	0.16274
BOPA1_4150_398	3H	549472626	0.0336176	1.47343	0.358209	134	0.666005	-0.12477
JHI_Hv50k_2016_190499	3H	549071252	0.0336176	1.47343	0.358209	134	0.666005	-0.12477
JHI_Hv50k_2016_190592	3H	549895327	0.0336176	1.47343	0.358209	134	0.666005	-0.12477
JHI_Hv50k_2016_190601	3H	549896793	0.0336176	1.47343	0.358209	134	0.666005	-0.12477
SCRI_RS_104564	3H	549896816	0.0336176	1.47343	0.358209	134	0.666005	-0.12477
JHI_Hv50k_2016_498568	7H	611723501	0.033672	1.47273	0.134328	134	0.666005	-0.169865
JHI_Hv50k_2016_498574	7H	611732803	0.033672	1.47273	0.134328	134	0.666005	-0.169865
JHI_Hv50k_2016_498617	7H	612075123	0.033672	1.47273	0.134328	134	0.666005	-0.169865
JHI_Hv50k_2016_498663	7H	612125836	0.033672	1.47273	0.134328	134	0.666005	-0.169865
JHI_Hv50k_2016_498830	7H	613171399	0.033672	1.47273	0.134328	134	0.666005	-0.169865
JHI_Hv50k_2016_498908	7H	613716392	0.033672	1.47273	0.134328	134	0.666005	-0.169865
JHI_Hv50k_2016_278512	5H	4214039	0.0337222	1.47208	0.291045	134	0.666302	0.139477
JHI_Hv50k_2016_322809	5H	569271794	0.0338301	1.4707	0.0895522	134	0.666302	0.209625
JHI_Hv50k_2016_83843	2H	93318102	0.0338974	1.46983	0.365672	134	0.666302	0.139876
JHI_Hv50k_2016_83900	2H	93823611	0.0338974	1.46983	0.365672	134	0.666302	0.139876
JHI_Hv50k_2016_83971	2H	94196934	0.0338974	1.46983	0.365672	134	0.666302	0.139876
JHI_Hv50k_2016_83994	2H	94197925	0.0338974	1.46983	0.365672	134	0.666302	0.139876
SCRI_RS_182050	2H	94197823	0.0338974	1.46983	0.365672	134	0.666302	0.139876
JHI_Hv50k_2016_311308	5H	522540525	0.0338996	1.46981	0.343284	134	0.666302	-0.136425
JHI_Hv50k_2016_107860	2H	653526054	0.0340022	1.46849	0.335821	134	0.667273	-0.147023
JHI_Hv50k_2016_108012	2H	654157564	0.0340022	1.46849	0.335821	134	0.667273	-0.147023
SCRI_RS_207376	6H	15693436	0.0341502	1.46661	0.402985	134	0.668556	0.128028
JHI_Hv50k_2016_227740	4H	3989843	0.0342275	1.46562	0.335821	134	0.668556	-0.125125
JHI_Hv50k_2016_227761	4H	4040253	0.0342275	1.46562	0.335821	134	0.668556	-0.125125
JHI_Hv50k_2016_227813	4H	4183249	0.0342275	1.46562	0.335821	134	0.668556	-0.125125
JHI_Hv50k_2016_227817	4H	4183923	0.0342275	1.46562	0.335821	134	0.668556	-0.125125
JHI_Hv50k_2016_227822	4H	4185342	0.0342275	1.46562	0.335821	134	0.668556	-0.125125
JHI_Hv50k_2016_184508	3H	498960269	0.0344239	1.46314	0.276119	134	0.671868	0.126791
JHI_Hv50k_2016_337805	5H	604251334	0.0345479	1.46158	0.30597	134	0.673032	0.129498
JHI_Hv50k_2016_72647	2H	26934570	0.0346031	1.46088	0.320896	134	0.673032	0.131196
JHI_Hv50k_2016_72650	2H	26934967	0.0346031	1.46088	0.320896	134	0.673032	0.131196
BOPA1_3598_489	2H	82437223	0.0347387	1.45919	0.425373	134	0.673032	0.144221
JHI_Hv50k_2016_82405	2H	82494815	0.0347387	1.45919	0.425373	134	0.673032	0.144221
JHI_Hv50k_2016_82414	2H	82497155	0.0347387	1.45919	0.425373	134	0.673032	0.144221
JHI_Hv50k_2016_82431	2H	82524951	0.0347387	1.45919	0.425373	134	0.673032	0.144221
JHI_Hv50k_2016_220250	3H	681667627	0.0348334	1.458	0.447761	134	0.673032	0.114281
BOPA1_ABC09154_1_1_250	4H	600035002	0.0348592	1.45768	0.0597015	134	0.673032	0.248481
JHI_Hv50k_2016_261233	4H	600035002	0.0348592	1.45768	0.0597015	134	0.673032	0.248481
JHI_Hv50k_2016_261239	4H	600036030	0.0348592	1.45768	0.0597015	134	0.673032	0.248481
JHI_Hv50k_2016_261897	4H	603356194	0.0348592	1.45768	0.0597015	134	0.673032	0.248481
JHI_Hv50k_2016_262054	4H	604399654	0.0348592	1.45768	0.0597015	134	0.673032	0.248481
JHI_Hv50k_2016_262083	4H	604403118	0.0348592	1.45768	0.0597015	134	0.673032	0.248481
JHI_Hv50k_2016_195563	3H	584357587	0.0354623	1.45023	0.246269	134	0.679205	-0.139458
BOPA2_12_10938	1H	348204358	0.0354707	1.45013	0.246269	134	0.679205	0.148736
BOPA2_12_11209	1H	350423508	0.0354707	1.45013	0.246269	134	0.679205	0.148736
JHI_Hv50k_2016_24921	1H	346940883	0.0354707	1.45013	0.246269	134	0.679205	0.148736
JHI_Hv50k_2016_25138	1H	348204149	0.0354707	1.45013	0.246269	134	0.679205	0.148736
JHI_Hv50k_2016_25237	1H	348552030	0.0354707	1.45013	0.246269	134	0.679205	0.148736
JHI_Hv50k_2016_25445	1H	350897414	0.0354707	1.45013	0.246269	134	0.679205	0.148736
JHI_Hv50k_2016_25561	1H	351780525	0.0354707	1.45013	0.246269	134	0.679205	0.148736
JHI_Hv50k_2016_26397	1H	361360933	0.0354707	1.45013	0.246269	134	0.679205	0.148736
JHI_Hv50k_2016_150381	3H	2675059	0.0354768	1.45006	0.276119	134	0.679205	-0.293778
JHI_Hv50k_2016_150426	3H	2703071	0.0354768	1.45006	0.276119	134	0.679205	-0.293778
JHI_Hv50k_2016_333964	5H	595205664	0.0355416	1.44926	0.186567	134	0.679408	0.145183
JHI_Hv50k_2016_333982	5H	595209396	0.0355416	1.44926	0.186567	134	0.679408	0.145183
JHI_Hv50k_2016_377190	6H	16443296	0.0356206	1.4483	0.291045	134	0.679883	-0.128973
JHI_Hv50k_2016_377193	6H	16443423	0.0356206	1.4483	0.291045	134	0.679883	-0.128973
JHI_Hv50k_2016_128792	2H	725823225	0.035691	1.44744	0.201493	134	0.680445	0.161219
BOPA1_4686_1281	5H	618538062	0.0357586	1.44662	0.276119	134	0.680445	0.13001
BOPA1_8037_282	5H	618532844	0.0357586	1.44662	0.276119	134	0.680445	0.13001
JHI_Hv50k_2016_343932	5H	618540330	0.0357586	1.44662	0.276119	134	0.680445	0.13001
JHI_Hv50k_2016_18148	1H	36950017	0.0360188	1.44347	0.253731	134	0.682435	0.152831
JHI_Hv50k_2016_18542	1H	41232633	0.0360188	1.44347	0.253731	134	0.682435	0.152831
BOPA2_12_30914	2H	737969091	0.0360537	1.44305	0.38806	134	0.682435	0.113879
JHI_Hv50k_2016_132982	2H	735299956	0.0360537	1.44305	0.38806	134	0.682435	0.113879
JHI_Hv50k_2016_132986	2H	735300130	0.0360537	1.44305	0.38806	134	0.682435	0.113879
JHI_Hv50k_2016_132988	2H	735300329	0.0360537	1.44305	0.38806	134	0.682435	0.113879
SCRI_RS_227994	2H	735300248	0.0360537	1.44305	0.38806	134	0.682435	0.113879
JHI_Hv50k_2016_374915	6H	13806373	0.0362117	1.44115	0.38806	134	0.684909	0.134312
JHI_Hv50k_2016_324608	5H	575251309	0.0364726	1.43803	0.335821	134	0.687252	-0.153384
JHI_Hv50k_2016_324911	5H	575477994	0.0364726	1.43803	0.335821	134	0.687252	-0.153384
JHI_Hv50k_2016_325093	5H	575967345	0.0364726	1.43803	0.335821	134	0.687252	-0.153384
SCRI_RS_108502	5H	575247021	0.0364726	1.43803	0.335821	134	0.687252	-0.153384
SCRI_RS_136812	5H	575448356	0.0364726	1.43803	0.335821	134	0.687252	-0.153384
JHI_Hv50k_2016_68480	2H	17272067	0.0367184	1.43512	0.455224	134	0.688869	0.118554
JHI_Hv50k_2016_200945	3H	612005325	0.0367524	1.43471	0.350746	134	0.688869	0.146399
JHI_Hv50k_2016_200996	3H	612495917	0.0367524	1.43471	0.350746	134	0.688869	0.146399
JHI_Hv50k_2016_498334	7H	611195413	0.0367887	1.43429	0.126866	134	0.688869	-0.189539
JHI_Hv50k_2016_178277	3H	410010444	0.0368637	1.4334	0.485075	134	0.688869	-0.113609
SCRI_RS_157545	3H	380650141	0.0368637	1.4334	0.485075	134	0.688869	-0.113609
SCRI_RS_906	3H	353176762	0.0368637	1.4334	0.485075	134	0.688869	-0.113609
BOPA1_977_1377	7H	576344998	0.0371774	1.42972	0.410448	134	0.688869	0.115347
BOPA2_12_31395	7H	578368868	0.0371774	1.42972	0.410448	134	0.688869	0.115347
JHI_Hv50k_2016_491943	7H	576347542	0.0371774	1.42972	0.410448	134	0.688869	0.115347
JHI_Hv50k_2016_492089	7H	577783376	0.0371774	1.42972	0.410448	134	0.688869	0.115347
JHI_Hv50k_2016_492102	7H	577788358	0.0371774	1.42972	0.410448	134	0.688869	0.115347
JHI_Hv50k_2016_492103	7H	577788796	0.0371774	1.42972	0.410448	134	0.688869	0.115347
JHI_Hv50k_2016_492135	7H	577791932	0.0371774	1.42972	0.410448	134	0.688869	0.115347
JHI_Hv50k_2016_492138	7H	577792366	0.0371774	1.42972	0.410448	134	0.688869	0.115347
JHI_Hv50k_2016_492188	7H	578196915	0.0371774	1.42972	0.410448	134	0.688869	0.115347
JHI_Hv50k_2016_492203	7H	578286969	0.0371774	1.42972	0.410448	134	0.688869	0.115347
JHI_Hv50k_2016_492204	7H	578287057	0.0371774	1.42972	0.410448	134	0.688869	0.115347
JHI_Hv50k_2016_492223	7H	578293579	0.0371774	1.42972	0.410448	134	0.688869	0.115347
JHI_Hv50k_2016_492253	7H	578366693	0.0371774	1.42972	0.410448	134	0.688869	0.115347
SCRI_RS_146157	7H	577789727	0.0371774	1.42972	0.410448	134	0.688869	0.115347
SCRI_RS_148722	7H	576345779	0.0371774	1.42972	0.410448	134	0.688869	0.115347
SCRI_RS_134358	5H	639614942	0.0371901	1.42957	0.399254	134	0.688869	-0.152783
JHI_Hv50k_2016_377566	6H	16697902	0.0373203	1.42805	0.492537	134	0.69077	-0.121155
JHI_Hv50k_2016_421773	6H	555820597	0.0377109	1.42353	0.365672	134	0.694717	0.122318
JHI_Hv50k_2016_516335	7H	649104580	0.0377661	1.4229	0.410448	134	0.694717	0.119132
JHI_Hv50k_2016_516337	7H	649105056	0.0377661	1.4229	0.410448	134	0.694717	0.119132
JHI_Hv50k_2016_206773	3H	642826220	0.0378354	1.4221	0.440299	134	0.694717	-0.135367
JHI_Hv50k_2016_351853	5H	641774142	0.0379417	1.42088	0.402985	134	0.694717	0.136829
JHI_Hv50k_2016_351877	5H	641778099	0.0379417	1.42088	0.402985	134	0.694717	0.136829
JHI_Hv50k_2016_494393	7H	599176128	0.0379627	1.42064	0.149254	134	0.694717	-0.162484
JHI_Hv50k_2016_494434	7H	599395544	0.0379627	1.42064	0.149254	134	0.694717	-0.162484
JHI_Hv50k_2016_152968	3H	7775424	0.0379919	1.42031	0.335821	134	0.694717	-0.122044
JHI_Hv50k_2016_152969	3H	7775598	0.0379919	1.42031	0.335821	134	0.694717	-0.122044
JHI_Hv50k_2016_152987	3H	7778389	0.0379919	1.42031	0.335821	134	0.694717	-0.122044
JHI_Hv50k_2016_420432	6H	551435769	0.0380361	1.4198	0.425373	134	0.694717	0.13273
JHI_Hv50k_2016_282847	5H	15289688	0.0385096	1.41443	0.186567	134	0.694717	-0.145834
SCRI_RS_221631	5H	15291938	0.0385096	1.41443	0.186567	134	0.694717	-0.145834
JHI_Hv50k_2016_102750	2H	622777365	0.0385169	1.41435	0.291045	134	0.694717	0.13245
JHI_Hv50k_2016_103091	2H	625765784	0.0385169	1.41435	0.291045	134	0.694717	0.13245
JHI_Hv50k_2016_227754	4H	4019656	0.0385747	1.4137	0.317164	134	0.694717	-0.127025
SCRI_RS_184902	7H	648286317	0.0385757	1.41369	0.492537	134	0.694717	0.12146
JHI_Hv50k_2016_282946	5H	15621018	0.0387804	1.41139	0.447761	134	0.694717	-0.107438
JHI_Hv50k_2016_282959	5H	15650837	0.0387804	1.41139	0.447761	134	0.694717	-0.107438
JHI_Hv50k_2016_283005	5H	16011948	0.0387804	1.41139	0.447761	134	0.694717	-0.107438
JHI_Hv50k_2016_283035	5H	16128045	0.0387804	1.41139	0.447761	134	0.694717	-0.107438
JHI_Hv50k_2016_402539	6H	397260248	0.0388011	1.41116	0.276119	134	0.694717	-0.151724
JHI_Hv50k_2016_402598	6H	397638942	0.0388011	1.41116	0.276119	134	0.694717	-0.151724
JHI_Hv50k_2016_402675	6H	399379778	0.0388011	1.41116	0.276119	134	0.694717	-0.151724
JHI_Hv50k_2016_402874	6H	401470999	0.0388011	1.41116	0.276119	134	0.694717	-0.151724
JHI_Hv50k_2016_403006	6H	402460009	0.0388011	1.41116	0.276119	134	0.694717	-0.151724
JHI_Hv50k_2016_403035	6H	402638037	0.0388011	1.41116	0.276119	134	0.694717	-0.151724
JHI_Hv50k_2016_403164	6H	403807981	0.0388011	1.41116	0.276119	134	0.694717	-0.151724
JHI_Hv50k_2016_403264	6H	404646824	0.0388011	1.41116	0.276119	134	0.694717	-0.151724
JHI_Hv50k_2016_403329	6H	405012301	0.0388011	1.41116	0.276119	134	0.694717	-0.151724
JHI_Hv50k_2016_403377	6H	405710919	0.0388011	1.41116	0.276119	134	0.694717	-0.151724
JHI_Hv50k_2016_403398	6H	406093649	0.0388011	1.41116	0.276119	134	0.694717	-0.151724
SCRI_RS_158011	6H	400155528	0.0388011	1.41116	0.276119	134	0.694717	-0.151724
SCRI_RS_224297	6H	400165399	0.0388011	1.41116	0.276119	134	0.694717	-0.151724
SCRI_RS_237419	6H	399378996	0.0388011	1.41116	0.276119	134	0.694717	-0.151724
JHI_Hv50k_2016_200215	3H	608260768	0.0389044	1.41	0.291045	134	0.694717	-0.13214
JHI_Hv50k_2016_200219	3H	608261785	0.0389044	1.41	0.291045	134	0.694717	-0.13214
JHI_Hv50k_2016_200223	3H	608262573	0.0389044	1.41	0.291045	134	0.694717	-0.13214
JHI_Hv50k_2016_87627	2H	122769327	0.0389088	1.40995	0.410448	134	0.694717	0.130959
JHI_Hv50k_2016_160939	3H	28021669	0.0389133	1.4099	0.30597	134	0.694717	-0.192046
JHI_Hv50k_2016_161120	3H	29172502	0.0389133	1.4099	0.30597	134	0.694717	-0.192046
SCRI_RS_153732	3H	28693402	0.0389133	1.4099	0.30597	134	0.694717	-0.192046
JHI_Hv50k_2016_165978	3H	95706518	0.0389341	1.40967	0.402985	134	0.694717	-0.13157
JHI_Hv50k_2016_166000	3H	101184493	0.0389341	1.40967	0.402985	134	0.694717	-0.13157
SCRI_RS_219247	3H	101184493	0.0389341	1.40967	0.402985	134	0.694717	-0.13157
JHI_Hv50k_2016_128644	2H	725654364	0.038989	1.40906	0.208955	134	0.694717	0.15843
JHI_Hv50k_2016_377828	6H	17172035	0.0391871	1.40686	0.373134	134	0.694717	0.116403
BOPA1_6805_1110	3H	44250535	0.0393221	1.40536	0.425373	134	0.694717	-0.113724
SCRI_RS_213686	3H	44255065	0.0393221	1.40536	0.425373	134	0.694717	-0.113724
BOPA1_454_1502	4H	350266227	0.0393524	1.40503	0.268657	134	0.694717	-0.130451
BOPA2_12_31360	4H	350582961	0.0393524	1.40503	0.268657	134	0.694717	-0.130451
JHI_Hv50k_2016_241657	4H	349754154	0.0393524	1.40503	0.268657	134	0.694717	-0.130451
JHI_Hv50k_2016_241673	4H	350052818	0.0393524	1.40503	0.268657	134	0.694717	-0.130451
JHI_Hv50k_2016_241775	4H	351976510	0.0393524	1.40503	0.268657	134	0.694717	-0.130451
JHI_Hv50k_2016_241805	4H	352211044	0.0393524	1.40503	0.268657	134	0.694717	-0.130451
JHI_Hv50k_2016_193859	3H	570008087	0.039375	1.40478	0.216418	134	0.694717	0.145875
JHI_Hv50k_2016_373396	6H	11583956	0.0395465	1.40289	0.343284	134	0.694717	0.128759
JHI_Hv50k_2016_374885	6H	13801745	0.0395465	1.40289	0.343284	134	0.694717	0.128759
JHI_Hv50k_2016_374929	6H	13883554	0.0395465	1.40289	0.343284	134	0.694717	0.128759
JHI_Hv50k_2016_374930	6H	13883653	0.0395465	1.40289	0.343284	134	0.694717	0.128759
JHI_Hv50k_2016_259360	4H	590632001	0.0395713	1.40262	0.0820896	134	0.694717	-0.207574
JHI_Hv50k_2016_259377	4H	590798360	0.0395713	1.40262	0.0820896	134	0.694717	-0.207574
JHI_Hv50k_2016_204510	3H	630296031	0.0396074	1.40222	0.231343	134	0.694717	-0.147926
JHI_Hv50k_2016_204511	3H	630296177	0.0396074	1.40222	0.231343	134	0.694717	-0.147926
JHI_Hv50k_2016_204521	3H	630297640	0.0396074	1.40222	0.231343	134	0.694717	-0.147926
JHI_Hv50k_2016_204547	3H	630484961	0.0396074	1.40222	0.231343	134	0.694717	-0.147926
JHI_Hv50k_2016_311408	5H	526114539	0.0396755	1.40148	0.179104	134	0.694717	0.148932
SCRI_RS_111826	5H	525966165	0.0396755	1.40148	0.179104	134	0.694717	0.148932
SCRI_RS_12887	5H	526214343	0.0396755	1.40148	0.179104	134	0.694717	0.148932
JHI_Hv50k_2016_231167	4H	19014495	0.0398049	1.40006	0.38806	134	0.694717	-0.136035
JHI_Hv50k_2016_231170	4H	19014561	0.0398049	1.40006	0.38806	134	0.694717	-0.136035
JHI_Hv50k_2016_231185	4H	19027785	0.0398049	1.40006	0.38806	134	0.694717	-0.136035
JHI_Hv50k_2016_231188	4H	19028417	0.0398049	1.40006	0.38806	134	0.694717	-0.136035
JHI_Hv50k_2016_231199	4H	19086956	0.0398049	1.40006	0.38806	134	0.694717	-0.136035
JHI_Hv50k_2016_231201	4H	19087361	0.0398049	1.40006	0.38806	134	0.694717	-0.136035
JHI_Hv50k_2016_231216	4H	19105327	0.0398049	1.40006	0.38806	134	0.694717	-0.136035
JHI_Hv50k_2016_231229	4H	19108329	0.0398049	1.40006	0.38806	134	0.694717	-0.136035
JHI_Hv50k_2016_231234	4H	19110235	0.0398049	1.40006	0.38806	134	0.694717	-0.136035
JHI_Hv50k_2016_231235	4H	19110290	0.0398049	1.40006	0.38806	134	0.694717	-0.136035
JHI_Hv50k_2016_231281	4H	19182341	0.0398049	1.40006	0.38806	134	0.694717	-0.136035
JHI_Hv50k_2016_131473	2H	732423848	0.039805	1.40006	0.171642	134	0.694717	0.164631
JHI_Hv50k_2016_91485	2H	235748258	0.0401036	1.39682	0.298507	134	0.698855	0.134728
JHI_Hv50k_2016_91514	2H	235961391	0.0401036	1.39682	0.298507	134	0.698855	0.134728
JHI_Hv50k_2016_505348	7H	627903978	0.0404522	1.39306	0.134328	134	0.698855	-0.191618
JHI_Hv50k_2016_505356	7H	627972394	0.0404522	1.39306	0.134328	134	0.698855	-0.191618
JHI_Hv50k_2016_505379	7H	628036192	0.0404522	1.39306	0.134328	134	0.698855	-0.191618
JHI_Hv50k_2016_505483	7H	628172671	0.0404522	1.39306	0.134328	134	0.698855	-0.191618
JHI_Hv50k_2016_131677	2H	732695207	0.0405245	1.39228	0.104478	134	0.698855	0.19669
JHI_Hv50k_2016_194156	3H	571065799	0.0408638	1.38866	0.186567	134	0.698855	0.164161
JHI_Hv50k_2016_194240	3H	571160900	0.0408638	1.38866	0.186567	134	0.698855	0.164161
SCRI_RS_205216	3H	570794112	0.0408638	1.38866	0.186567	134	0.698855	0.164161
JHI_Hv50k_2016_200463	3H	608851067	0.0412128	1.38497	0.328358	134	0.698855	-0.129699
JHI_Hv50k_2016_200483	3H	608855041	0.0412128	1.38497	0.328358	134	0.698855	-0.129699
JHI_Hv50k_2016_412298	6H	507759961	0.0412458	1.38462	0.328358	134	0.698855	0.16033
JHI_Hv50k_2016_412322	6H	508574990	0.0412458	1.38462	0.328358	134	0.698855	0.16033
JHI_Hv50k_2016_412399	6H	509044081	0.0412458	1.38462	0.328358	134	0.698855	0.16033
JHI_Hv50k_2016_412428	6H	509255834	0.0412458	1.38462	0.328358	134	0.698855	0.16033
JHI_Hv50k_2016_412448	6H	509604434	0.0412458	1.38462	0.328358	134	0.698855	0.16033
JHI_Hv50k_2016_412465	6H	509627534	0.0412458	1.38462	0.328358	134	0.698855	0.16033
JHI_Hv50k_2016_245421	4H	469811972	0.0413231	1.38381	0.30597	134	0.698855	-0.115552
JHI_Hv50k_2016_245550	4H	470939288	0.0413231	1.38381	0.30597	134	0.698855	-0.115552
JHI_Hv50k_2016_245583	4H	470946877	0.0413231	1.38381	0.30597	134	0.698855	-0.115552
JHI_Hv50k_2016_245639	4H	471127339	0.0413231	1.38381	0.30597	134	0.698855	-0.115552
JHI_Hv50k_2016_137012	2H	744774301	0.0415383	1.38155	0.402985	134	0.698855	-0.119544
JHI_Hv50k_2016_137252	2H	745002858	0.0415383	1.38155	0.402985	134	0.698855	-0.119544
JHI_Hv50k_2016_137264	2H	745004616	0.0415383	1.38155	0.402985	134	0.698855	-0.119544
JHI_Hv50k_2016_137315	2H	745070219	0.0415383	1.38155	0.402985	134	0.698855	-0.119544
JHI_Hv50k_2016_137415	2H	745332747	0.0415383	1.38155	0.402985	134	0.698855	-0.119544
JHI_Hv50k_2016_137417	2H	745333037	0.0415383	1.38155	0.402985	134	0.698855	-0.119544
JHI_Hv50k_2016_137428	2H	745334283	0.0415383	1.38155	0.402985	134	0.698855	-0.119544
JHI_Hv50k_2016_137432	2H	745334813	0.0415383	1.38155	0.402985	134	0.698855	-0.119544
JHI_Hv50k_2016_137433	2H	745334890	0.0415383	1.38155	0.402985	134	0.698855	-0.119544
SCRI_RS_10006	2H	744901715	0.0415383	1.38155	0.402985	134	0.698855	-0.119544
JHI_Hv50k_2016_130468	2H	729140635	0.0417036	1.37983	0.0522388	134	0.698855	-0.243625
JHI_Hv50k_2016_130599	2H	729220257	0.0417036	1.37983	0.0522388	134	0.698855	-0.243625
JHI_Hv50k_2016_130621	2H	729222343	0.0417036	1.37983	0.0522388	134	0.698855	-0.243625
JHI_Hv50k_2016_130626	2H	729222603	0.0417036	1.37983	0.0522388	134	0.698855	-0.243625
JHI_Hv50k_2016_130631	2H	729223251	0.0417036	1.37983	0.0522388	134	0.698855	-0.243625
JHI_Hv50k_2016_130644	2H	729224196	0.0417036	1.37983	0.0522388	134	0.698855	-0.243625
JHI_Hv50k_2016_130689	2H	729235821	0.0417036	1.37983	0.0522388	134	0.698855	-0.243625
JHI_Hv50k_2016_130690	2H	729235967	0.0417036	1.37983	0.0522388	134	0.698855	-0.243625
JHI_Hv50k_2016_130713	2H	729289291	0.0417036	1.37983	0.0522388	134	0.698855	-0.243625
JHI_Hv50k_2016_130714	2H	729289487	0.0417036	1.37983	0.0522388	134	0.698855	-0.243625
JHI_Hv50k_2016_130730	2H	729291493	0.0417036	1.37983	0.0522388	134	0.698855	-0.243625
JHI_Hv50k_2016_130765	2H	729295251	0.0417036	1.37983	0.0522388	134	0.698855	-0.243625
JHI_Hv50k_2016_130774	2H	729296213	0.0417036	1.37983	0.0522388	134	0.698855	-0.243625
JHI_Hv50k_2016_130840	2H	729506895	0.0417036	1.37983	0.0522388	134	0.698855	-0.243625
JHI_Hv50k_2016_130855	2H	729543022	0.0417036	1.37983	0.0522388	134	0.698855	-0.243625
JHI_Hv50k_2016_130928	2H	729750998	0.0417036	1.37983	0.0522388	134	0.698855	-0.243625
JHI_Hv50k_2016_131011	2H	730028653	0.0417036	1.37983	0.0522388	134	0.698855	-0.243625
JHI_Hv50k_2016_131015	2H	730029209	0.0417036	1.37983	0.0522388	134	0.698855	-0.243625
JHI_Hv50k_2016_131017	2H	730029515	0.0417036	1.37983	0.0522388	134	0.698855	-0.243625
JHI_Hv50k_2016_377385	6H	16630915	0.0418177	1.37864	0.38806	134	0.698855	0.132665
JHI_Hv50k_2016_17362	1H	31626218	0.041829	1.37852	0.350746	134	0.698855	0.128508
JHI_Hv50k_2016_17393	1H	31630199	0.041829	1.37852	0.350746	134	0.698855	0.128508
JHI_Hv50k_2016_17394	1H	31630415	0.041829	1.37852	0.350746	134	0.698855	0.128508
JHI_Hv50k_2016_17441	1H	31646263	0.041829	1.37852	0.350746	134	0.698855	0.128508
JHI_Hv50k_2016_462452	7H	50186534	0.041944	1.37733	0.19403	134	0.698855	-0.138426
JHI_Hv50k_2016_80885	2H	71249538	0.0420176	1.37657	0.216418	134	0.698855	0.15382
JHI_Hv50k_2016_515788	7H	648290452	0.0421675	1.37502	0.358209	134	0.698855	0.119653
BOPA2_12_30576	7H	66410739	0.0422173	1.37451	0.216418	134	0.698855	0.140872
SCRI_RS_171032	2H	650676570	0.0424991	1.37162	0.30597	134	0.698855	0.142392
SCRI_RS_121895	3H	27033909	0.0427606	1.36896	0.38806	134	0.698855	0.138626
JHI_Hv50k_2016_333424	5H	593673425	0.0431678	1.36484	0.291045	134	0.698855	0.119306
JHI_Hv50k_2016_412029	6H	506831050	0.0434042	1.36247	0.141791	134	0.698855	-0.161673
BOPA1_3078_2190	4H	494212244	0.0434681	1.36183	0.223881	134	0.698855	-0.129742
BOPA2_12_30839	4H	494332468	0.0434681	1.36183	0.223881	134	0.698855	-0.129742
JHI_Hv50k_2016_246953	4H	483706605	0.0434681	1.36183	0.223881	134	0.698855	-0.129742
JHI_Hv50k_2016_246980	4H	483711562	0.0434681	1.36183	0.223881	134	0.698855	-0.129742
JHI_Hv50k_2016_247049	4H	484276115	0.0434681	1.36183	0.223881	134	0.698855	-0.129742
JHI_Hv50k_2016_247277	4H	486724244	0.0434681	1.36183	0.223881	134	0.698855	-0.129742
JHI_Hv50k_2016_247280	4H	486725102	0.0434681	1.36183	0.223881	134	0.698855	-0.129742
JHI_Hv50k_2016_247338	4H	487138263	0.0434681	1.36183	0.223881	134	0.698855	-0.129742
JHI_Hv50k_2016_247525	4H	489254124	0.0434681	1.36183	0.223881	134	0.698855	-0.129742
JHI_Hv50k_2016_247535	4H	489410202	0.0434681	1.36183	0.223881	134	0.698855	-0.129742
JHI_Hv50k_2016_247799	4H	491273012	0.0434681	1.36183	0.223881	134	0.698855	-0.129742
JHI_Hv50k_2016_247970	4H	492258230	0.0434681	1.36183	0.223881	134	0.698855	-0.129742
JHI_Hv50k_2016_247988	4H	492501016	0.0434681	1.36183	0.223881	134	0.698855	-0.129742
JHI_Hv50k_2016_247992	4H	492501535	0.0434681	1.36183	0.223881	134	0.698855	-0.129742
JHI_Hv50k_2016_248169	4H	494212740	0.0434681	1.36183	0.223881	134	0.698855	-0.129742
JHI_Hv50k_2016_248170	4H	494212948	0.0434681	1.36183	0.223881	134	0.698855	-0.129742
JHI_Hv50k_2016_248195	4H	494330834	0.0434681	1.36183	0.223881	134	0.698855	-0.129742
JHI_Hv50k_2016_248196	4H	494331752	0.0434681	1.36183	0.223881	134	0.698855	-0.129742
JHI_Hv50k_2016_248218	4H	494939935	0.0434681	1.36183	0.223881	134	0.698855	-0.129742
JHI_Hv50k_2016_248240	4H	495699689	0.0434681	1.36183	0.223881	134	0.698855	-0.129742
JHI_Hv50k_2016_248689	4H	500956876	0.0434681	1.36183	0.223881	134	0.698855	-0.129742
JHI_Hv50k_2016_413234	6H	517622997	0.0434692	1.36182	0.179104	134	0.698855	-0.144015
JHI_Hv50k_2016_200982	3H	612491045	0.0437017	1.3595	0.38806	134	0.698855	0.136097
JHI_Hv50k_2016_200993	3H	612494284	0.0437017	1.3595	0.38806	134	0.698855	0.136097
JHI_Hv50k_2016_200994	3H	612495421	0.0437017	1.3595	0.38806	134	0.698855	0.136097
SCRI_RS_235238	3H	612490621	0.0437017	1.3595	0.38806	134	0.698855	0.136097
JHI_Hv50k_2016_226336	4H	1088334	0.0437416	1.35911	0.261194	134	0.698855	-0.131883
JHI_Hv50k_2016_226341	4H	1089766	0.0437416	1.35911	0.261194	134	0.698855	-0.131883
JHI_Hv50k_2016_226345	4H	1091481	0.0437416	1.35911	0.261194	134	0.698855	-0.131883
JHI_Hv50k_2016_226383	4H	1103577	0.0437416	1.35911	0.261194	134	0.698855	-0.131883
JHI_Hv50k_2016_226425	4H	1132045	0.0437416	1.35911	0.261194	134	0.698855	-0.131883
JHI_Hv50k_2016_226457	4H	1144187	0.0437416	1.35911	0.261194	134	0.698855	-0.131883
JHI_Hv50k_2016_226485	4H	1145549	0.0437416	1.35911	0.261194	134	0.698855	-0.131883
JHI_Hv50k_2016_226672	4H	1332801	0.0437416	1.35911	0.261194	134	0.698855	-0.131883
JHI_Hv50k_2016_226768	4H	1344340	0.0437416	1.35911	0.261194	134	0.698855	-0.131883
JHI_Hv50k_2016_64964	2H	11999053	0.0438156	1.35837	0.298507	134	0.698855	-0.117117
JHI_Hv50k_2016_399496	6H	368526677	0.0439261	1.35728	0.343284	134	0.698855	-0.13816
JHI_Hv50k_2016_333956	5H	595203014	0.0439306	1.35723	0.179104	134	0.698855	0.140865
JHI_Hv50k_2016_338755	5H	608535110	0.0439868	1.35668	0.283582	134	0.698855	0.123634
JHI_Hv50k_2016_343065	5H	616299498	0.0439868	1.35668	0.283582	134	0.698855	0.123634
JHI_Hv50k_2016_343179	5H	616645771	0.0439868	1.35668	0.283582	134	0.698855	0.123634
JHI_Hv50k_2016_343187	5H	616649248	0.0439868	1.35668	0.283582	134	0.698855	0.123634
JHI_Hv50k_2016_343225	5H	616715400	0.0439868	1.35668	0.283582	134	0.698855	0.123634
JHI_Hv50k_2016_343230	5H	616715973	0.0439868	1.35668	0.283582	134	0.698855	0.123634
BOPA1_4241_445	2H	731304969	0.0440409	1.35614	0.201493	134	0.698855	0.167747
JHI_Hv50k_2016_131068	2H	730852717	0.0440409	1.35614	0.201493	134	0.698855	0.167747
JHI_Hv50k_2016_131074	2H	730874950	0.0440409	1.35614	0.201493	134	0.698855	0.167747
JHI_Hv50k_2016_131084	2H	730876447	0.0440409	1.35614	0.201493	134	0.698855	0.167747
JHI_Hv50k_2016_131130	2H	730980511	0.0440409	1.35614	0.201493	134	0.698855	0.167747
JHI_Hv50k_2016_131168	2H	731034043	0.0440409	1.35614	0.201493	134	0.698855	0.167747
JHI_Hv50k_2016_131231	2H	731142957	0.0440409	1.35614	0.201493	134	0.698855	0.167747
JHI_Hv50k_2016_131322	2H	731231115	0.0440409	1.35614	0.201493	134	0.698855	0.167747
JHI_Hv50k_2016_131327	2H	731272759	0.0440409	1.35614	0.201493	134	0.698855	0.167747
JHI_Hv50k_2016_131359	2H	731304950	0.0440409	1.35614	0.201493	134	0.698855	0.167747
JHI_Hv50k_2016_131412	2H	731698236	0.0440409	1.35614	0.201493	134	0.698855	0.167747
JHI_Hv50k_2016_505053	7H	627302007	0.0440707	1.35585	0.455224	134	0.698855	0.108365
JHI_Hv50k_2016_418884	6H	547080545	0.0441247	1.35532	0.432836	134	0.698855	-0.127728
JHI_Hv50k_2016_419033	6H	547241333	0.0441247	1.35532	0.432836	134	0.698855	-0.127728
JHI_Hv50k_2016_419044	6H	547243681	0.0441247	1.35532	0.432836	134	0.698855	-0.127728
JHI_Hv50k_2016_419155	6H	547553206	0.0441247	1.35532	0.432836	134	0.698855	-0.127728
JHI_Hv50k_2016_149680	3H	1924974	0.0442321	1.35426	0.477612	134	0.698855	0.135714
SCRI_RS_138556	6H	16986958	0.0443293	1.35331	0.485075	134	0.698855	0.117619
JHI_Hv50k_2016_202869	3H	622699432	0.0444386	1.35224	0.432836	134	0.698855	-0.130106
JHI_Hv50k_2016_202912	3H	622807780	0.0444386	1.35224	0.432836	134	0.698855	-0.130106
JHI_Hv50k_2016_202939	3H	622816911	0.0444386	1.35224	0.432836	134	0.698855	-0.130106
JHI_Hv50k_2016_376871	6H	16375754	0.044611	1.35056	0.455224	134	0.698855	0.11181
JHI_Hv50k_2016_326796	5H	580293752	0.0446239	1.35043	0.171642	134	0.698855	-0.161126
JHI_Hv50k_2016_326801	5H	580293940	0.0446239	1.35043	0.171642	134	0.698855	-0.161126
JHI_Hv50k_2016_400397	6H	376802878	0.0446487	1.35019	0.41791	134	0.698855	-0.119348
SCRI_RS_142541	6H	364361882	0.0446487	1.35019	0.41791	134	0.698855	-0.119348
JHI_Hv50k_2016_189281	3H	540509224	0.0448053	1.34867	0.470149	134	0.698855	-0.115984
JHI_Hv50k_2016_189316	3H	540567032	0.0448053	1.34867	0.470149	134	0.698855	-0.115984
JHI_Hv50k_2016_189365	3H	540780617	0.0448053	1.34867	0.470149	134	0.698855	-0.115984
JHI_Hv50k_2016_189382	3H	540783093	0.0448053	1.34867	0.470149	134	0.698855	-0.115984
JHI_Hv50k_2016_189384	3H	540783290	0.0448053	1.34867	0.470149	134	0.698855	-0.115984
JHI_Hv50k_2016_189393	3H	540785393	0.0448053	1.34867	0.470149	134	0.698855	-0.115984
JHI_Hv50k_2016_189399	3H	540814257	0.0448053	1.34867	0.470149	134	0.698855	-0.115984
SCRI_RS_138291	3H	540504773	0.0448053	1.34867	0.470149	134	0.698855	-0.115984
SCRI_RS_144534	3H	541044263	0.0448053	1.34867	0.470149	134	0.698855	-0.115984
SCRI_RS_159431	3H	540814720	0.0448053	1.34867	0.470149	134	0.698855	-0.115984
SCRI_RS_183659	3H	541043610	0.0448053	1.34867	0.470149	134	0.698855	-0.115984
JHI_Hv50k_2016_131493	2H	732543479	0.0448079	1.34865	0.179104	134	0.698855	0.159279
JHI_Hv50k_2016_131502	2H	732544170	0.0448079	1.34865	0.179104	134	0.698855	0.159279
JHI_Hv50k_2016_131521	2H	732546472	0.0448079	1.34865	0.179104	134	0.698855	0.159279
JHI_Hv50k_2016_131590	2H	732618917	0.0448079	1.34865	0.179104	134	0.698855	0.159279
JHI_Hv50k_2016_131610	2H	732633801	0.0448079	1.34865	0.179104	134	0.698855	0.159279
JHI_Hv50k_2016_134209	2H	739247133	0.044812	1.34861	0.253731	134	0.698855	0.131371
JHI_Hv50k_2016_333100	5H	593343873	0.0448354	1.34838	0.343284	134	0.698855	0.121916
JHI_Hv50k_2016_333220	5H	593519240	0.0448354	1.34838	0.343284	134	0.698855	0.121916
JHI_Hv50k_2016_333266	5H	593533745	0.0448354	1.34838	0.343284	134	0.698855	0.121916
JHI_Hv50k_2016_333334	5H	593563438	0.0448354	1.34838	0.343284	134	0.698855	0.121916
JHI_Hv50k_2016_373075	6H	10713891	0.0448409	1.34833	0.350746	134	0.698855	0.123874
JHI_Hv50k_2016_256551	4H	571967814	0.0448562	1.34818	0.19403	134	0.698855	-0.159669
JHI_Hv50k_2016_256562	4H	571969714	0.0448562	1.34818	0.19403	134	0.698855	-0.159669
JHI_Hv50k_2016_190141	3H	544896197	0.0450092	1.3467	0.246269	134	0.698855	0.128236
JHI_Hv50k_2016_190151	3H	544980920	0.0450092	1.3467	0.246269	134	0.698855	0.128236
JHI_Hv50k_2016_190152	3H	544980979	0.0450092	1.3467	0.246269	134	0.698855	0.128236
JHI_Hv50k_2016_190183	3H	545316197	0.0450092	1.3467	0.246269	134	0.698855	0.128236
JHI_Hv50k_2016_189236	3H	540505127	0.0450413	1.34639	0.238806	134	0.698855	-0.128263
JHI_Hv50k_2016_189460	3H	541487978	0.0450413	1.34639	0.238806	134	0.698855	-0.128263
JHI_Hv50k_2016_109289	2H	664063092	0.0450972	1.34585	0.492537	134	0.698855	0.10706
JHI_Hv50k_2016_109290	2H	664063139	0.0450972	1.34585	0.492537	134	0.698855	0.10706
JHI_Hv50k_2016_109308	2H	664187182	0.0450972	1.34585	0.492537	134	0.698855	0.10706
SCRI_RS_138463	2H	663877590	0.0450972	1.34585	0.492537	134	0.698855	0.10706
BOPA2_12_30222	5H	604813097	0.0452273	1.3446	0.41791	134	0.698855	-0.11427
JHI_Hv50k_2016_337911	5H	604813024	0.0452273	1.3446	0.41791	134	0.698855	-0.11427
JHI_Hv50k_2016_329791	5H	586617147	0.0452296	1.34458	0.455224	134	0.698855	-0.11905
JHI_Hv50k_2016_329794	5H	586617530	0.0452296	1.34458	0.455224	134	0.698855	-0.11905
JHI_Hv50k_2016_329899	5H	586687011	0.0452296	1.34458	0.455224	134	0.698855	-0.11905
JHI_Hv50k_2016_350559	5H	638399338	0.0452905	1.34399	0.36194	134	0.698855	0.126237
JHI_Hv50k_2016_350643	5H	638453278	0.0452905	1.34399	0.36194	134	0.698855	0.126237
JHI_Hv50k_2016_350649	5H	638455698	0.0452905	1.34399	0.36194	134	0.698855	0.126237
JHI_Hv50k_2016_415610	6H	533391678	0.0453053	1.34385	0.402985	134	0.698855	-0.118952
JHI_Hv50k_2016_463378	7H	52395617	0.0453249	1.34366	0.313433	134	0.698855	-0.114981
JHI_Hv50k_2016_463391	7H	52405458	0.0453249	1.34366	0.313433	134	0.698855	-0.114981
JHI_Hv50k_2016_463406	7H	52450538	0.0453249	1.34366	0.313433	134	0.698855	-0.114981
JHI_Hv50k_2016_463438	7H	52559807	0.0453249	1.34366	0.313433	134	0.698855	-0.114981
JHI_Hv50k_2016_463495	7H	52803271	0.0453249	1.34366	0.313433	134	0.698855	-0.114981
JHI_Hv50k_2016_463563	7H	53032252	0.0453249	1.34366	0.313433	134	0.698855	-0.114981
JHI_Hv50k_2016_109232	2H	663643931	0.0453364	1.34355	0.41791	134	0.698855	-0.112623
JHI_Hv50k_2016_109249	2H	663678725	0.0453364	1.34355	0.41791	134	0.698855	-0.112623
JHI_Hv50k_2016_109251	2H	663678987	0.0453364	1.34355	0.41791	134	0.698855	-0.112623
JHI_Hv50k_2016_109255	2H	663679067	0.0453364	1.34355	0.41791	134	0.698855	-0.112623
SCRI_RS_155456	2H	663677910	0.0453364	1.34355	0.41791	134	0.698855	-0.112623
SCRI_RS_162798	2H	663679191	0.0453364	1.34355	0.41791	134	0.698855	-0.112623
SCRI_RS_237481	2H	663678788	0.0453364	1.34355	0.41791	134	0.698855	-0.112623
JHI_Hv50k_2016_18762	1H	57956635	0.045503	1.34196	0.246269	134	0.700562	0.134764
JHI_Hv50k_2016_18883	1H	58853237	0.045503	1.34196	0.246269	134	0.700562	0.134764
JHI_Hv50k_2016_350018	5H	636944791	0.0456131	1.34091	0.402985	134	0.701826	0.112123
SCRI_RS_193392	1H	31685463	0.0458166	1.33898	0.365672	134	0.704525	0.125979
JHI_Hv50k_2016_505748	7H	628552547	0.0459782	1.33745	0.410448	134	0.706577	-0.111712
JHI_Hv50k_2016_79330	2H	57274397	0.0462305	1.33507	0.38806	134	0.707764	-0.130396
JHI_Hv50k_2016_79346	2H	57276880	0.0462305	1.33507	0.38806	134	0.707764	-0.130396
JHI_Hv50k_2016_82563	2H	83425246	0.0464597	1.33292	0.38806	134	0.707764	0.136223
JHI_Hv50k_2016_82606	2H	83432535	0.0464597	1.33292	0.38806	134	0.707764	0.136223
JHI_Hv50k_2016_82613	2H	83433058	0.0464597	1.33292	0.38806	134	0.707764	0.136223
JHI_Hv50k_2016_82655	2H	83590296	0.0464597	1.33292	0.38806	134	0.707764	0.136223
JHI_Hv50k_2016_82658	2H	83591767	0.0464597	1.33292	0.38806	134	0.707764	0.136223
JHI_Hv50k_2016_82692	2H	84176499	0.0464597	1.33292	0.38806	134	0.707764	0.136223
JHI_Hv50k_2016_82999	2H	86119449	0.0464597	1.33292	0.38806	134	0.707764	0.136223
JHI_Hv50k_2016_83016	2H	86295522	0.0464597	1.33292	0.38806	134	0.707764	0.136223
SCRI_RS_151576	2H	83425918	0.0464597	1.33292	0.38806	134	0.707764	0.136223
JHI_Hv50k_2016_320859	5H	562262085	0.0464788	1.33275	0.208955	134	0.707764	0.137615
JHI_Hv50k_2016_320860	5H	562262239	0.0464788	1.33275	0.208955	134	0.707764	0.137615
JHI_Hv50k_2016_320870	5H	562277510	0.0464788	1.33275	0.208955	134	0.707764	0.137615
JHI_Hv50k_2016_320890	5H	562314315	0.0464788	1.33275	0.208955	134	0.707764	0.137615
SCRI_RS_189039	3H	558790971	0.0466322	1.33131	0.365672	134	0.709669	0.111984
JHI_Hv50k_2016_190667	3H	550356801	0.0471272	1.32673	0.402985	134	0.715467	0.125378
JHI_Hv50k_2016_190720	3H	550416823	0.0471272	1.32673	0.402985	134	0.715467	0.125378
SCRI_RS_156056	3H	550418669	0.0471272	1.32673	0.402985	134	0.715467	0.125378
SCRI_RS_160216	3H	550415745	0.0471272	1.32673	0.402985	134	0.715467	0.125378
JHI_Hv50k_2016_352863	5H	642960685	0.0474425	1.32383	0.5	134	0.718132	-0.145295
JHI_Hv50k_2016_352882	5H	642961648	0.0474425	1.32383	0.5	134	0.718132	-0.145295
SCRI_RS_157557	5H	642962878	0.0474425	1.32383	0.5	134	0.718132	-0.145295
JHI_Hv50k_2016_354890	5H	646293016	0.0475317	1.32302	0.365672	134	0.718132	-0.142739
JHI_Hv50k_2016_259359	4H	590631863	0.0476155	1.32225	0.179104	134	0.718132	-0.136884
BOPA2_12_31382	4H	349308341	0.0476464	1.32197	0.350746	134	0.718132	-0.112072
JHI_Hv50k_2016_241535	4H	348876930	0.0476464	1.32197	0.350746	134	0.718132	-0.112072
JHI_Hv50k_2016_241584	4H	349302944	0.0476464	1.32197	0.350746	134	0.718132	-0.112072
JHI_Hv50k_2016_241769	4H	351972190	0.0476464	1.32197	0.350746	134	0.718132	-0.112072
SCRI_RS_156596	4H	351981933	0.0476464	1.32197	0.350746	134	0.718132	-0.112072
SCRI_RS_188187	4H	351972215	0.0476464	1.32197	0.350746	134	0.718132	-0.112072
SCRI_RS_189400	4H	350264661	0.0476464	1.32197	0.350746	134	0.718132	-0.112072
JHI_Hv50k_2016_225697	4H	54268	0.0477767	1.32078	0.406716	134	0.719664	-0.113179
JHI_Hv50k_2016_246865	4H	482649865	0.047974	1.31899	0.283582	134	0.720903	-0.116257
JHI_Hv50k_2016_247016	4H	484041299	0.047974	1.31899	0.283582	134	0.720903	-0.116257
JHI_Hv50k_2016_247228	4H	485855362	0.047974	1.31899	0.283582	134	0.720903	-0.116257
JHI_Hv50k_2016_247234	4H	485857911	0.047974	1.31899	0.283582	134	0.720903	-0.116257
JHI_Hv50k_2016_107459	2H	651377829	0.0483161	1.31591	0.410448	134	0.722976	0.117241
JHI_Hv50k_2016_107461	2H	651378413	0.0483161	1.31591	0.410448	134	0.722976	0.117241
JHI_Hv50k_2016_351167	5H	640161436	0.0484957	1.3143	0.425373	134	0.722976	0.12
JHI_Hv50k_2016_65147	2H	12033365	0.0489569	1.31019	0.343284	134	0.722976	-0.115697
JHI_Hv50k_2016_24903	1H	346845102	0.0490627	1.30925	0.268657	134	0.722976	0.135185
JHI_Hv50k_2016_25298	1H	349284550	0.0490627	1.30925	0.268657	134	0.722976	0.135185
JHI_Hv50k_2016_25580	1H	351861144	0.0490627	1.30925	0.268657	134	0.722976	0.135185
JHI_Hv50k_2016_25970	1H	355284368	0.0490627	1.30925	0.268657	134	0.722976	0.135185
JHI_Hv50k_2016_227753	4H	4019304	0.0491852	1.30817	0.298507	134	0.722976	-0.122725
JHI_Hv50k_2016_227763	4H	4040420	0.0491852	1.30817	0.298507	134	0.722976	-0.122725
JHI_Hv50k_2016_227768	4H	4040634	0.0491852	1.30817	0.298507	134	0.722976	-0.122725
JHI_Hv50k_2016_227770	4H	4040873	0.0491852	1.30817	0.298507	134	0.722976	-0.122725
JHI_Hv50k_2016_227777	4H	4059811	0.0491852	1.30817	0.298507	134	0.722976	-0.122725
JHI_Hv50k_2016_227778	4H	4059978	0.0491852	1.30817	0.298507	134	0.722976	-0.122725
JHI_Hv50k_2016_227783	4H	4060850	0.0491852	1.30817	0.298507	134	0.722976	-0.122725
JHI_Hv50k_2016_227789	4H	4061366	0.0491852	1.30817	0.298507	134	0.722976	-0.122725
JHI_Hv50k_2016_252761	4H	543120789	0.0492313	1.30776	0.0671642	134	0.722976	-0.225689
SCRI_RS_166159	4H	542784090	0.0492313	1.30776	0.0671642	134	0.722976	-0.225689
JHI_Hv50k_2016_325597	5H	577089821	0.0492855	1.30728	0.276119	134	0.722976	0.130546
JHI_Hv50k_2016_325695	5H	577223392	0.0492855	1.30728	0.276119	134	0.722976	0.130546
JHI_Hv50k_2016_325775	5H	577276736	0.0492855	1.30728	0.276119	134	0.722976	0.130546
JHI_Hv50k_2016_325967	5H	577528840	0.0492855	1.30728	0.276119	134	0.722976	0.130546
JHI_Hv50k_2016_325968	5H	577528926	0.0492855	1.30728	0.276119	134	0.722976	0.130546
JHI_Hv50k_2016_325979	5H	577534578	0.0492855	1.30728	0.276119	134	0.722976	0.130546
JHI_Hv50k_2016_326451	5H	579005147	0.0492855	1.30728	0.276119	134	0.722976	0.130546
JHI_Hv50k_2016_326452	5H	579005241	0.0492855	1.30728	0.276119	134	0.722976	0.130546
JHI_Hv50k_2016_326470	5H	579009183	0.0492855	1.30728	0.276119	134	0.722976	0.130546
JHI_Hv50k_2016_16449	1H	23935715	0.0496621	1.30397	0.246269	134	0.722976	0.128424
JHI_Hv50k_2016_414749	6H	528059388	0.0497309	1.30337	0.156716	134	0.722976	-0.156139
BOPA2_12_11107	1H	374506358	0.0498992	1.30191	0.179104	134	0.722976	0.158471
BOPA2_12_30350	1H	368821886	0.0498992	1.30191	0.179104	134	0.722976	0.158471
BOPA2_12_30522	1H	370569348	0.0498992	1.30191	0.179104	134	0.722976	0.158471
JHI_Hv50k_2016_26080	1H	355877867	0.0498992	1.30191	0.179104	134	0.722976	0.158471
JHI_Hv50k_2016_26334	1H	360030032	0.0498992	1.30191	0.179104	134	0.722976	0.158471
JHI_Hv50k_2016_26363	1H	360661360	0.0498992	1.30191	0.179104	134	0.722976	0.158471
JHI_Hv50k_2016_26700	1H	365008338	0.0498992	1.30191	0.179104	134	0.722976	0.158471
JHI_Hv50k_2016_26705	1H	365116757	0.0498992	1.30191	0.179104	134	0.722976	0.158471
JHI_Hv50k_2016_26782	1H	366453313	0.0498992	1.30191	0.179104	134	0.722976	0.158471
JHI_Hv50k_2016_26797	1H	366507842	0.0498992	1.30191	0.179104	134	0.722976	0.158471
JHI_Hv50k_2016_26799	1H	366512287	0.0498992	1.30191	0.179104	134	0.722976	0.158471
JHI_Hv50k_2016_26803	1H	366830200	0.0498992	1.30191	0.179104	134	0.722976	0.158471
JHI_Hv50k_2016_26822	1H	367057527	0.0498992	1.30191	0.179104	134	0.722976	0.158471
JHI_Hv50k_2016_26824	1H	367344313	0.0498992	1.30191	0.179104	134	0.722976	0.158471
JHI_Hv50k_2016_26859	1H	367457106	0.0498992	1.30191	0.179104	134	0.722976	0.158471
JHI_Hv50k_2016_26883	1H	368541898	0.0498992	1.30191	0.179104	134	0.722976	0.158471
JHI_Hv50k_2016_26888	1H	368820624	0.0498992	1.30191	0.179104	134	0.722976	0.158471
JHI_Hv50k_2016_26890	1H	368821868	0.0498992	1.30191	0.179104	134	0.722976	0.158471
JHI_Hv50k_2016_26905	1H	369094492	0.0498992	1.30191	0.179104	134	0.722976	0.158471
JHI_Hv50k_2016_26918	1H	369364947	0.0498992	1.30191	0.179104	134	0.722976	0.158471
JHI_Hv50k_2016_26930	1H	370100006	0.0498992	1.30191	0.179104	134	0.722976	0.158471
JHI_Hv50k_2016_26939	1H	370565379	0.0498992	1.30191	0.179104	134	0.722976	0.158471
JHI_Hv50k_2016_26957	1H	370588036	0.0498992	1.30191	0.179104	134	0.722976	0.158471
JHI_Hv50k_2016_26964	1H	371326386	0.0498992	1.30191	0.179104	134	0.722976	0.158471
JHI_Hv50k_2016_26982	1H	371702260	0.0498992	1.30191	0.179104	134	0.722976	0.158471
JHI_Hv50k_2016_26989	1H	372290326	0.0498992	1.30191	0.179104	134	0.722976	0.158471
JHI_Hv50k_2016_27002	1H	372664480	0.0498992	1.30191	0.179104	134	0.722976	0.158471
JHI_Hv50k_2016_27040	1H	373428632	0.0498992	1.30191	0.179104	134	0.722976	0.158471
JHI_Hv50k_2016_27416	1H	376489272	0.0498992	1.30191	0.179104	134	0.722976	0.158471
JHI_Hv50k_2016_27479	1H	377076302	0.0498992	1.30191	0.179104	134	0.722976	0.158471
JHI_Hv50k_2016_27498	1H	377084282	0.0498992	1.30191	0.179104	134	0.722976	0.158471
SCRI_RS_152642	1H	366832062	0.0498992	1.30191	0.179104	134	0.722976	0.158471
SCRI_RS_221609	1H	367456204	0.0498992	1.30191	0.179104	134	0.722976	0.158471
JHI_Hv50k_2016_261428	4H	600646758	0.0500353	1.30072	0.350746	134	0.72453	-0.120557
JHI_Hv50k_2016_159845	3H	25088482	0.0502234	1.29909	0.246269	134	0.724664	0.128283
JHI_Hv50k_2016_160220	3H	26307631	0.0502234	1.29909	0.246269	134	0.724664	0.128283
JHI_Hv50k_2016_311309	5H	522540652	0.0502311	1.29903	0.30597	134	0.724664	0.129397
BK_08	3H	67561839	0.0502757	1.29864	0.373134	134	0.724664	-0.120925
JHI_Hv50k_2016_164834	3H	67272598	0.0502757	1.29864	0.373134	134	0.724664	-0.120925
JHI_Hv50k_2016_164840	3H	67561839	0.0502757	1.29864	0.373134	134	0.724664	-0.120925
SCRI_RS_141081	3H	73433445	0.0502757	1.29864	0.373134	134	0.724664	-0.120925
SCRI_RS_886	3H	73922602	0.0502757	1.29864	0.373134	134	0.724664	-0.120925
JHI_Hv50k_2016_361293	5H	657487341	0.0503406	1.29808	0.253731	134	0.725182	-0.123234
BOPA1_ABC17073_1_1_298	5H	591828836	0.0506506	1.29542	0.320896	134	0.726383	0.112837
BOPA1_ConsensusGBS0397_16	5H	625357285	0.0506768	1.29519	0.283582	134	0.726383	0.124938
JHI_Hv50k_2016_346486	5H	625351677	0.0506768	1.29519	0.283582	134	0.726383	0.124938
JHI_Hv50k_2016_346519	5H	625357979	0.0506768	1.29519	0.283582	134	0.726383	0.124938
JHI_Hv50k_2016_346560	5H	625441836	0.0506768	1.29519	0.283582	134	0.726383	0.124938
JHI_Hv50k_2016_346661	5H	625726463	0.0506768	1.29519	0.283582	134	0.726383	0.124938
SCRI_RS_204809	5H	625647861	0.0506768	1.29519	0.283582	134	0.726383	0.124938
SCRI_RS_222839	5H	625351346	0.0506768	1.29519	0.283582	134	0.726383	0.124938
JHI_Hv50k_2016_48561	1H	529578266	0.050999	1.29244	0.123134	134	0.726383	-0.165956
BOPA2_12_30377	5H	587971000	0.0510548	1.29196	0.470149	134	0.726383	0.109881
JHI_Hv50k_2016_330947	5H	587903834	0.0510548	1.29196	0.470149	134	0.726383	0.109881
JHI_Hv50k_2016_330962	5H	587904636	0.0510548	1.29196	0.470149	134	0.726383	0.109881
JHI_Hv50k_2016_79884	2H	59573849	0.0510908	1.29166	0.462687	134	0.726383	0.107558
JHI_Hv50k_2016_80021	2H	60666254	0.0510908	1.29166	0.462687	134	0.726383	0.107558
JHI_Hv50k_2016_323476	5H	572486473	0.0511755	1.29094	0.276119	134	0.726383	-0.127961
JHI_Hv50k_2016_323498	5H	572517007	0.0511755	1.29094	0.276119	134	0.726383	-0.127961
JHI_Hv50k_2016_323503	5H	572517582	0.0511755	1.29094	0.276119	134	0.726383	-0.127961
JHI_Hv50k_2016_323623	5H	572734351	0.0511755	1.29094	0.276119	134	0.726383	-0.127961
JHI_Hv50k_2016_323633	5H	573013809	0.0511755	1.29094	0.276119	134	0.726383	-0.127961
JHI_Hv50k_2016_323644	5H	573020328	0.0511755	1.29094	0.276119	134	0.726383	-0.127961
JHI_Hv50k_2016_371705	6H	7879197	0.0514653	1.28849	0.477612	134	0.726383	-0.108957
JHI_Hv50k_2016_371727	6H	7880108	0.0514653	1.28849	0.477612	134	0.726383	-0.108957
JHI_Hv50k_2016_371732	6H	7880304	0.0514653	1.28849	0.477612	134	0.726383	-0.108957
JHI_Hv50k_2016_372208	6H	8451025	0.0515031	1.28817	0.485075	134	0.726383	-0.107774
JHI_Hv50k_2016_372259	6H	8455652	0.0515031	1.28817	0.485075	134	0.726383	-0.107774
BOPA2_12_31529	3H	541045055	0.0515264	1.28797	0.223881	134	0.726383	-0.129237
JHI_Hv50k_2016_189370	3H	540781108	0.0515264	1.28797	0.223881	134	0.726383	-0.129237
JHI_Hv50k_2016_189378	3H	540782528	0.0515264	1.28797	0.223881	134	0.726383	-0.129237
JHI_Hv50k_2016_189392	3H	540785200	0.0515264	1.28797	0.223881	134	0.726383	-0.129237
JHI_Hv50k_2016_189400	3H	540814316	0.0515264	1.28797	0.223881	134	0.726383	-0.129237
JHI_Hv50k_2016_189406	3H	540867109	0.0515264	1.28797	0.223881	134	0.726383	-0.129237
JHI_Hv50k_2016_189409	3H	540867256	0.0515264	1.28797	0.223881	134	0.726383	-0.129237
JHI_Hv50k_2016_189425	3H	540876700	0.0515264	1.28797	0.223881	134	0.726383	-0.129237
JHI_Hv50k_2016_189458	3H	541487257	0.0515264	1.28797	0.223881	134	0.726383	-0.129237
JHI_Hv50k_2016_189519	3H	542009992	0.0515264	1.28797	0.223881	134	0.726383	-0.129237
JHI_Hv50k_2016_333663	5H	594303912	0.0516609	1.28684	0.298507	134	0.726383	0.116483
JHI_Hv50k_2016_333666	5H	594304071	0.0516609	1.28684	0.298507	134	0.726383	0.116483
JHI_Hv50k_2016_199303	3H	604263676	0.0519269	1.28461	0.238806	134	0.726383	0.135264
JHI_Hv50k_2016_199305	3H	604264998	0.0519269	1.28461	0.238806	134	0.726383	0.135264
JHI_Hv50k_2016_261256	4H	600127818	0.0519335	1.28455	0.410448	134	0.726383	0.113668
JHI_Hv50k_2016_22624	1H	303932255	0.0519344	1.28454	0.246269	134	0.726383	0.145456
JHI_Hv50k_2016_22726	1H	304751699	0.0519344	1.28454	0.246269	134	0.726383	0.145456
SCRI_RS_150266	2H	621090749	0.0520368	1.28369	0.41791	134	0.726383	0.111478
JHI_Hv50k_2016_132105	2H	733502210	0.0521315	1.2829	0.0970149	134	0.726383	0.185643
JHI_Hv50k_2016_17906	1H	35729093	0.0522296	1.28208	0.410448	134	0.726383	0.121718
JHI_Hv50k_2016_207331	3H	645472633	0.0522599	1.28183	0.440299	134	0.726383	-0.127488
JHI_Hv50k_2016_340661	5H	611259159	0.0523729	1.28089	0.328358	134	0.726383	0.124043
SCRI_RS_159490	5H	591527281	0.0524387	1.28035	0.283582	134	0.726383	0.118841
JHI_Hv50k_2016_200493	3H	608893241	0.0526512	1.27859	0.223881	134	0.726383	-0.132517
JHI_Hv50k_2016_320744	5H	561769751	0.0526754	1.27839	0.358209	134	0.726383	0.111051
JHI_Hv50k_2016_320759	5H	561876317	0.0526754	1.27839	0.358209	134	0.726383	0.111051
JHI_Hv50k_2016_320777	5H	561946336	0.0526754	1.27839	0.358209	134	0.726383	0.111051
JHI_Hv50k_2016_320844	5H	562106040	0.0526754	1.27839	0.358209	134	0.726383	0.111051
SCRI_RS_13960	5H	562105636	0.0526754	1.27839	0.358209	134	0.726383	0.111051
SCRI_RS_157181	5H	561875780	0.0526754	1.27839	0.358209	134	0.726383	0.111051
SCRI_RS_165215	5H	561957209	0.0526754	1.27839	0.358209	134	0.726383	0.111051
SCRI_RS_224346	5H	562050358	0.0526754	1.27839	0.358209	134	0.726383	0.111051
JHI_Hv50k_2016_200272	3H	608424838	0.0527784	1.27754	0.261194	134	0.726383	-0.124005
JHI_Hv50k_2016_200274	3H	608425214	0.0527784	1.27754	0.261194	134	0.726383	-0.124005
JHI_Hv50k_2016_200278	3H	608425856	0.0527784	1.27754	0.261194	134	0.726383	-0.124005
JHI_Hv50k_2016_200291	3H	608426950	0.0527784	1.27754	0.261194	134	0.726383	-0.124005
JHI_Hv50k_2016_200292	3H	608427006	0.0527784	1.27754	0.261194	134	0.726383	-0.124005
JHI_Hv50k_2016_200365	3H	608634685	0.0527784	1.27754	0.261194	134	0.726383	-0.124005
JHI_Hv50k_2016_104859	2H	639342580	0.0528017	1.27735	0.11194	134	0.726383	0.176114
JHI_Hv50k_2016_377710	6H	16894258	0.052808	1.2773	0.335821	134	0.726383	0.118242
JHI_Hv50k_2016_416787	6H	538643382	0.0529009	1.27654	0.126866	134	0.726383	-0.173742
SCRI_RS_736	6H	538637987	0.0529009	1.27654	0.126866	134	0.726383	-0.173742
JHI_Hv50k_2016_259734	4H	594116735	0.0532461	1.27371	0.186567	134	0.726383	0.144492
JHI_Hv50k_2016_259839	4H	594731444	0.0532461	1.27371	0.186567	134	0.726383	0.144492
JHI_Hv50k_2016_78903	2H	54259168	0.0532873	1.27338	0.373134	134	0.726383	-0.129275
SCRI_RS_186954	2H	53909120	0.0532873	1.27338	0.373134	134	0.726383	-0.129275
JHI_Hv50k_2016_227034	4H	2023008	0.0533723	1.27268	0.320896	134	0.726383	-0.117246
JHI_Hv50k_2016_227037	4H	2023313	0.0533723	1.27268	0.320896	134	0.726383	-0.117246
JHI_Hv50k_2016_377687	6H	16890908	0.053412	1.27236	0.313433	134	0.726383	0.122921
JHI_Hv50k_2016_377693	6H	16892233	0.053412	1.27236	0.313433	134	0.726383	0.122921
JHI_Hv50k_2016_165900	3H	80222756	0.0535124	1.27155	0.365672	134	0.726383	-0.119956
SCRI_RS_230096	3H	80216924	0.0535124	1.27155	0.365672	134	0.726383	-0.119956
JHI_Hv50k_2016_221505	3H	684877764	0.0536106	1.27075	0.447761	134	0.726383	0.101988
JHI_Hv50k_2016_221553	3H	685085895	0.0536106	1.27075	0.447761	134	0.726383	0.101988
JHI_Hv50k_2016_221557	3H	685086084	0.0536106	1.27075	0.447761	134	0.726383	0.101988
JHI_Hv50k_2016_221560	3H	685086330	0.0536106	1.27075	0.447761	134	0.726383	0.101988
BOPA2_12_30042	2H	252052546	0.0538449	1.26886	0.41791	134	0.726383	0.123117
JHI_Hv50k_2016_91131	2H	212462186	0.0538449	1.26886	0.41791	134	0.726383	0.123117
JHI_Hv50k_2016_91134	2H	212691168	0.0538449	1.26886	0.41791	134	0.726383	0.123117
JHI_Hv50k_2016_91952	2H	257830740	0.0538449	1.26886	0.41791	134	0.726383	0.123117
JHI_Hv50k_2016_92557	2H	383108911	0.0538449	1.26886	0.41791	134	0.726383	0.123117
JHI_Hv50k_2016_107864	2H	653526322	0.0540789	1.26697	0.477612	134	0.726383	-0.120725
JHI_Hv50k_2016_108079	2H	654165641	0.0540789	1.26697	0.477612	134	0.726383	-0.120725
JHI_Hv50k_2016_47292	1H	526214954	0.0541693	1.26625	0.455224	134	0.726383	-0.107855
JHI_Hv50k_2016_47297	1H	526215674	0.0541693	1.26625	0.455224	134	0.726383	-0.107855
JHI_Hv50k_2016_193871	3H	570095287	0.0544224	1.26422	0.19403	134	0.726383	0.147702
JHI_Hv50k_2016_193872	3H	570095393	0.0544224	1.26422	0.19403	134	0.726383	0.147702
JHI_Hv50k_2016_193903	3H	570444335	0.0544224	1.26422	0.19403	134	0.726383	0.147702
JHI_Hv50k_2016_193981	3H	570852691	0.0544224	1.26422	0.19403	134	0.726383	0.147702
JHI_Hv50k_2016_194052	3H	570859660	0.0544224	1.26422	0.19403	134	0.726383	0.147702
SCRI_RS_157648	3H	570095415	0.0544224	1.26422	0.19403	134	0.726383	0.147702
BOPA1_7185_370	6H	7923837	0.0545212	1.26343	0.485075	134	0.726383	-0.107563
JHI_Hv50k_2016_371626	6H	7833651	0.0545212	1.26343	0.485075	134	0.726383	-0.107563
JHI_Hv50k_2016_371640	6H	7834945	0.0545212	1.26343	0.485075	134	0.726383	-0.107563
JHI_Hv50k_2016_371826	6H	7917626	0.0545212	1.26343	0.485075	134	0.726383	-0.107563
JHI_Hv50k_2016_259627	4H	593632226	0.054556	1.26316	0.320896	134	0.726383	0.132217
JHI_Hv50k_2016_494239	7H	598975681	0.0545636	1.2631	0.141791	134	0.726383	-0.151358
JHI_Hv50k_2016_494401	7H	599192305	0.0545636	1.2631	0.141791	134	0.726383	-0.151358
JHI_Hv50k_2016_462288	7H	50107397	0.0546547	1.26237	0.0671642	134	0.726383	-0.22102
JHI_Hv50k_2016_101130	2H	612728891	0.0546726	1.26223	0.298507	134	0.726383	0.12246
JHI_Hv50k_2016_101162	2H	613490216	0.0546726	1.26223	0.298507	134	0.726383	0.12246
JHI_Hv50k_2016_101173	2H	613633521	0.0546726	1.26223	0.298507	134	0.726383	0.12246
JHI_Hv50k_2016_101178	2H	613635909	0.0546726	1.26223	0.298507	134	0.726383	0.12246
JHI_Hv50k_2016_101194	2H	613934947	0.0546726	1.26223	0.298507	134	0.726383	0.12246
SCRI_RS_163975	2H	613635962	0.0546726	1.26223	0.298507	134	0.726383	0.12246
SCRI_RS_59851	2H	613854115	0.0546726	1.26223	0.298507	134	0.726383	0.12246
JHI_Hv50k_2016_321088	5H	563477830	0.0547858	1.26133	0.485075	134	0.726383	0.109161
BOPA1_2617_1234	5H	637433297	0.0548221	1.26104	0.440299	134	0.726383	0.112733
JHI_Hv50k_2016_350169	5H	637380782	0.0548221	1.26104	0.440299	134	0.726383	0.112733
JHI_Hv50k_2016_282655	5H	13594719	0.0548229	1.26104	0.261194	134	0.726383	-0.137277
JHI_Hv50k_2016_282663	5H	13595017	0.0548229	1.26104	0.261194	134	0.726383	-0.137277
JHI_Hv50k_2016_377340	6H	16584942	0.0548574	1.26076	0.365672	134	0.726383	-0.104841
JHI_Hv50k_2016_152820	3H	7690271	0.0550478	1.25926	0.343284	134	0.726383	0.116507
JHI_Hv50k_2016_81426	2H	76509916	0.055091	1.25892	0.380597	134	0.726383	-0.105883
JHI_Hv50k_2016_81429	2H	76510829	0.055091	1.25892	0.380597	134	0.726383	-0.105883
JHI_Hv50k_2016_195244	3H	582497990	0.0551742	1.25826	0.216418	134	0.726383	0.133026
SCRI_RS_228232	4H	21780266	0.0553391	1.25697	0.38806	134	0.726383	-0.128239
BOPA1_8901_1446	4H	21432857	0.0555237	1.25552	0.283582	134	0.726383	-0.118453
JHI_Hv50k_2016_231665	4H	21433569	0.0555237	1.25552	0.283582	134	0.726383	-0.118453
JHI_Hv50k_2016_231668	4H	21434457	0.0555237	1.25552	0.283582	134	0.726383	-0.118453
JHI_Hv50k_2016_160219	3H	26307578	0.0555984	1.25494	0.320896	134	0.726383	0.114503
JHI_Hv50k_2016_160221	3H	26307651	0.0555984	1.25494	0.320896	134	0.726383	0.114503
JHI_Hv50k_2016_65068	2H	12014765	0.0556583	1.25447	0.261194	134	0.726383	0.112028
JHI_Hv50k_2016_379057	6H	21817399	0.0556724	1.25436	0.395522	134	0.726383	-0.124634
JHI_Hv50k_2016_379107	6H	22019030	0.0556724	1.25436	0.395522	134	0.726383	-0.124634
JHI_Hv50k_2016_379125	6H	22047313	0.0556724	1.25436	0.395522	134	0.726383	-0.124634
JHI_Hv50k_2016_74014	2H	30713993	0.0557085	1.25408	0.291045	134	0.726383	0.122325
JHI_Hv50k_2016_74020	2H	30714448	0.0557085	1.25408	0.291045	134	0.726383	0.122325
JHI_Hv50k_2016_48278	1H	528531433	0.0558817	1.25273	0.119403	134	0.726383	-0.16318
JHI_Hv50k_2016_48443	1H	528878417	0.0558817	1.25273	0.119403	134	0.726383	-0.16318
JHI_Hv50k_2016_195555	3H	584355822	0.0559673	1.25207	0.276119	134	0.726383	-0.117689
JHI_Hv50k_2016_83458	2H	90169302	0.0560081	1.25175	0.164179	134	0.726383	0.165964
JHI_Hv50k_2016_83698	2H	92183411	0.0560081	1.25175	0.164179	134	0.726383	0.165964
JHI_Hv50k_2016_83739	2H	92799958	0.0560081	1.25175	0.164179	134	0.726383	0.165964
JHI_Hv50k_2016_84124	2H	94741670	0.0560081	1.25175	0.164179	134	0.726383	0.165964
JHI_Hv50k_2016_84284	2H	94907884	0.0560081	1.25175	0.164179	134	0.726383	0.165964
JHI_Hv50k_2016_84372	2H	95098856	0.0560081	1.25175	0.164179	134	0.726383	0.165964
BOPA1_210_450	6H	359588787	0.056078	1.25121	0.410448	134	0.726383	-0.116633
BOPA1_4895_145	6H	361066555	0.056078	1.25121	0.410448	134	0.726383	-0.116633
BOPA2_12_30857	6H	384634322	0.056078	1.25121	0.410448	134	0.726383	-0.116633
JHI_Hv50k_2016_398384	6H	355018439	0.056078	1.25121	0.410448	134	0.726383	-0.116633
JHI_Hv50k_2016_398385	6H	355019090	0.056078	1.25121	0.410448	134	0.726383	-0.116633
JHI_Hv50k_2016_398395	6H	355027322	0.056078	1.25121	0.410448	134	0.726383	-0.116633
JHI_Hv50k_2016_398436	6H	355519813	0.056078	1.25121	0.410448	134	0.726383	-0.116633
JHI_Hv50k_2016_398444	6H	355854346	0.056078	1.25121	0.410448	134	0.726383	-0.116633
JHI_Hv50k_2016_398491	6H	356240446	0.056078	1.25121	0.410448	134	0.726383	-0.116633
SCRI_RS_213566	6H	361531308	0.056078	1.25121	0.410448	134	0.726383	-0.116633
BOPA2_12_30336	1H	31676923	0.0561905	1.25034	0.38806	134	0.726383	0.119161
JHI_Hv50k_2016_82439	2H	82526194	0.0562571	1.24982	0.291045	134	0.726383	0.134581
JHI_Hv50k_2016_82443	2H	82526522	0.0562571	1.24982	0.291045	134	0.726383	0.134581
JHI_Hv50k_2016_337782	5H	603972672	0.0562916	1.24956	0.358209	134	0.726383	0.106217
JHI_Hv50k_2016_337800	5H	604001830	0.0562916	1.24956	0.358209	134	0.726383	0.106217
JHI_Hv50k_2016_337827	5H	604252671	0.0562916	1.24956	0.358209	134	0.726383	0.106217
JHI_Hv50k_2016_337874	5H	604360513	0.0562916	1.24956	0.358209	134	0.726383	0.106217
JHI_Hv50k_2016_382373	6H	33405150	0.056419	1.24857	0.313433	134	0.726383	-0.136422
JHI_Hv50k_2016_383392	6H	36564057	0.056419	1.24857	0.313433	134	0.726383	-0.136422
JHI_Hv50k_2016_383465	6H	36624811	0.056419	1.24857	0.313433	134	0.726383	-0.136422
SCRI_RS_139451	6H	36810062	0.056419	1.24857	0.313433	134	0.726383	-0.136422
JHI_Hv50k_2016_153099	3H	8088665	0.056569	1.24742	0.0671642	134	0.726383	0.224189
JHI_Hv50k_2016_68901	2H	18654232	0.0565885	1.24727	0.268657	134	0.726383	0.120767
JHI_Hv50k_2016_68911	2H	18655911	0.0565885	1.24727	0.268657	134	0.726383	0.120767
JHI_Hv50k_2016_68912	2H	18656054	0.0565885	1.24727	0.268657	134	0.726383	0.120767
JHI_Hv50k_2016_68925	2H	18657562	0.0565885	1.24727	0.268657	134	0.726383	0.120767
SCRI_RS_141564	2H	18589428	0.0565885	1.24727	0.268657	134	0.726383	0.120767
BOPA2_12_30698	6H	539553889	0.0566019	1.24717	0.156716	134	0.726383	-0.142583
JHI_Hv50k_2016_371731	6H	7880210	0.0566112	1.2471	0.395522	134	0.726383	0.116183
JHI_Hv50k_2016_401443	6H	385256940	0.0566486	1.24681	0.30597	134	0.726383	-0.152153
JHI_Hv50k_2016_103541	2H	630801250	0.0566564	1.24675	0.246269	134	0.726383	0.131718
JHI_Hv50k_2016_103542	2H	630801570	0.0566564	1.24675	0.246269	134	0.726383	0.131718
JHI_Hv50k_2016_103552	2H	630920176	0.0566564	1.24675	0.246269	134	0.726383	0.131718
JHI_Hv50k_2016_103553	2H	630920792	0.0566564	1.24675	0.246269	134	0.726383	0.131718
JHI_Hv50k_2016_103558	2H	630949219	0.0566564	1.24675	0.246269	134	0.726383	0.131718
JHI_Hv50k_2016_103579	2H	631136223	0.0566564	1.24675	0.246269	134	0.726383	0.131718
JHI_Hv50k_2016_103581	2H	631136458	0.0566564	1.24675	0.246269	134	0.726383	0.131718
JHI_Hv50k_2016_103586	2H	631136690	0.0566564	1.24675	0.246269	134	0.726383	0.131718
JHI_Hv50k_2016_103589	2H	631136794	0.0566564	1.24675	0.246269	134	0.726383	0.131718
JHI_Hv50k_2016_103590	2H	631136924	0.0566564	1.24675	0.246269	134	0.726383	0.131718
JHI_Hv50k_2016_132173	2H	733526540	0.0566745	1.24661	0.171642	134	0.726383	0.149739
JHI_Hv50k_2016_133378	2H	736783972	0.0566745	1.24661	0.171642	134	0.726383	0.149739
JHI_Hv50k_2016_133445	2H	737173152	0.0566745	1.24661	0.171642	134	0.726383	0.149739
JHI_Hv50k_2016_133448	2H	737173512	0.0566745	1.24661	0.171642	134	0.726383	0.149739
JHI_Hv50k_2016_133476	2H	737175363	0.0566745	1.24661	0.171642	134	0.726383	0.149739
JHI_Hv50k_2016_133480	2H	737175512	0.0566745	1.24661	0.171642	134	0.726383	0.149739
JHI_Hv50k_2016_133488	2H	737176039	0.0566745	1.24661	0.171642	134	0.726383	0.149739
JHI_Hv50k_2016_133490	2H	737176202	0.0566745	1.24661	0.171642	134	0.726383	0.149739
JHI_Hv50k_2016_133534	2H	737179313	0.0566745	1.24661	0.171642	134	0.726383	0.149739
JHI_Hv50k_2016_133769	2H	737969477	0.0566745	1.24661	0.171642	134	0.726383	0.149739
JHI_Hv50k_2016_133875	2H	738560489	0.0566745	1.24661	0.171642	134	0.726383	0.149739
JHI_Hv50k_2016_133876	2H	738560514	0.0566745	1.24661	0.171642	134	0.726383	0.149739
JHI_Hv50k_2016_133930	2H	738747334	0.0566745	1.24661	0.171642	134	0.726383	0.149739
JHI_Hv50k_2016_134045	2H	739027418	0.0566745	1.24661	0.171642	134	0.726383	0.149739
JHI_Hv50k_2016_134066	2H	739040118	0.0566745	1.24661	0.171642	134	0.726383	0.149739
JHI_Hv50k_2016_134076	2H	739040933	0.0566745	1.24661	0.171642	134	0.726383	0.149739
JHI_Hv50k_2016_134205	2H	739245726	0.0566745	1.24661	0.171642	134	0.726383	0.149739
JHI_Hv50k_2016_134208	2H	739246922	0.0566745	1.24661	0.171642	134	0.726383	0.149739
JHI_Hv50k_2016_377312	6H	16583609	0.0567351	1.24615	0.492537	134	0.726383	0.114107
JHI_Hv50k_2016_69235	2H	18943379	0.056781	1.2458	0.41791	134	0.726383	0.10697
JHI_Hv50k_2016_80801	2H	68782634	0.0568615	1.24518	0.223881	134	0.726383	0.140681
JHI_Hv50k_2016_199943	3H	606519742	0.0571751	1.24279	0.320896	134	0.726383	-0.120392
JHI_Hv50k_2016_199950	3H	606521403	0.0571751	1.24279	0.320896	134	0.726383	-0.120392
JHI_Hv50k_2016_199959	3H	606944760	0.0571751	1.24279	0.320896	134	0.726383	-0.120392
JHI_Hv50k_2016_199960	3H	606945369	0.0571751	1.24279	0.320896	134	0.726383	-0.120392
JHI_Hv50k_2016_199967	3H	606946947	0.0571751	1.24279	0.320896	134	0.726383	-0.120392
JHI_Hv50k_2016_199985	3H	607099455	0.0571751	1.24279	0.320896	134	0.726383	-0.120392
JHI_Hv50k_2016_199986	3H	607100125	0.0571751	1.24279	0.320896	134	0.726383	-0.120392
SCRI_RS_239399	3H	594139491	0.0572007	1.2426	0.358209	134	0.726383	0.113732
JHI_Hv50k_2016_18682	1H	41878193	0.0573598	1.24139	0.276119	134	0.726383	0.130598
JHI_Hv50k_2016_372333	6H	8542496	0.0573669	1.24134	0.477612	134	0.726383	-0.105937
JHI_Hv50k_2016_372340	6H	8542840	0.0573669	1.24134	0.477612	134	0.726383	-0.105937
SCRI_RS_206183	6H	8541763	0.0573669	1.24134	0.477612	134	0.726383	-0.105937
JHI_Hv50k_2016_342530	5H	614928509	0.0577139	1.23872	0.477612	134	0.726383	-0.116615
JHI_Hv50k_2016_342578	5H	614934657	0.0577139	1.23872	0.477612	134	0.726383	-0.116615
SCRI_RS_105705	5H	614932844	0.0577139	1.23872	0.477612	134	0.726383	-0.116615
JHI_Hv50k_2016_64423	2H	11126573	0.0577244	1.23864	0.470149	134	0.726383	-0.103019
SCRI_RS_231003	6H	8933544	0.0578995	1.23733	0.30597	134	0.726383	0.119758
JHI_Hv50k_2016_374660	6H	13518888	0.0581373	1.23554	0.425373	134	0.726383	0.109676
JHI_Hv50k_2016_374661	6H	13518957	0.0581373	1.23554	0.425373	134	0.726383	0.109676
JHI_Hv50k_2016_374663	6H	13519032	0.0581373	1.23554	0.425373	134	0.726383	0.109676
JHI_Hv50k_2016_514997	7H	647072132	0.0582151	1.23496	0.358209	134	0.726383	-0.120187
JHI_Hv50k_2016_515004	7H	647072507	0.0582151	1.23496	0.358209	134	0.726383	-0.120187
JHI_Hv50k_2016_515016	7H	647072954	0.0582151	1.23496	0.358209	134	0.726383	-0.120187
SCRI_RS_121057	7H	647189739	0.0582151	1.23496	0.358209	134	0.726383	-0.120187
JHI_Hv50k_2016_374189	6H	13021804	0.0582787	1.23449	0.41791	134	0.726383	-0.118661
JHI_Hv50k_2016_374479	6H	13448463	0.0582787	1.23449	0.41791	134	0.726383	-0.118661
JHI_Hv50k_2016_374676	6H	13519940	0.0582787	1.23449	0.41791	134	0.726383	-0.118661
JHI_Hv50k_2016_374677	6H	13519954	0.0582787	1.23449	0.41791	134	0.726383	-0.118661
JHI_Hv50k_2016_374699	6H	13523619	0.0582787	1.23449	0.41791	134	0.726383	-0.118661
JHI_Hv50k_2016_231631	4H	21423090	0.0584917	1.23291	0.380597	134	0.726383	-0.126707
JHI_Hv50k_2016_231632	4H	21423220	0.0584917	1.23291	0.380597	134	0.726383	-0.126707
JHI_Hv50k_2016_189557	3H	542299569	0.0585003	1.23284	0.455224	134	0.726383	-0.109486
JHI_Hv50k_2016_420457	6H	551474140	0.058534	1.23259	0.432836	134	0.726383	0.121089
JHI_Hv50k_2016_187652	3H	530327509	0.0586497	1.23173	0.276119	134	0.726383	0.135553
JHI_Hv50k_2016_282963	5H	15651965	0.058766	1.23087	0.246269	134	0.726383	-0.117192
JHI_Hv50k_2016_282998	5H	16010956	0.058766	1.23087	0.246269	134	0.726383	-0.117192
BOPA1_5347_585	2H	684263618	0.0588031	1.2306	0.313433	134	0.726383	0.110842
JHI_Hv50k_2016_112770	2H	684546050	0.0588031	1.2306	0.313433	134	0.726383	0.110842
JHI_Hv50k_2016_413407	6H	518255341	0.0588702	1.2301	0.134328	134	0.726383	-0.151445
JHI_Hv50k_2016_77567	2H	47773828	0.0589373	1.22961	0.171642	134	0.726383	0.154171
SCRI_RS_182408	2H	47774899	0.0589373	1.22961	0.171642	134	0.726383	0.154171
JHI_Hv50k_2016_160802	3H	27812748	0.0590123	1.22906	0.223881	134	0.726383	-0.132335
JHI_Hv50k_2016_160828	3H	27815565	0.0590123	1.22906	0.223881	134	0.726383	-0.132335
JHI_Hv50k_2016_160829	3H	27815587	0.0590123	1.22906	0.223881	134	0.726383	-0.132335
JHI_Hv50k_2016_160841	3H	27816283	0.0590123	1.22906	0.223881	134	0.726383	-0.132335
JHI_Hv50k_2016_160866	3H	27829392	0.0590123	1.22906	0.223881	134	0.726383	-0.132335
BOPA1_2594_172	5H	13846829	0.0592274	1.22748	0.38806	134	0.726383	-0.102138
BOPA1_ConsensusGBS0589_1	4H	574543534	0.0594214	1.22606	0.104478	134	0.726383	-0.168485
JHI_Hv50k_2016_255919	4H	568018241	0.0594214	1.22606	0.104478	134	0.726383	-0.168485
JHI_Hv50k_2016_257026	4H	574543534	0.0594214	1.22606	0.104478	134	0.726383	-0.168485
JHI_Hv50k_2016_257028	4H	574544165	0.0594214	1.22606	0.104478	134	0.726383	-0.168485
SCRI_RS_219816	4H	574701745	0.0594214	1.22606	0.104478	134	0.726383	-0.168485
BOPA1_3391_2137	5H	645995656	0.0596166	1.22463	0.410448	134	0.726383	-0.138143
BOPA1_4117_472	5H	644819915	0.0596166	1.22463	0.410448	134	0.726383	-0.138143
[truncated: 23,082 more rows]

## Sheet: M3
GWAS with model FarmCPU+K for MAGIC 3
SNP	Chromosome	Position [bp]	p-value	LOD	MAF	nobs	FDR Adjusted p-values	Effect
JHI_Hv50k_2016_10019	1H	9240411	1.62786e-12	11.7884	0.313253	83	2.94707e-08	-0.530722
JHI_Hv50k_2016_87627	2H	122769327	3.56162e-07	6.44835	0.289157	83	0.00322398	-0.332442
SCRI_RS_166374	5H	272385765	7.58077e-07	6.12029	0.289157	83	0.00453621	0.388342
JHI_Hv50k_2016_142889	2H	757857556	1.00226e-06	5.99902	0.349398	83	0.00453621	0.285628
JHI_Hv50k_2016_230367	4H	12239110	9.93036e-06	5.00303	0.253012	83	0.0359559	-0.28507
JHI_Hv50k_2016_228540	4H	7593266	0.000282252	3.54936	0.13253	83	0.684069	-0.288475
JHI_Hv50k_2016_282189	5H	12497283	0.000322005	3.49214	0.216867	83	0.684069	0.265093
SCRI_RS_148733	1H	10236703	0.000737246	3.13239	0.168675	83	0.684069	0.220853
BOPA2_12_30576	7H	66410739	0.000911147	3.04041	0.204819	83	0.684069	-0.250942
JHI_Hv50k_2016_45494	1H	521292722	0.00126088	2.89933	0.156627	83	0.684069	-0.277043
JHI_Hv50k_2016_45502	1H	521294606	0.00126088	2.89933	0.156627	83	0.684069	-0.277043
JHI_Hv50k_2016_45506	1H	521294799	0.00126088	2.89933	0.156627	83	0.684069	-0.277043
JHI_Hv50k_2016_45554	1H	521565630	0.00126088	2.89933	0.156627	83	0.684069	-0.277043
JHI_Hv50k_2016_45557	1H	521565862	0.00126088	2.89933	0.156627	83	0.684069	-0.277043
JHI_Hv50k_2016_45903	1H	522843260	0.00126088	2.89933	0.156627	83	0.684069	-0.277043
JHI_Hv50k_2016_46344	1H	523953393	0.00126088	2.89933	0.156627	83	0.684069	-0.277043
JHI_Hv50k_2016_46533	1H	524166697	0.00126088	2.89933	0.156627	83	0.684069	-0.277043
JHI_Hv50k_2016_46551	1H	524197429	0.00126088	2.89933	0.156627	83	0.684069	-0.277043
JHI_Hv50k_2016_46695	1H	524563697	0.00126088	2.89933	0.156627	83	0.684069	-0.277043
JHI_Hv50k_2016_46696	1H	524563754	0.00126088	2.89933	0.156627	83	0.684069	-0.277043
JHI_Hv50k_2016_46770	1H	524628703	0.00126088	2.89933	0.156627	83	0.684069	-0.277043
JHI_Hv50k_2016_46776	1H	524629926	0.00126088	2.89933	0.156627	83	0.684069	-0.277043
JHI_Hv50k_2016_46778	1H	524630616	0.00126088	2.89933	0.156627	83	0.684069	-0.277043
JHI_Hv50k_2016_46816	1H	524720200	0.00126088	2.89933	0.156627	83	0.684069	-0.277043
JHI_Hv50k_2016_46821	1H	524725530	0.00126088	2.89933	0.156627	83	0.684069	-0.277043
SCRI_RS_147329	1H	524414711	0.00126088	2.89933	0.156627	83	0.684069	-0.277043
SCRI_RS_154528	1H	524725233	0.00126088	2.89933	0.156627	83	0.684069	-0.277043
JHI_Hv50k_2016_435510	7H	280043	0.00162337	2.78958	0.26506	83	0.684069	0.181592
JHI_Hv50k_2016_101281	2H	614417169	0.00171947	2.76461	0.277108	83	0.684069	0.391398
JHI_Hv50k_2016_101282	2H	614417542	0.00171947	2.76461	0.277108	83	0.684069	0.391398
SCRI_RS_151387	7H	633744738	0.00220513	2.65657	0.168675	83	0.684069	-0.26193
JHI_Hv50k_2016_466574	7H	64240837	0.00238984	2.62163	0.192771	83	0.684069	-0.241585
SCRI_RS_196063	7H	65071681	0.00238984	2.62163	0.192771	83	0.684069	-0.241585
JHI_Hv50k_2016_507290	7H	633235649	0.00257467	2.58928	0.138554	83	0.684069	-0.296764
JHI_Hv50k_2016_47292	1H	526214954	0.00275033	2.56062	0.180723	83	0.684069	-0.240917
JHI_Hv50k_2016_47293	1H	526215272	0.00275033	2.56062	0.180723	83	0.684069	-0.240917
JHI_Hv50k_2016_47297	1H	526215674	0.00275033	2.56062	0.180723	83	0.684069	-0.240917
JHI_Hv50k_2016_47302	1H	526216091	0.00275033	2.56062	0.180723	83	0.684069	-0.240917
JHI_Hv50k_2016_46853	1H	524847076	0.0028367	2.54719	0.144578	83	0.684069	-0.273377
JHI_Hv50k_2016_46858	1H	524847247	0.0028367	2.54719	0.144578	83	0.684069	-0.273377
JHI_Hv50k_2016_46862	1H	524848624	0.0028367	2.54719	0.144578	83	0.684069	-0.273377
JHI_Hv50k_2016_46867	1H	524848870	0.0028367	2.54719	0.144578	83	0.684069	-0.273377
JHI_Hv50k_2016_46883	1H	525013939	0.0028367	2.54719	0.144578	83	0.684069	-0.273377
JHI_Hv50k_2016_46885	1H	525014324	0.0028367	2.54719	0.144578	83	0.684069	-0.273377
JHI_Hv50k_2016_46887	1H	525014594	0.0028367	2.54719	0.144578	83	0.684069	-0.273377
JHI_Hv50k_2016_46888	1H	525014641	0.0028367	2.54719	0.144578	83	0.684069	-0.273377
JHI_Hv50k_2016_46889	1H	525015031	0.0028367	2.54719	0.144578	83	0.684069	-0.273377
JHI_Hv50k_2016_46890	1H	525015150	0.0028367	2.54719	0.144578	83	0.684069	-0.273377
JHI_Hv50k_2016_46891	1H	525016720	0.0028367	2.54719	0.144578	83	0.684069	-0.273377
JHI_Hv50k_2016_46893	1H	525017079	0.0028367	2.54719	0.144578	83	0.684069	-0.273377
JHI_Hv50k_2016_46897	1H	525017988	0.0028367	2.54719	0.144578	83	0.684069	-0.273377
JHI_Hv50k_2016_46898	1H	525018026	0.0028367	2.54719	0.144578	83	0.684069	-0.273377
JHI_Hv50k_2016_46899	1H	525018525	0.0028367	2.54719	0.144578	83	0.684069	-0.273377
JHI_Hv50k_2016_46900	1H	525018740	0.0028367	2.54719	0.144578	83	0.684069	-0.273377
JHI_Hv50k_2016_46901	1H	525018992	0.0028367	2.54719	0.144578	83	0.684069	-0.273377
JHI_Hv50k_2016_46902	1H	525019412	0.0028367	2.54719	0.144578	83	0.684069	-0.273377
JHI_Hv50k_2016_46906	1H	525026016	0.0028367	2.54719	0.144578	83	0.684069	-0.273377
JHI_Hv50k_2016_46907	1H	525026495	0.0028367	2.54719	0.144578	83	0.684069	-0.273377
JHI_Hv50k_2016_46944	1H	525278940	0.0028367	2.54719	0.144578	83	0.684069	-0.273377
JHI_Hv50k_2016_46945	1H	525279253	0.0028367	2.54719	0.144578	83	0.684069	-0.273377
BOPA1_6628_1302	6H	357492165	0.0029493	2.53028	0.180723	83	0.684069	-0.248186
JHI_Hv50k_2016_509785	7H	638449148	0.00365514	2.4371	0.301205	83	0.684069	-0.2277
JHI_Hv50k_2016_509796	7H	638450126	0.00365514	2.4371	0.301205	83	0.684069	-0.2277
JHI_Hv50k_2016_509849	7H	638454128	0.00365514	2.4371	0.301205	83	0.684069	-0.2277
JHI_Hv50k_2016_509862	7H	638456014	0.00365514	2.4371	0.301205	83	0.684069	-0.2277
JHI_Hv50k_2016_509865	7H	638456058	0.00365514	2.4371	0.301205	83	0.684069	-0.2277
JHI_Hv50k_2016_101204	2H	614335337	0.00377679	2.42288	0.26506	83	0.684069	0.337845
JHI_Hv50k_2016_101289	2H	614867615	0.00377679	2.42288	0.26506	83	0.684069	0.337845
JHI_Hv50k_2016_101293	2H	614868197	0.00377679	2.42288	0.26506	83	0.684069	0.337845
JHI_Hv50k_2016_101301	2H	614872401	0.00377679	2.42288	0.26506	83	0.684069	0.337845
JHI_Hv50k_2016_101316	2H	615045572	0.00377679	2.42288	0.26506	83	0.684069	0.337845
JHI_Hv50k_2016_101318	2H	615046583	0.00377679	2.42288	0.26506	83	0.684069	0.337845
JHI_Hv50k_2016_101347	2H	615299373	0.00377679	2.42288	0.26506	83	0.684069	0.337845
JHI_Hv50k_2016_101371	2H	615602993	0.00377679	2.42288	0.26506	83	0.684069	0.337845
JHI_Hv50k_2016_101382	2H	616300291	0.00377679	2.42288	0.26506	83	0.684069	0.337845
JHI_Hv50k_2016_101436	2H	616730678	0.00377679	2.42288	0.26506	83	0.684069	0.337845
JHI_Hv50k_2016_101438	2H	616730848	0.00377679	2.42288	0.26506	83	0.684069	0.337845
JHI_Hv50k_2016_101601	2H	617711356	0.00377679	2.42288	0.26506	83	0.684069	0.337845
JHI_Hv50k_2016_498356	7H	611213274	0.00382779	2.41705	0.144578	83	0.684069	-0.242378
JHI_Hv50k_2016_507218	7H	632756816	0.00451232	2.3456	0.192771	83	0.684069	-0.228291
JHI_Hv50k_2016_507254	7H	632890648	0.00451232	2.3456	0.192771	83	0.684069	-0.228291
JHI_Hv50k_2016_507370	7H	633287924	0.00451232	2.3456	0.192771	83	0.684069	-0.228291
SCRI_RS_235853	7H	633287673	0.00451232	2.3456	0.192771	83	0.684069	-0.228291
JHI_Hv50k_2016_102446	2H	621068730	0.00476216	2.3222	0.289157	83	0.684069	0.265043
JHI_Hv50k_2016_102544	2H	621297025	0.00476216	2.3222	0.289157	83	0.684069	0.265043
JHI_Hv50k_2016_102545	2H	621297034	0.00476216	2.3222	0.289157	83	0.684069	0.265043
JHI_Hv50k_2016_102546	2H	621297491	0.00476216	2.3222	0.289157	83	0.684069	0.265043
JHI_Hv50k_2016_102551	2H	621298533	0.00476216	2.3222	0.289157	83	0.684069	0.265043
JHI_Hv50k_2016_102552	2H	621299358	0.00476216	2.3222	0.289157	83	0.684069	0.265043
JHI_Hv50k_2016_102560	2H	621301679	0.00476216	2.3222	0.289157	83	0.684069	0.265043
JHI_Hv50k_2016_102564	2H	621302239	0.00476216	2.3222	0.289157	83	0.684069	0.265043
SCRI_RS_193330	7H	635235975	0.00505636	2.29616	0.204819	83	0.684069	-0.224743
JHI_Hv50k_2016_509242	7H	637556865	0.00512596	2.29022	0.180723	83	0.684069	-0.245657
JHI_Hv50k_2016_509271	7H	637561584	0.00512596	2.29022	0.180723	83	0.684069	-0.245657
JHI_Hv50k_2016_45340	1H	520754632	0.0054133	2.26654	0.192771	83	0.684069	-0.216751
JHI_Hv50k_2016_466598	7H	64350950	0.00573473	2.24149	0.180723	83	0.684069	-0.226551
JHI_Hv50k_2016_498194	7H	611116507	0.0061016	2.21456	0.156627	83	0.684069	-0.219806
JHI_Hv50k_2016_498211	7H	611123340	0.0061016	2.21456	0.156627	83	0.684069	-0.219806
SCRI_RS_153261	7H	611118083	0.0061016	2.21456	0.156627	83	0.684069	-0.219806
JHI_Hv50k_2016_464069	7H	54704239	0.00665972	2.17654	0.180723	83	0.684069	-0.223595
JHI_Hv50k_2016_464120	7H	54830624	0.00665972	2.17654	0.180723	83	0.684069	-0.223595
SCRI_RS_152122	7H	55009034	0.00665972	2.17654	0.180723	83	0.684069	-0.223595
JHI_Hv50k_2016_465225	7H	60549354	0.00687497	2.16273	0.192771	83	0.684069	-0.215784
JHI_Hv50k_2016_465226	7H	60549422	0.00687497	2.16273	0.192771	83	0.684069	-0.215784
JHI_Hv50k_2016_465267	7H	60851413	0.00687497	2.16273	0.192771	83	0.684069	-0.215784
JHI_Hv50k_2016_465409	7H	61032866	0.00687497	2.16273	0.192771	83	0.684069	-0.215784
JHI_Hv50k_2016_465415	7H	61033075	0.00687497	2.16273	0.192771	83	0.684069	-0.215784
SCRI_RS_146114	7H	60849054	0.00687497	2.16273	0.192771	83	0.684069	-0.215784
BOPA1_6510_1430	2H	581251463	0.00723467	2.14058	0.313253	83	0.684069	0.526504
BOPA1_6911_866	2H	579380380	0.00723467	2.14058	0.313253	83	0.684069	0.526504
JHI_Hv50k_2016_99185	2H	579600767	0.00723467	2.14058	0.313253	83	0.684069	0.526504
JHI_Hv50k_2016_99245	2H	580130747	0.00723467	2.14058	0.313253	83	0.684069	0.526504
JHI_Hv50k_2016_99315	2H	581180852	0.00723467	2.14058	0.313253	83	0.684069	0.526504
JHI_Hv50k_2016_99332	2H	581247031	0.00723467	2.14058	0.313253	83	0.684069	0.526504
JHI_Hv50k_2016_506867	7H	632203239	0.00727445	2.1382	0.156627	83	0.684069	-0.247179
JHI_Hv50k_2016_506937	7H	632264892	0.00727445	2.1382	0.156627	83	0.684069	-0.247179
JHI_Hv50k_2016_507038	7H	632335437	0.00727445	2.1382	0.156627	83	0.684069	-0.247179
JHI_Hv50k_2016_507055	7H	632355974	0.00727445	2.1382	0.156627	83	0.684069	-0.247179
JHI_Hv50k_2016_507224	7H	632757428	0.00727445	2.1382	0.156627	83	0.684069	-0.247179
JHI_Hv50k_2016_507397	7H	633424554	0.00727445	2.1382	0.156627	83	0.684069	-0.247179
JHI_Hv50k_2016_507399	7H	633424823	0.00727445	2.1382	0.156627	83	0.684069	-0.247179
JHI_Hv50k_2016_507404	7H	633427295	0.00727445	2.1382	0.156627	83	0.684069	-0.247179
JHI_Hv50k_2016_507434	7H	633743829	0.00727445	2.1382	0.156627	83	0.684069	-0.247179
SCRI_RS_154003	7H	387502494	0.00727445	2.1382	0.156627	83	0.684069	-0.247179
JHI_Hv50k_2016_115517	2H	693798008	0.00836675	2.07744	0.409639	83	0.684069	0.159944
JHI_Hv50k_2016_115519	2H	693798987	0.00836675	2.07744	0.409639	83	0.684069	0.159944
JHI_Hv50k_2016_115526	2H	693801164	0.00836675	2.07744	0.409639	83	0.684069	0.159944
JHI_Hv50k_2016_508286	7H	635978867	0.00848168	2.07152	0.192771	83	0.684069	-0.217597
JHI_Hv50k_2016_115191	2H	692526179	0.00855918	2.06757	0.421687	83	0.684069	0.161319
JHI_Hv50k_2016_115200	2H	692527434	0.00855918	2.06757	0.421687	83	0.684069	0.161319
JHI_Hv50k_2016_115210	2H	692529758	0.00855918	2.06757	0.421687	83	0.684069	0.161319
JHI_Hv50k_2016_115217	2H	692531292	0.00855918	2.06757	0.421687	83	0.684069	0.161319
BOPA1_4250_402	4H	595205029	0.00866871	2.06205	0.46988	83	0.684069	-0.156275
BOPA1_10360_563	1H	526705451	0.00941309	2.02627	0.168675	83	0.684069	-0.213301
JHI_Hv50k_2016_47307	1H	526252231	0.00941309	2.02627	0.168675	83	0.684069	-0.213301
JHI_Hv50k_2016_47424	1H	526683790	0.00941309	2.02627	0.168675	83	0.684069	-0.213301
JHI_Hv50k_2016_47460	1H	526701208	0.00941309	2.02627	0.168675	83	0.684069	-0.213301
JHI_Hv50k_2016_47502	1H	526707983	0.00941309	2.02627	0.168675	83	0.684069	-0.213301
JHI_Hv50k_2016_47507	1H	526708713	0.00941309	2.02627	0.168675	83	0.684069	-0.213301
JHI_Hv50k_2016_47545	1H	526788238	0.00941309	2.02627	0.168675	83	0.684069	-0.213301
JHI_Hv50k_2016_47714	1H	527799990	0.00941309	2.02627	0.168675	83	0.684069	-0.213301
JHI_Hv50k_2016_47769	1H	527814814	0.00941309	2.02627	0.168675	83	0.684069	-0.213301
JHI_Hv50k_2016_47857	1H	527977004	0.00941309	2.02627	0.168675	83	0.684069	-0.213301
JHI_Hv50k_2016_47858	1H	527977117	0.00941309	2.02627	0.168675	83	0.684069	-0.213301
JHI_Hv50k_2016_47860	1H	527977379	0.00941309	2.02627	0.168675	83	0.684069	-0.213301
JHI_Hv50k_2016_47888	1H	527987358	0.00941309	2.02627	0.168675	83	0.684069	-0.213301
JHI_Hv50k_2016_47889	1H	527987436	0.00941309	2.02627	0.168675	83	0.684069	-0.213301
JHI_Hv50k_2016_47923	1H	528008822	0.00941309	2.02627	0.168675	83	0.684069	-0.213301
JHI_Hv50k_2016_47929	1H	528008981	0.00941309	2.02627	0.168675	83	0.684069	-0.213301
JHI_Hv50k_2016_47937	1H	528009631	0.00941309	2.02627	0.168675	83	0.684069	-0.213301
JHI_Hv50k_2016_47965	1H	528031794	0.00941309	2.02627	0.168675	83	0.684069	-0.213301
JHI_Hv50k_2016_47989	1H	528033600	0.00941309	2.02627	0.168675	83	0.684069	-0.213301
JHI_Hv50k_2016_48092	1H	528151091	0.00941309	2.02627	0.168675	83	0.684069	-0.213301
JHI_Hv50k_2016_48141	1H	528177790	0.00941309	2.02627	0.168675	83	0.684069	-0.213301
JHI_Hv50k_2016_48226	1H	528300744	0.00941309	2.02627	0.168675	83	0.684069	-0.213301
JHI_Hv50k_2016_48243	1H	528357035	0.00941309	2.02627	0.168675	83	0.684069	-0.213301
JHI_Hv50k_2016_48247	1H	528358590	0.00941309	2.02627	0.168675	83	0.684069	-0.213301
SCRI_RS_139733	1H	528031794	0.00941309	2.02627	0.168675	83	0.684069	-0.213301
JHI_Hv50k_2016_508103	7H	635573915	0.00964841	2.01554	0.204819	83	0.684069	-0.210904
JHI_Hv50k_2016_508125	7H	635596927	0.00964841	2.01554	0.204819	83	0.684069	-0.210904
JHI_Hv50k_2016_508148	7H	635597886	0.00964841	2.01554	0.204819	83	0.684069	-0.210904
JHI_Hv50k_2016_508161	7H	635598806	0.00964841	2.01554	0.204819	83	0.684069	-0.210904
SCRI_RS_181575	7H	635736727	0.00964841	2.01554	0.204819	83	0.684069	-0.210904
JHI_Hv50k_2016_512093	7H	641615047	0.00986822	2.00576	0.253012	83	0.684069	-0.220539
JHI_Hv50k_2016_512180	7H	641763185	0.00986822	2.00576	0.253012	83	0.684069	-0.220539
SCRI_RS_141470	7H	641621400	0.00986822	2.00576	0.253012	83	0.684069	-0.220539
SCRI_RS_185445	7H	641793105	0.00986822	2.00576	0.253012	83	0.684069	-0.220539
JHI_Hv50k_2016_507221	7H	632757023	0.0101728	1.99256	0.168675	83	0.684069	-0.227791
BOPA1_5764_430	7H	635305241	0.01035	1.98506	0.180723	83	0.684069	-0.229195
JHI_Hv50k_2016_507956	7H	635233717	0.01035	1.98506	0.180723	83	0.684069	-0.229195
JHI_Hv50k_2016_507981	7H	635305083	0.01035	1.98506	0.180723	83	0.684069	-0.229195
JHI_Hv50k_2016_465482	7H	61039948	0.0105397	1.97717	0.204819	83	0.684069	-0.194782
SCRI_RS_171008	7H	61623057	0.0105397	1.97717	0.204819	83	0.684069	-0.194782
JHI_Hv50k_2016_143180	2H	758384851	0.0105831	1.97539	0.46988	83	0.684069	0.21785
JHI_Hv50k_2016_143262	2H	758401785	0.0105831	1.97539	0.46988	83	0.684069	0.21785
JHI_Hv50k_2016_143636	2H	758717272	0.0105831	1.97539	0.46988	83	0.684069	0.21785
JHI_Hv50k_2016_146031	2H	762527829	0.0105831	1.97539	0.46988	83	0.684069	0.21785
JHI_Hv50k_2016_464245	7H	55237717	0.0107785	1.96744	0.192771	83	0.684069	-0.199196
JHI_Hv50k_2016_464490	7H	56319478	0.0107785	1.96744	0.192771	83	0.684069	-0.199196
SCRI_RS_157816	7H	56530284	0.0107785	1.96744	0.192771	83	0.684069	-0.199196
SCRI_RS_182102	7H	56530306	0.0107785	1.96744	0.192771	83	0.684069	-0.199196
JHI_Hv50k_2016_402507	6H	397037213	0.0112631	1.94834	0.373494	83	0.684069	0.160293
SCRI_RS_197287	6H	397037582	0.0112631	1.94834	0.373494	83	0.684069	0.160293
JHI_Hv50k_2016_506722	7H	631752499	0.011343	1.94527	0.180723	83	0.684069	-0.222367
JHI_Hv50k_2016_506899	7H	632230284	0.011343	1.94527	0.180723	83	0.684069	-0.222367
JHI_Hv50k_2016_231722	4H	21745876	0.0113537	1.94486	0.26506	83	0.684069	-0.179445
SCRI_RS_143144	4H	21747774	0.0113537	1.94486	0.26506	83	0.684069	-0.179445
JHI_Hv50k_2016_45595	1H	522485145	0.0114259	1.94211	0.13253	83	0.684069	-0.246403
JHI_Hv50k_2016_223540	3H	689731369	0.0115105	1.93891	0.337349	83	0.684069	0.17208
JHI_Hv50k_2016_223561	3H	689733589	0.0115105	1.93891	0.337349	83	0.684069	0.17208
JHI_Hv50k_2016_223565	3H	689733635	0.0115105	1.93891	0.337349	83	0.684069	0.17208
JHI_Hv50k_2016_223566	3H	689733709	0.0115105	1.93891	0.337349	83	0.684069	0.17208
JHI_Hv50k_2016_223619	3H	689738502	0.0115105	1.93891	0.337349	83	0.684069	0.17208
JHI_Hv50k_2016_223620	3H	689738578	0.0115105	1.93891	0.337349	83	0.684069	0.17208
JHI_Hv50k_2016_223623	3H	689738756	0.0115105	1.93891	0.337349	83	0.684069	0.17208
JHI_Hv50k_2016_223628	3H	689739181	0.0115105	1.93891	0.337349	83	0.684069	0.17208
JHI_Hv50k_2016_223711	3H	689768915	0.0115105	1.93891	0.337349	83	0.684069	0.17208
JHI_Hv50k_2016_223712	3H	689769088	0.0115105	1.93891	0.337349	83	0.684069	0.17208
JHI_Hv50k_2016_223717	3H	689769570	0.0115105	1.93891	0.337349	83	0.684069	0.17208
JHI_Hv50k_2016_223727	3H	689770475	0.0115105	1.93891	0.337349	83	0.684069	0.17208
JHI_Hv50k_2016_223729	3H	689770749	0.0115105	1.93891	0.337349	83	0.684069	0.17208
JHI_Hv50k_2016_223762	3H	689771917	0.0115105	1.93891	0.337349	83	0.684069	0.17208
JHI_Hv50k_2016_223777	3H	689772565	0.0115105	1.93891	0.337349	83	0.684069	0.17208
JHI_Hv50k_2016_223816	3H	689773857	0.0115105	1.93891	0.337349	83	0.684069	0.17208
JHI_Hv50k_2016_223901	3H	689862269	0.0115105	1.93891	0.337349	83	0.684069	0.17208
JHI_Hv50k_2016_223911	3H	689866076	0.0115105	1.93891	0.337349	83	0.684069	0.17208
JHI_Hv50k_2016_224062	3H	690951681	0.0115105	1.93891	0.337349	83	0.684069	0.17208
JHI_Hv50k_2016_224068	3H	691017953	0.0115105	1.93891	0.337349	83	0.684069	0.17208
JHI_Hv50k_2016_224069	3H	691020119	0.0115105	1.93891	0.337349	83	0.684069	0.17208
JHI_Hv50k_2016_497309	7H	607777767	0.0115252	1.93835	0.144578	83	0.684069	-0.21663
JHI_Hv50k_2016_497329	7H	607827246	0.0115252	1.93835	0.144578	83	0.684069	-0.21663
SCRI_RS_182503	7H	607778924	0.0115252	1.93835	0.144578	83	0.684069	-0.21663
JHI_Hv50k_2016_101718	2H	618670927	0.0116555	1.93347	0.301205	83	0.684069	0.248855
JHI_Hv50k_2016_102366	2H	620948891	0.0116555	1.93347	0.301205	83	0.684069	0.248855
JHI_Hv50k_2016_102373	2H	620949701	0.0116555	1.93347	0.301205	83	0.684069	0.248855
JHI_Hv50k_2016_102396	2H	620951946	0.0116555	1.93347	0.301205	83	0.684069	0.248855
JHI_Hv50k_2016_102401	2H	620952236	0.0116555	1.93347	0.301205	83	0.684069	0.248855
JHI_Hv50k_2016_102526	2H	621116480	0.0116555	1.93347	0.301205	83	0.684069	0.248855
BOPA1_6081_850	1H	19370549	0.0118101	1.92775	0.0722892	83	0.684069	-0.336666
JHI_Hv50k_2016_15317	1H	19370796	0.0118101	1.92775	0.0722892	83	0.684069	-0.336666
JHI_Hv50k_2016_15319	1H	19371008	0.0118101	1.92775	0.0722892	83	0.684069	-0.336666
JHI_Hv50k_2016_15323	1H	19464502	0.0118101	1.92775	0.0722892	83	0.684069	-0.336666
JHI_Hv50k_2016_15328	1H	19469279	0.0118101	1.92775	0.0722892	83	0.684069	-0.336666
JHI_Hv50k_2016_15348	1H	19673383	0.0118101	1.92775	0.0722892	83	0.684069	-0.336666
JHI_Hv50k_2016_15349	1H	19673620	0.0118101	1.92775	0.0722892	83	0.684069	-0.336666
JHI_Hv50k_2016_15350	1H	19673687	0.0118101	1.92775	0.0722892	83	0.684069	-0.336666
JHI_Hv50k_2016_508605	7H	636564877	0.0123299	1.90904	0.156627	83	0.684069	-0.244823
JHI_Hv50k_2016_508636	7H	636568920	0.0123299	1.90904	0.156627	83	0.684069	-0.244823
JHI_Hv50k_2016_508661	7H	636601755	0.0123299	1.90904	0.156627	83	0.684069	-0.244823
JHI_Hv50k_2016_508688	7H	636622280	0.0123299	1.90904	0.156627	83	0.684069	-0.244823
JHI_Hv50k_2016_508827	7H	636764220	0.0123299	1.90904	0.156627	83	0.684069	-0.244823
JHI_Hv50k_2016_508878	7H	636881622	0.0123299	1.90904	0.156627	83	0.684069	-0.244823
JHI_Hv50k_2016_508937	7H	636944193	0.0123299	1.90904	0.156627	83	0.684069	-0.244823
JHI_Hv50k_2016_508940	7H	636944433	0.0123299	1.90904	0.156627	83	0.684069	-0.244823
JHI_Hv50k_2016_508962	7H	637006662	0.0123299	1.90904	0.156627	83	0.684069	-0.244823
JHI_Hv50k_2016_508966	7H	637008036	0.0123299	1.90904	0.156627	83	0.684069	-0.244823
JHI_Hv50k_2016_508968	7H	637008482	0.0123299	1.90904	0.156627	83	0.684069	-0.244823
JHI_Hv50k_2016_509002	7H	637079975	0.0123299	1.90904	0.156627	83	0.684069	-0.244823
JHI_Hv50k_2016_509280	7H	637563347	0.0123299	1.90904	0.156627	83	0.684069	-0.244823
JHI_Hv50k_2016_509305	7H	637605338	0.0123299	1.90904	0.156627	83	0.684069	-0.244823
JHI_Hv50k_2016_509308	7H	637605590	0.0123299	1.90904	0.156627	83	0.684069	-0.244823
JHI_Hv50k_2016_509341	7H	637676145	0.0123299	1.90904	0.156627	83	0.684069	-0.244823
JHI_Hv50k_2016_509416	7H	637870822	0.0123299	1.90904	0.156627	83	0.684069	-0.244823
JHI_Hv50k_2016_509444	7H	638049071	0.0123299	1.90904	0.156627	83	0.684069	-0.244823
JHI_Hv50k_2016_509587	7H	638087244	0.0123299	1.90904	0.156627	83	0.684069	-0.244823
JHI_Hv50k_2016_509646	7H	638103977	0.0123299	1.90904	0.156627	83	0.684069	-0.244823
JHI_Hv50k_2016_509661	7H	638200158	0.0123299	1.90904	0.156627	83	0.684069	-0.244823
JHI_Hv50k_2016_509662	7H	638200453	0.0123299	1.90904	0.156627	83	0.684069	-0.244823
JHI_Hv50k_2016_509678	7H	638204552	0.0123299	1.90904	0.156627	83	0.684069	-0.244823
JHI_Hv50k_2016_509681	7H	638205060	0.0123299	1.90904	0.156627	83	0.684069	-0.244823
SCRI_RS_126437	7H	638089288	0.0123299	1.90904	0.156627	83	0.684069	-0.244823
SCRI_RS_155078	7H	637406363	0.0123299	1.90904	0.156627	83	0.684069	-0.244823
SCRI_RS_182575	7H	638090879	0.0123299	1.90904	0.156627	83	0.684069	-0.244823
SCRI_RS_187873	7H	636696771	0.0123299	1.90904	0.156627	83	0.684069	-0.244823
BOPA2_12_31246	4H	599001572	0.0130718	1.88366	0.457831	83	0.684069	-0.153103
JHI_Hv50k_2016_260756	4H	599001472	0.0130718	1.88366	0.457831	83	0.684069	-0.153103
SCRI_RS_7720	5H	13034813	0.0132075	1.87918	0.253012	83	0.684069	-0.422105
BOPA2_12_10959	7H	66195606	0.0133436	1.87473	0.180723	83	0.684069	-0.202207
JHI_Hv50k_2016_467245	7H	66411581	0.0133436	1.87473	0.180723	83	0.684069	-0.202207
BOPA1_7187_382	2H	619885222	0.0134754	1.87046	0.168675	83	0.684069	-0.213078
JHI_Hv50k_2016_101631	2H	618152134	0.0134754	1.87046	0.168675	83	0.684069	-0.213078
JHI_Hv50k_2016_101698	2H	618623523	0.0134754	1.87046	0.168675	83	0.684069	-0.213078
JHI_Hv50k_2016_101709	2H	618667937	0.0134754	1.87046	0.168675	83	0.684069	-0.213078
JHI_Hv50k_2016_101710	2H	618667946	0.0134754	1.87046	0.168675	83	0.684069	-0.213078
JHI_Hv50k_2016_101735	2H	618671917	0.0134754	1.87046	0.168675	83	0.684069	-0.213078
JHI_Hv50k_2016_101807	2H	618955316	0.0134754	1.87046	0.168675	83	0.684069	-0.213078
JHI_Hv50k_2016_101910	2H	619487146	0.0134754	1.87046	0.168675	83	0.684069	-0.213078
JHI_Hv50k_2016_101914	2H	619487311	0.0134754	1.87046	0.168675	83	0.684069	-0.213078
JHI_Hv50k_2016_101922	2H	619488232	0.0134754	1.87046	0.168675	83	0.684069	-0.213078
JHI_Hv50k_2016_101934	2H	619596637	0.0134754	1.87046	0.168675	83	0.684069	-0.213078
JHI_Hv50k_2016_102062	2H	619884751	0.0134754	1.87046	0.168675	83	0.684069	-0.213078
JHI_Hv50k_2016_102105	2H	619890359	0.0134754	1.87046	0.168675	83	0.684069	-0.213078
JHI_Hv50k_2016_102115	2H	619891262	0.0134754	1.87046	0.168675	83	0.684069	-0.213078
SCRI_RS_110043	2H	619884483	0.0134754	1.87046	0.168675	83	0.684069	-0.213078
JHI_Hv50k_2016_141256	2H	753925843	0.0136278	1.86558	0.445783	83	0.684069	0.198845
JHI_Hv50k_2016_141385	2H	754534044	0.0136278	1.86558	0.445783	83	0.684069	0.198845
JHI_Hv50k_2016_141403	2H	754535643	0.0136278	1.86558	0.445783	83	0.684069	0.198845
JHI_Hv50k_2016_357641	5H	650971177	0.0141005	1.85077	0.433735	83	0.684069	-0.186983
JHI_Hv50k_2016_15708	1H	20486619	0.0141653	1.84877	0.0843373	83	0.684069	-0.327159
JHI_Hv50k_2016_15715	1H	20487714	0.0141653	1.84877	0.0843373	83	0.684069	-0.327159
JHI_Hv50k_2016_15719	1H	20488939	0.0141653	1.84877	0.0843373	83	0.684069	-0.327159
JHI_Hv50k_2016_260759	4H	599001795	0.0145677	1.83661	0.325301	83	0.684069	-0.169523
JHI_Hv50k_2016_506528	7H	631018251	0.014741	1.83147	0.120482	83	0.684069	-0.238729
SCRI_RS_154069	7H	631017839	0.014741	1.83147	0.120482	83	0.684069	-0.238729
SCRI_RS_225155	7H	631019235	0.014741	1.83147	0.120482	83	0.684069	-0.238729
JHI_Hv50k_2016_465016	7H	59718648	0.0147706	1.8306	0.180723	83	0.684069	-0.201397
JHI_Hv50k_2016_465054	7H	59722157	0.0147706	1.8306	0.180723	83	0.684069	-0.201397
SCRI_RS_212956	7H	59724669	0.0147706	1.8306	0.180723	83	0.684069	-0.201397
JHI_Hv50k_2016_509792	7H	638449812	0.0148144	1.82932	0.289157	83	0.684069	-0.195247
JHI_Hv50k_2016_509797	7H	638450612	0.0148144	1.82932	0.289157	83	0.684069	-0.195247
JHI_Hv50k_2016_509810	7H	638451816	0.0148144	1.82932	0.289157	83	0.684069	-0.195247
JHI_Hv50k_2016_509853	7H	638454726	0.0148144	1.82932	0.289157	83	0.684069	-0.195247
JHI_Hv50k_2016_509860	7H	638455835	0.0148144	1.82932	0.289157	83	0.684069	-0.195247
JHI_Hv50k_2016_509913	7H	638480673	0.0148144	1.82932	0.289157	83	0.684069	-0.195247
JHI_Hv50k_2016_509981	7H	638532073	0.0148144	1.82932	0.289157	83	0.684069	-0.195247
JHI_Hv50k_2016_509982	7H	638532137	0.0148144	1.82932	0.289157	83	0.684069	-0.195247
SCRI_RS_179554	7H	638449816	0.0148144	1.82932	0.289157	83	0.684069	-0.195247
SCRI_RS_207086	7H	638476940	0.0148144	1.82932	0.289157	83	0.684069	-0.195247
BOPA2_12_10696	7H	62559294	0.0148401	1.82856	0.180723	83	0.684069	-0.202861
JHI_Hv50k_2016_466010	7H	62976559	0.0148401	1.82856	0.180723	83	0.684069	-0.202861
JHI_Hv50k_2016_466877	7H	65344561	0.0148401	1.82856	0.180723	83	0.684069	-0.202861
JHI_Hv50k_2016_466917	7H	65422649	0.0148401	1.82856	0.180723	83	0.684069	-0.202861
JHI_Hv50k_2016_466919	7H	65422801	0.0148401	1.82856	0.180723	83	0.684069	-0.202861
JHI_Hv50k_2016_466930	7H	65424013	0.0148401	1.82856	0.180723	83	0.684069	-0.202861
JHI_Hv50k_2016_466933	7H	65424635	0.0148401	1.82856	0.180723	83	0.684069	-0.202861
JHI_Hv50k_2016_466936	7H	65424808	0.0148401	1.82856	0.180723	83	0.684069	-0.202861
JHI_Hv50k_2016_466937	7H	65425187	0.0148401	1.82856	0.180723	83	0.684069	-0.202861
JHI_Hv50k_2016_466939	7H	65425339	0.0148401	1.82856	0.180723	83	0.684069	-0.202861
JHI_Hv50k_2016_466978	7H	65594904	0.0148401	1.82856	0.180723	83	0.684069	-0.202861
SCRI_RS_137626	7H	65343726	0.0148401	1.82856	0.180723	83	0.684069	-0.202861
SCRI_RS_161111	7H	65422726	0.0148401	1.82856	0.180723	83	0.684069	-0.202861
JHI_Hv50k_2016_509778	7H	638447963	0.0152232	1.81749	0.295181	83	0.684069	-0.194027
JHI_Hv50k_2016_114926	2H	691870417	0.0157858	1.80173	0.457831	83	0.684069	0.149892
JHI_Hv50k_2016_45263	1H	520667025	0.0158917	1.79883	0.204819	83	0.684069	-0.190657
JHI_Hv50k_2016_45273	1H	520668792	0.0158917	1.79883	0.204819	83	0.684069	-0.190657
JHI_Hv50k_2016_45274	1H	520668880	0.0158917	1.79883	0.204819	83	0.684069	-0.190657
JHI_Hv50k_2016_45276	1H	520669053	0.0158917	1.79883	0.204819	83	0.684069	-0.190657
JHI_Hv50k_2016_45278	1H	520670014	0.0158917	1.79883	0.204819	83	0.684069	-0.190657
JHI_Hv50k_2016_45280	1H	520670152	0.0158917	1.79883	0.204819	83	0.684069	-0.190657
JHI_Hv50k_2016_45281	1H	520670336	0.0158917	1.79883	0.204819	83	0.684069	-0.190657
JHI_Hv50k_2016_45283	1H	520671153	0.0158917	1.79883	0.204819	83	0.684069	-0.190657
JHI_Hv50k_2016_45411	1H	521026427	0.0158917	1.79883	0.204819	83	0.684069	-0.190657
JHI_Hv50k_2016_328217	5H	583314312	0.0158983	1.79865	0.39759	83	0.684069	-0.160712
JHI_Hv50k_2016_328259	5H	583320019	0.0158983	1.79865	0.39759	83	0.684069	-0.160712
JHI_Hv50k_2016_328312	5H	583658792	0.0158983	1.79865	0.39759	83	0.684069	-0.160712
JHI_Hv50k_2016_328633	5H	584699726	0.0158983	1.79865	0.39759	83	0.684069	-0.160712
JHI_Hv50k_2016_328699	5H	584833912	0.0158983	1.79865	0.39759	83	0.684069	-0.160712
JHI_Hv50k_2016_329515	5H	585875147	0.0158983	1.79865	0.39759	83	0.684069	-0.160712
SCRI_RS_128712	5H	585859436	0.0158983	1.79865	0.39759	83	0.684069	-0.160712
SCRI_RS_236782	5H	583140620	0.0158983	1.79865	0.39759	83	0.684069	-0.160712
JHI_Hv50k_2016_493265	7H	592140333	0.0159907	1.79613	0.337349	83	0.684069	-0.161624
JHI_Hv50k_2016_223498	3H	689644176	0.0164527	1.78376	0.343373	83	0.684069	0.165767
JHI_Hv50k_2016_223501	3H	689644548	0.0164527	1.78376	0.343373	83	0.684069	0.165767
JHI_Hv50k_2016_358239	5H	651495413	0.017043	1.76845	0.433735	83	0.684069	-0.179208
JHI_Hv50k_2016_358257	5H	651501373	0.017043	1.76845	0.433735	83	0.684069	-0.179208
JHI_Hv50k_2016_358258	5H	651501440	0.017043	1.76845	0.433735	83	0.684069	-0.179208
JHI_Hv50k_2016_139434	2H	751128707	0.0175318	1.75617	0.445783	83	0.684069	0.189494
JHI_Hv50k_2016_139558	2H	751301742	0.0175318	1.75617	0.445783	83	0.684069	0.189494
SCRI_RS_174037	2H	748490754	0.0175838	1.75489	0.445783	83	0.684069	0.168363
JHI_Hv50k_2016_510811	7H	639532261	0.0180196	1.74425	0.301205	83	0.684069	-0.184932
SCRI_RS_174164	7H	638691937	0.0180196	1.74425	0.301205	83	0.684069	-0.184932
JHI_Hv50k_2016_139823	2H	751893923	0.0181512	1.74109	0.46988	83	0.684069	0.182125
JHI_Hv50k_2016_140235	2H	752071997	0.0181512	1.74109	0.46988	83	0.684069	0.182125
JHI_Hv50k_2016_140239	2H	752072158	0.0181512	1.74109	0.46988	83	0.684069	0.182125
SCRI_RS_188722	2H	751988758	0.0181512	1.74109	0.46988	83	0.684069	0.182125
JHI_Hv50k_2016_364805	5H	664225191	0.018312	1.73727	0.277108	83	0.684069	-0.163033
JHI_Hv50k_2016_139081	2H	750407654	0.0187336	1.72738	0.433735	83	0.684069	0.181447
JHI_Hv50k_2016_139338	2H	750812668	0.0187336	1.72738	0.433735	83	0.684069	0.181447
JHI_Hv50k_2016_139339	2H	750812844	0.0187336	1.72738	0.433735	83	0.684069	0.181447
JHI_Hv50k_2016_139341	2H	750813149	0.0187336	1.72738	0.433735	83	0.684069	0.181447
JHI_Hv50k_2016_139377	2H	751013256	0.0187336	1.72738	0.433735	83	0.684069	0.181447
JHI_Hv50k_2016_139420	2H	751017017	0.0187336	1.72738	0.433735	83	0.684069	0.181447
JHI_Hv50k_2016_508211	7H	635735750	0.0188935	1.72369	0.168675	83	0.684069	-0.215314
JHI_Hv50k_2016_508311	7H	636121716	0.0188935	1.72369	0.168675	83	0.684069	-0.215314
JHI_Hv50k_2016_508440	7H	636275734	0.0188935	1.72369	0.168675	83	0.684069	-0.215314
JHI_Hv50k_2016_508441	7H	636277037	0.0188935	1.72369	0.168675	83	0.684069	-0.215314
JHI_Hv50k_2016_508451	7H	636289645	0.0188935	1.72369	0.168675	83	0.684069	-0.215314
SCRI_RS_229573	7H	636162608	0.0188935	1.72369	0.168675	83	0.684069	-0.215314
JHI_Hv50k_2016_358192	5H	651485233	0.0189319	1.72281	0.240964	83	0.684069	-0.21436
JHI_Hv50k_2016_358193	5H	651485352	0.0189319	1.72281	0.240964	83	0.684069	-0.21436
JHI_Hv50k_2016_494184	7H	598951957	0.020026	1.69841	0.144578	83	0.684069	-0.195346
JHI_Hv50k_2016_494191	7H	598953220	0.020026	1.69841	0.144578	83	0.684069	-0.195346
JHI_Hv50k_2016_494493	7H	599452700	0.020026	1.69841	0.144578	83	0.684069	-0.195346
JHI_Hv50k_2016_494496	7H	599453388	0.020026	1.69841	0.144578	83	0.684069	-0.195346
JHI_Hv50k_2016_494512	7H	599464400	0.020026	1.69841	0.144578	83	0.684069	-0.195346
JHI_Hv50k_2016_494930	7H	600507352	0.020026	1.69841	0.144578	83	0.684069	-0.195346
JHI_Hv50k_2016_495066	7H	600745574	0.020026	1.69841	0.144578	83	0.684069	-0.195346
JHI_Hv50k_2016_495237	7H	600964892	0.020026	1.69841	0.144578	83	0.684069	-0.195346
SCRI_RS_150049	7H	599396580	0.020026	1.69841	0.144578	83	0.684069	-0.195346
SCRI_RS_222863	7H	599463445	0.020026	1.69841	0.144578	83	0.684069	-0.195346
SCRI_RS_7974	7H	599454070	0.020026	1.69841	0.144578	83	0.684069	-0.195346
JHI_Hv50k_2016_48306	1H	528573151	0.0202222	1.69417	0.156627	83	0.684069	-0.200722
JHI_Hv50k_2016_48311	1H	528573582	0.0202222	1.69417	0.156627	83	0.684069	-0.200722
SCRI_RS_174052	1H	528573590	0.0202222	1.69417	0.156627	83	0.684069	-0.200722
JHI_Hv50k_2016_360200	5H	656391162	0.0204505	1.6893	0.216867	83	0.684069	-0.204094
JHI_Hv50k_2016_360662	5H	656664731	0.0204505	1.6893	0.216867	83	0.684069	-0.204094
JHI_Hv50k_2016_360939	5H	656836442	0.0204505	1.6893	0.216867	83	0.684069	-0.204094
JHI_Hv50k_2016_360997	5H	656988868	0.0204505	1.6893	0.216867	83	0.684069	-0.204094
BOPA1_5467_1663	7H	59719498	0.021152	1.67465	0.192771	83	0.684069	-0.181429
SCRI_RS_230487	7H	59806703	0.021152	1.67465	0.192771	83	0.684069	-0.181429
JHI_Hv50k_2016_401477	6H	386023008	0.0219714	1.65814	0.361446	83	0.684069	0.148397
JHI_Hv50k_2016_401618	6H	388481693	0.0219714	1.65814	0.361446	83	0.684069	0.148397
JHI_Hv50k_2016_402446	6H	396724349	0.0219714	1.65814	0.361446	83	0.684069	0.148397
BOPA1_977_1377	7H	576344998	0.0221139	1.65534	0.481928	83	0.684069	-0.135973
BOPA2_12_31395	7H	578368868	0.0221139	1.65534	0.481928	83	0.684069	-0.135973
JHI_Hv50k_2016_491943	7H	576347542	0.0221139	1.65534	0.481928	83	0.684069	-0.135973
JHI_Hv50k_2016_492089	7H	577783376	0.0221139	1.65534	0.481928	83	0.684069	-0.135973
JHI_Hv50k_2016_492102	7H	577788358	0.0221139	1.65534	0.481928	83	0.684069	-0.135973
JHI_Hv50k_2016_492103	7H	577788796	0.0221139	1.65534	0.481928	83	0.684069	-0.135973
JHI_Hv50k_2016_492135	7H	577791932	0.0221139	1.65534	0.481928	83	0.684069	-0.135973
JHI_Hv50k_2016_492138	7H	577792366	0.0221139	1.65534	0.481928	83	0.684069	-0.135973
JHI_Hv50k_2016_492188	7H	578196915	0.0221139	1.65534	0.481928	83	0.684069	-0.135973
JHI_Hv50k_2016_492203	7H	578286969	0.0221139	1.65534	0.481928	83	0.684069	-0.135973
JHI_Hv50k_2016_492204	7H	578287057	0.0221139	1.65534	0.481928	83	0.684069	-0.135973
JHI_Hv50k_2016_492223	7H	578293579	0.0221139	1.65534	0.481928	83	0.684069	-0.135973
JHI_Hv50k_2016_492253	7H	578366693	0.0221139	1.65534	0.481928	83	0.684069	-0.135973
SCRI_RS_146157	7H	577789727	0.0221139	1.65534	0.481928	83	0.684069	-0.135973
SCRI_RS_148722	7H	576345779	0.0221139	1.65534	0.481928	83	0.684069	-0.135973
JHI_Hv50k_2016_495011	7H	600550733	0.0223482	1.65076	0.325301	83	0.684069	-0.156284
JHI_Hv50k_2016_495129	7H	600876665	0.0223482	1.65076	0.325301	83	0.684069	-0.156284
JHI_Hv50k_2016_495215	7H	600950767	0.0223482	1.65076	0.325301	83	0.684069	-0.156284
JHI_Hv50k_2016_495216	7H	600950933	0.0223482	1.65076	0.325301	83	0.684069	-0.156284
JHI_Hv50k_2016_495232	7H	600963501	0.0223482	1.65076	0.325301	83	0.684069	-0.156284
JHI_Hv50k_2016_495942	7H	603449891	0.0223482	1.65076	0.325301	83	0.684069	-0.156284
JHI_Hv50k_2016_495997	7H	604233815	0.0223482	1.65076	0.325301	83	0.684069	-0.156284
JHI_Hv50k_2016_496383	7H	604526938	0.0223482	1.65076	0.325301	83	0.684069	-0.156284
SCRI_RS_141732	7H	600443323	0.0223482	1.65076	0.325301	83	0.684069	-0.156284
JHI_Hv50k_2016_259948	4H	595315310	0.0223837	1.65007	0.46988	83	0.684069	-0.136379
JHI_Hv50k_2016_259979	4H	595526264	0.0223837	1.65007	0.46988	83	0.684069	-0.136379
JHI_Hv50k_2016_259983	4H	595527899	0.0223837	1.65007	0.46988	83	0.684069	-0.136379
JHI_Hv50k_2016_259986	4H	595528294	0.0223837	1.65007	0.46988	83	0.684069	-0.136379
JHI_Hv50k_2016_260042	4H	595811056	0.0223837	1.65007	0.46988	83	0.684069	-0.136379
JHI_Hv50k_2016_260047	4H	595815713	0.0223837	1.65007	0.46988	83	0.684069	-0.136379
JHI_Hv50k_2016_260105	4H	595939938	0.0223837	1.65007	0.46988	83	0.684069	-0.136379
JHI_Hv50k_2016_260108	4H	595940140	0.0223837	1.65007	0.46988	83	0.684069	-0.136379
JHI_Hv50k_2016_260110	4H	595940316	0.0223837	1.65007	0.46988	83	0.684069	-0.136379
JHI_Hv50k_2016_260193	4H	595966694	0.0223837	1.65007	0.46988	83	0.684069	-0.136379
JHI_Hv50k_2016_260202	4H	595968931	0.0223837	1.65007	0.46988	83	0.684069	-0.136379
JHI_Hv50k_2016_260216	4H	596063583	0.0223837	1.65007	0.46988	83	0.684069	-0.136379
JHI_Hv50k_2016_260250	4H	596141441	0.0223837	1.65007	0.46988	83	0.684069	-0.136379
SCRI_RS_7523	4H	596065313	0.0223837	1.65007	0.46988	83	0.684069	-0.136379
JHI_Hv50k_2016_340792	5H	611299948	0.0225954	1.64598	0.240964	83	0.684069	-0.168773
JHI_Hv50k_2016_360940	5H	656836454	0.0230815	1.63674	0.222892	83	0.684069	-0.196723
JHI_Hv50k_2016_146783	2H	763961505	0.0231442	1.63556	0.481928	83	0.684069	0.200646
SCRI_RS_123364	2H	763961511	0.0231442	1.63556	0.481928	83	0.684069	0.200646
SCRI_RS_154153	2H	766315459	0.0231442	1.63556	0.481928	83	0.684069	0.200646
JHI_Hv50k_2016_139435	2H	751128907	0.0235028	1.62888	0.451807	83	0.684069	0.186924
JHI_Hv50k_2016_364228	5H	663362367	0.0235593	1.62784	0.26506	83	0.684069	-0.157741
JHI_Hv50k_2016_364764	5H	664210413	0.0235593	1.62784	0.26506	83	0.684069	-0.157741
SCRI_RS_167850	5H	663360145	0.0235593	1.62784	0.26506	83	0.684069	-0.157741
BOPA1_3206_670	2H	687725717	0.0240569	1.61876	0.26506	83	0.684069	-0.159741
JHI_Hv50k_2016_113655	2H	687584504	0.0240569	1.61876	0.26506	83	0.684069	-0.159741
JHI_Hv50k_2016_435942	7H	773995	0.0244448	1.61181	0.289157	83	0.684069	-0.484862
JHI_Hv50k_2016_436076	7H	787436	0.0244448	1.61181	0.289157	83	0.684069	-0.484862
SCRI_RS_8079	7H	2325562	0.0244448	1.61181	0.289157	83	0.684069	-0.484862
JHI_Hv50k_2016_138564	2H	748970405	0.0246404	1.60835	0.457831	83	0.684069	0.165502
SCRI_RS_141500	2H	750612711	0.0246404	1.60835	0.457831	83	0.684069	0.165502
BOPA2_12_30362	7H	611405335	0.0248698	1.60433	0.120482	83	0.684069	-0.216249
JHI_Hv50k_2016_498387	7H	611302242	0.0248698	1.60433	0.120482	83	0.684069	-0.216249
JHI_Hv50k_2016_498623	7H	612077079	0.0248698	1.60433	0.120482	83	0.684069	-0.216249
JHI_Hv50k_2016_499735	7H	616337334	0.0248698	1.60433	0.120482	83	0.684069	-0.216249
JHI_Hv50k_2016_499938	7H	616792092	0.0248698	1.60433	0.120482	83	0.684069	-0.216249
JHI_Hv50k_2016_499971	7H	616805171	0.0248698	1.60433	0.120482	83	0.684069	-0.216249
JHI_Hv50k_2016_364126	5H	663083251	0.0260508	1.58418	0.277108	83	0.684069	-0.152998
JHI_Hv50k_2016_45319	1H	520679879	0.0260978	1.5834	0.198795	83	0.684069	-0.181203
JHI_Hv50k_2016_15868	1H	21405717	0.0264668	1.5773	0.0963855	83	0.684069	-0.258199
JHI_Hv50k_2016_41719	1H	511725863	0.0265287	1.57628	0.240964	83	0.684069	-0.162479
JHI_Hv50k_2016_41782	1H	511924294	0.0265287	1.57628	0.240964	83	0.684069	-0.162479
SCRI_RS_213675	1H	511726333	0.0265287	1.57628	0.240964	83	0.684069	-0.162479
JHI_Hv50k_2016_365451	5H	664850645	0.0267734	1.5723	0.39759	83	0.684069	-0.138656
BOPA2_12_10717	2H	620230638	0.0270123	1.56844	0.144578	83	0.684069	-0.201863
JHI_Hv50k_2016_102335	2H	620947629	0.0270123	1.56844	0.144578	83	0.684069	-0.201863
JHI_Hv50k_2016_102425	2H	620958023	0.0270123	1.56844	0.144578	83	0.684069	-0.201863
JHI_Hv50k_2016_371705	6H	7879197	0.0277349	1.55697	0.192771	83	0.684069	-0.183945
JHI_Hv50k_2016_371727	6H	7880108	0.0277349	1.55697	0.192771	83	0.684069	-0.183945
JHI_Hv50k_2016_371731	6H	7880210	0.0277349	1.55697	0.192771	83	0.684069	-0.183945
JHI_Hv50k_2016_371732	6H	7880304	0.0277349	1.55697	0.192771	83	0.684069	-0.183945
JHI_Hv50k_2016_372208	6H	8451025	0.0277349	1.55697	0.192771	83	0.684069	-0.183945
JHI_Hv50k_2016_372213	6H	8451732	0.0277349	1.55697	0.192771	83	0.684069	-0.183945
JHI_Hv50k_2016_372259	6H	8455652	0.0277349	1.55697	0.192771	83	0.684069	-0.183945
JHI_Hv50k_2016_372333	6H	8542496	0.0277349	1.55697	0.192771	83	0.684069	-0.183945
JHI_Hv50k_2016_372340	6H	8542840	0.0277349	1.55697	0.192771	83	0.684069	-0.183945
JHI_Hv50k_2016_372357	6H	8561472	0.0277349	1.55697	0.192771	83	0.684069	-0.183945
JHI_Hv50k_2016_372668	6H	8821609	0.0277349	1.55697	0.192771	83	0.684069	-0.183945
JHI_Hv50k_2016_372808	6H	9156204	0.0277349	1.55697	0.192771	83	0.684069	-0.183945
JHI_Hv50k_2016_372829	6H	9310661	0.0277349	1.55697	0.192771	83	0.684069	-0.183945
SCRI_RS_159124	6H	9168648	0.0277349	1.55697	0.192771	83	0.684069	-0.183945
SCRI_RS_206183	6H	8541763	0.0277349	1.55697	0.192771	83	0.684069	-0.183945
SCRI_RS_231003	6H	8933544	0.0277349	1.55697	0.192771	83	0.684069	-0.183945
BOPA1_6761_490	5H	653915795	0.0278159	1.55571	0.421687	83	0.684069	-0.168781
JHI_Hv50k_2016_358598	5H	652878576	0.0278159	1.55571	0.421687	83	0.684069	-0.168781
JHI_Hv50k_2016_358688	5H	652973555	0.0278159	1.55571	0.421687	83	0.684069	-0.168781
JHI_Hv50k_2016_358959	5H	653836171	0.0278159	1.55571	0.421687	83	0.684069	-0.168781
JHI_Hv50k_2016_358978	5H	653916269	0.0278159	1.55571	0.421687	83	0.684069	-0.168781
JHI_Hv50k_2016_358981	5H	653916517	0.0278159	1.55571	0.421687	83	0.684069	-0.168781
JHI_Hv50k_2016_359001	5H	653918246	0.0278159	1.55571	0.421687	83	0.684069	-0.168781
JHI_Hv50k_2016_359032	5H	653921590	0.0278159	1.55571	0.421687	83	0.684069	-0.168781
JHI_Hv50k_2016_359033	5H	653921739	0.0278159	1.55571	0.421687	83	0.684069	-0.168781
SCRI_RS_186984	5H	653922698	0.0278159	1.55571	0.421687	83	0.684069	-0.168781
SCRI_RS_8410	5H	653924639	0.0278159	1.55571	0.421687	83	0.684069	-0.168781
JHI_Hv50k_2016_465824	7H	62460279	0.0283859	1.5469	0.385542	83	0.684069	-0.148466
JHI_Hv50k_2016_231741	4H	21747576	0.0292265	1.53422	0.253012	83	0.684069	-0.162185
BOPA2_12_31163	1H	510050548	0.0297515	1.52649	0.228916	83	0.684069	-0.161088
JHI_Hv50k_2016_41153	1H	509978580	0.0297515	1.52649	0.228916	83	0.684069	-0.161088
JHI_Hv50k_2016_41162	1H	509979803	0.0297515	1.52649	0.228916	83	0.684069	-0.161088
JHI_Hv50k_2016_41163	1H	509979858	0.0297515	1.52649	0.228916	83	0.684069	-0.161088
JHI_Hv50k_2016_41171	1H	510050650	0.0297515	1.52649	0.228916	83	0.684069	-0.161088
JHI_Hv50k_2016_41172	1H	510050725	0.0297515	1.52649	0.228916	83	0.684069	-0.161088
JHI_Hv50k_2016_41265	1H	510257705	0.0297515	1.52649	0.228916	83	0.684069	-0.161088
JHI_Hv50k_2016_41266	1H	510257905	0.0297515	1.52649	0.228916	83	0.684069	-0.161088
JHI_Hv50k_2016_441963	7H	6295290	0.0301188	1.52116	0.457831	83	0.684069	-0.123698
JHI_Hv50k_2016_283769	5H	18793653	0.0306281	1.51388	0.277108	83	0.684069	0.152458
JHI_Hv50k_2016_283784	5H	18798752	0.0306281	1.51388	0.277108	83	0.684069	0.152458
JHI_Hv50k_2016_283787	5H	18801922	0.0306281	1.51388	0.277108	83	0.684069	0.152458
JHI_Hv50k_2016_283855	5H	18968785	0.0306281	1.51388	0.277108	83	0.684069	0.152458
JHI_Hv50k_2016_283857	5H	19032632	0.0306281	1.51388	0.277108	83	0.684069	0.152458
JHI_Hv50k_2016_283862	5H	19032884	0.0306281	1.51388	0.277108	83	0.684069	0.152458
JHI_Hv50k_2016_283900	5H	19045829	0.0306281	1.51388	0.277108	83	0.684069	0.152458
JHI_Hv50k_2016_283960	5H	19050948	0.0306281	1.51388	0.277108	83	0.684069	0.152458
JHI_Hv50k_2016_283971	5H	19051512	0.0306281	1.51388	0.277108	83	0.684069	0.152458
JHI_Hv50k_2016_283977	5H	19052338	0.0306281	1.51388	0.277108	83	0.684069	0.152458
JHI_Hv50k_2016_262563	4H	605359375	0.0306967	1.51291	0.301205	83	0.684069	-0.157642
JHI_Hv50k_2016_262564	4H	605359448	0.0306967	1.51291	0.301205	83	0.684069	-0.157642
JHI_Hv50k_2016_262639	4H	605493168	0.0306967	1.51291	0.301205	83	0.684069	-0.157642
JHI_Hv50k_2016_262644	4H	605495816	0.0306967	1.51291	0.301205	83	0.684069	-0.157642
JHI_Hv50k_2016_262645	4H	605495951	0.0306967	1.51291	0.301205	83	0.684069	-0.157642
SCRI_RS_230980	4H	605495963	0.0306967	1.51291	0.301205	83	0.684069	-0.157642
JHI_Hv50k_2016_329316	5H	585699341	0.0306996	1.51287	0.385542	83	0.684069	-0.146379
JHI_Hv50k_2016_329318	5H	585699524	0.0306996	1.51287	0.385542	83	0.684069	-0.146379
JHI_Hv50k_2016_506672	7H	631502270	0.0307189	1.51259	0.108434	83	0.684069	-0.221385
JHI_Hv50k_2016_506750	7H	631822812	0.0307189	1.51259	0.108434	83	0.684069	-0.221385
JHI_Hv50k_2016_466246	7H	63501806	0.0310354	1.50814	0.168675	83	0.684069	-0.185966
JHI_Hv50k_2016_466252	7H	63509201	0.0310354	1.50814	0.168675	83	0.684069	-0.185966
JHI_Hv50k_2016_466348	7H	63756893	0.0310354	1.50814	0.168675	83	0.684069	-0.185966
JHI_Hv50k_2016_466352	7H	63757173	0.0310354	1.50814	0.168675	83	0.684069	-0.185966
JHI_Hv50k_2016_466639	7H	64455893	0.0310354	1.50814	0.168675	83	0.684069	-0.185966
JHI_Hv50k_2016_466990	7H	65632392	0.0310354	1.50814	0.168675	83	0.684069	-0.185966
JHI_Hv50k_2016_467125	7H	66043757	0.0310354	1.50814	0.168675	83	0.684069	-0.185966
JHI_Hv50k_2016_467127	7H	66043847	0.0310354	1.50814	0.168675	83	0.684069	-0.185966
SCRI_RS_178619	7H	64694488	0.0310354	1.50814	0.168675	83	0.684069	-0.185966
SCRI_RS_200953	7H	62858889	0.0310354	1.50814	0.168675	83	0.684069	-0.185966
BOPA1_1692_742	6H	1578951	0.0318067	1.49748	0.180723	83	0.684069	-0.186731
BOPA1_3178_1276	6H	5065147	0.0318067	1.49748	0.180723	83	0.684069	-0.186731
BOPA1_5159_579	6H	5362408	0.0318067	1.49748	0.180723	83	0.684069	-0.186731
BOPA1_7185_370	6H	7923837	0.0318067	1.49748	0.180723	83	0.684069	-0.186731
BOPA2_12_30651	6H	7701030	0.0318067	1.49748	0.180723	83	0.684069	-0.186731
JHI_Hv50k_2016_367980	6H	342696	0.0318067	1.49748	0.180723	83	0.684069	-0.186731
JHI_Hv50k_2016_367995	6H	343562	0.0318067	1.49748	0.180723	83	0.684069	-0.186731
JHI_Hv50k_2016_368816	6H	1580570	0.0318067	1.49748	0.180723	83	0.684069	-0.186731
JHI_Hv50k_2016_369297	6H	3977001	0.0318067	1.49748	0.180723	83	0.684069	-0.186731
JHI_Hv50k_2016_369451	6H	4782357	0.0318067	1.49748	0.180723	83	0.684069	-0.186731
JHI_Hv50k_2016_369463	6H	4782926	0.0318067	1.49748	0.180723	83	0.684069	-0.186731
JHI_Hv50k_2016_369464	6H	4783052	0.0318067	1.49748	0.180723	83	0.684069	-0.186731
JHI_Hv50k_2016_369471	6H	4783867	0.0318067	1.49748	0.180723	83	0.684069	-0.186731
JHI_Hv50k_2016_369506	6H	4785201	0.0318067	1.49748	0.180723	83	0.684069	-0.186731
JHI_Hv50k_2016_369670	6H	4840123	0.0318067	1.49748	0.180723	83	0.684069	-0.186731
JHI_Hv50k_2016_369671	6H	4840184	0.0318067	1.49748	0.180723	83	0.684069	-0.186731
JHI_Hv50k_2016_369788	6H	4962862	0.0318067	1.49748	0.180723	83	0.684069	-0.186731
JHI_Hv50k_2016_369808	6H	4997851	0.0318067	1.49748	0.180723	83	0.684069	-0.186731
JHI_Hv50k_2016_369951	6H	5169975	0.0318067	1.49748	0.180723	83	0.684069	-0.186731
JHI_Hv50k_2016_369964	6H	5172392	0.0318067	1.49748	0.180723	83	0.684069	-0.186731
JHI_Hv50k_2016_370104	6H	5363204	0.0318067	1.49748	0.180723	83	0.684069	-0.186731
JHI_Hv50k_2016_370322	6H	5539452	0.0318067	1.49748	0.180723	83	0.684069	-0.186731
JHI_Hv50k_2016_370455	6H	5697038	0.0318067	1.49748	0.180723	83	0.684069	-0.186731
JHI_Hv50k_2016_370460	6H	5697178	0.0318067	1.49748	0.180723	83	0.684069	-0.186731
JHI_Hv50k_2016_370487	6H	5698832	0.0318067	1.49748	0.180723	83	0.684069	-0.186731
JHI_Hv50k_2016_370531	6H	5714131	0.0318067	1.49748	0.180723	83	0.684069	-0.186731
JHI_Hv50k_2016_370565	6H	5819639	0.0318067	1.49748	0.180723	83	0.684069	-0.186731
JHI_Hv50k_2016_370586	6H	5820391	0.0318067	1.49748	0.180723	83	0.684069	-0.186731
JHI_Hv50k_2016_370591	6H	5820513	0.0318067	1.49748	0.180723	83	0.684069	-0.186731
JHI_Hv50k_2016_370592	6H	5820526	0.0318067	1.49748	0.180723	83	0.684069	-0.186731
JHI_Hv50k_2016_370757	6H	6188788	0.0318067	1.49748	0.180723	83	0.684069	-0.186731
JHI_Hv50k_2016_371391	6H	7116163	0.0318067	1.49748	0.180723	83	0.684069	-0.186731
JHI_Hv50k_2016_371447	6H	7467206	0.0318067	1.49748	0.180723	83	0.684069	-0.186731
JHI_Hv50k_2016_371502	6H	7637551	0.0318067	1.49748	0.180723	83	0.684069	-0.186731
JHI_Hv50k_2016_371626	6H	7833651	0.0318067	1.49748	0.180723	83	0.684069	-0.186731
JHI_Hv50k_2016_371640	6H	7834945	0.0318067	1.49748	0.180723	83	0.684069	-0.186731
JHI_Hv50k_2016_371826	6H	7917626	0.0318067	1.49748	0.180723	83	0.684069	-0.186731
SCRI_RS_10770	6H	5169774	0.0318067	1.49748	0.180723	83	0.684069	-0.186731
SCRI_RS_138977	6H	7922708	0.0318067	1.49748	0.180723	83	0.684069	-0.186731
SCRI_RS_199940	6H	330268	0.0318067	1.49748	0.180723	83	0.684069	-0.186731
BOPA1_6873_531	5H	662638503	0.0321222	1.49319	0.240964	83	0.684069	-0.156505
BOPA2_12_31292	5H	662812565	0.0321222	1.49319	0.240964	83	0.684069	-0.156505
JHI_Hv50k_2016_363828	5H	662627796	0.0321222	1.49319	0.240964	83	0.684069	-0.156505
JHI_Hv50k_2016_363835	5H	662628114	0.0321222	1.49319	0.240964	83	0.684069	-0.156505
JHI_Hv50k_2016_363836	5H	662628559	0.0321222	1.49319	0.240964	83	0.684069	-0.156505
JHI_Hv50k_2016_363837	5H	662628744	0.0321222	1.49319	0.240964	83	0.684069	-0.156505
JHI_Hv50k_2016_363844	5H	662634304	0.0321222	1.49319	0.240964	83	0.684069	-0.156505
JHI_Hv50k_2016_363915	5H	662807282	0.0321222	1.49319	0.240964	83	0.684069	-0.156505
JHI_Hv50k_2016_38954	1H	501361406	0.0321909	1.49227	0.253012	83	0.684069	-0.152485
JHI_Hv50k_2016_39562	1H	504500624	0.0321909	1.49227	0.253012	83	0.684069	-0.152485
JHI_Hv50k_2016_39609	1H	504803622	0.0321909	1.49227	0.253012	83	0.684069	-0.152485
JHI_Hv50k_2016_39694	1H	504931156	0.0321909	1.49227	0.253012	83	0.684069	-0.152485
JHI_Hv50k_2016_39885	1H	506349647	0.0321909	1.49227	0.253012	83	0.684069	-0.152485
JHI_Hv50k_2016_39981	1H	507189383	0.0321909	1.49227	0.253012	83	0.684069	-0.152485
JHI_Hv50k_2016_39996	1H	507411486	0.0321909	1.49227	0.253012	83	0.684069	-0.152485
JHI_Hv50k_2016_40078	1H	507587792	0.0321909	1.49227	0.253012	83	0.684069	-0.152485
JHI_Hv50k_2016_40080	1H	507587806	0.0321909	1.49227	0.253012	83	0.684069	-0.152485
JHI_Hv50k_2016_40127	1H	507630466	0.0321909	1.49227	0.253012	83	0.684069	-0.152485
JHI_Hv50k_2016_40175	1H	507641100	0.0321909	1.49227	0.253012	83	0.684069	-0.152485
JHI_Hv50k_2016_40192	1H	507642918	0.0321909	1.49227	0.253012	83	0.684069	-0.152485
JHI_Hv50k_2016_40213	1H	507687209	0.0321909	1.49227	0.253012	83	0.684069	-0.152485
JHI_Hv50k_2016_40315	1H	507957383	0.0321909	1.49227	0.253012	83	0.684069	-0.152485
JHI_Hv50k_2016_40316	1H	507957643	0.0321909	1.49227	0.253012	83	0.684069	-0.152485
JHI_Hv50k_2016_40363	1H	507975962	0.0321909	1.49227	0.253012	83	0.684069	-0.152485
JHI_Hv50k_2016_40367	1H	507976562	0.0321909	1.49227	0.253012	83	0.684069	-0.152485
JHI_Hv50k_2016_40374	1H	507978060	0.0321909	1.49227	0.253012	83	0.684069	-0.152485
JHI_Hv50k_2016_40379	1H	507979960	0.0321909	1.49227	0.253012	83	0.684069	-0.152485
SCRI_RS_157246	1H	500971593	0.0321909	1.49227	0.253012	83	0.684069	-0.152485
SCRI_RS_177788	1H	506769928	0.0321909	1.49227	0.253012	83	0.684069	-0.152485
SCRI_RS_236576	1H	500894427	0.0321909	1.49227	0.253012	83	0.684069	-0.152485
BOPA2_12_31059	5H	600091557	0.0330048	1.48142	0.373494	83	0.684069	-0.146322
JHI_Hv50k_2016_336034	5H	599331473	0.0330048	1.48142	0.373494	83	0.684069	-0.146322
JHI_Hv50k_2016_336226	5H	600088937	0.0330048	1.48142	0.373494	83	0.684069	-0.146322
JHI_Hv50k_2016_362549	5H	660558288	0.0330285	1.48111	0.253012	83	0.684069	-0.153815
JHI_Hv50k_2016_362557	5H	660623719	0.0330285	1.48111	0.253012	83	0.684069	-0.153815
JHI_Hv50k_2016_362565	5H	660624512	0.0330285	1.48111	0.253012	83	0.684069	-0.153815
JHI_Hv50k_2016_362624	5H	660979322	0.0330285	1.48111	0.253012	83	0.684069	-0.153815
JHI_Hv50k_2016_363531	5H	662088043	0.0330285	1.48111	0.253012	83	0.684069	-0.153815
JHI_Hv50k_2016_363543	5H	662088521	0.0330285	1.48111	0.253012	83	0.684069	-0.153815
JHI_Hv50k_2016_363644	5H	662197221	0.0330285	1.48111	0.253012	83	0.684069	-0.153815
JHI_Hv50k_2016_363725	5H	662258319	0.0330285	1.48111	0.253012	83	0.684069	-0.153815
JHI_Hv50k_2016_363726	5H	662258442	0.0330285	1.48111	0.253012	83	0.684069	-0.153815
JHI_Hv50k_2016_363761	5H	662335496	0.0330285	1.48111	0.253012	83	0.684069	-0.153815
JHI_Hv50k_2016_363791	5H	662598625	0.0330285	1.48111	0.253012	83	0.684069	-0.153815
SCRI_RS_194337	5H	660623597	0.0330285	1.48111	0.253012	83	0.684069	-0.153815
SCRI_RS_206768	5H	662196075	0.0330285	1.48111	0.253012	83	0.684069	-0.153815
JHI_Hv50k_2016_492318	7H	578964494	0.03303	1.48109	0.46988	83	0.684069	-0.126255
BOPA1_1497_628	1H	520009630	0.0331051	1.4801	0.192771	83	0.684069	-0.174481
BOPA1_1923_265	1H	520487419	0.0331051	1.4801	0.192771	83	0.684069	-0.174481
BOPA1_5284_227	1H	520489712	0.0331051	1.4801	0.192771	83	0.684069	-0.174481
JHI_Hv50k_2016_44590	1H	519113582	0.0331051	1.4801	0.192771	83	0.684069	-0.174481
JHI_Hv50k_2016_44844	1H	519638132	0.0331051	1.4801	0.192771	83	0.684069	-0.174481
JHI_Hv50k_2016_44904	1H	519648676	0.0331051	1.4801	0.192771	83	0.684069	-0.174481
JHI_Hv50k_2016_45001	1H	519770344	0.0331051	1.4801	0.192771	83	0.684069	-0.174481
JHI_Hv50k_2016_45022	1H	519774271	0.0331051	1.4801	0.192771	83	0.684069	-0.174481
JHI_Hv50k_2016_45033	1H	519996603	0.0331051	1.4801	0.192771	83	0.684069	-0.174481
JHI_Hv50k_2016_45062	1H	520009568	0.0331051	1.4801	0.192771	83	0.684069	-0.174481
JHI_Hv50k_2016_45065	1H	520009663	0.0331051	1.4801	0.192771	83	0.684069	-0.174481
JHI_Hv50k_2016_45076	1H	520102219	0.0331051	1.4801	0.192771	83	0.684069	-0.174481
JHI_Hv50k_2016_45110	1H	520121987	0.0331051	1.4801	0.192771	83	0.684069	-0.174481
JHI_Hv50k_2016_45126	1H	520202748	0.0331051	1.4801	0.192771	83	0.684069	-0.174481
JHI_Hv50k_2016_45177	1H	520353123	0.0331051	1.4801	0.192771	83	0.684069	-0.174481
JHI_Hv50k_2016_45183	1H	520484449	0.0331051	1.4801	0.192771	83	0.684069	-0.174481
JHI_Hv50k_2016_45199	1H	520487070	0.0331051	1.4801	0.192771	83	0.684069	-0.174481
JHI_Hv50k_2016_45205	1H	520487741	0.0331051	1.4801	0.192771	83	0.684069	-0.174481
JHI_Hv50k_2016_47425	1H	526683843	0.0332557	1.47813	0.156627	83	0.684069	-0.180264
JHI_Hv50k_2016_47426	1H	526684247	0.0332557	1.47813	0.156627	83	0.684069	-0.180264
JHI_Hv50k_2016_47556	1H	526789388	0.0332557	1.47813	0.156627	83	0.684069	-0.180264
JHI_Hv50k_2016_47558	1H	526789548	0.0332557	1.47813	0.156627	83	0.684069	-0.180264
BOPA1_4051_1101	4H	595105477	0.0335916	1.47377	0.457831	83	0.684069	-0.1276
JHI_Hv50k_2016_259940	4H	595105468	0.0335916	1.47377	0.457831	83	0.684069	-0.1276
JHI_Hv50k_2016_259941	4H	595105544	0.0335916	1.47377	0.457831	83	0.684069	-0.1276
SCRI_RS_222315	6H	397016089	0.0337111	1.47223	0.493976	83	0.684069	-0.133328
BOPA1_6868_595	7H	634620797	0.0338315	1.47068	0.168675	83	0.684069	-0.189499
JHI_Hv50k_2016_507488	7H	633922777	0.0338315	1.47068	0.168675	83	0.684069	-0.189499
BOPA1_13108_412	7H	640932887	0.0342299	1.46559	0.240964	83	0.684069	-0.18872
BOPA1_382_2624	7H	641788307	0.0342299	1.46559	0.240964	83	0.684069	-0.18872
BOPA2_12_30761	7H	640935280	0.0342299	1.46559	0.240964	83	0.684069	-0.18872
BOPA2_12_31325	7H	641798036	0.0342299	1.46559	0.240964	83	0.684069	-0.18872
BOPA2_12_31491	7H	641613113	0.0342299	1.46559	0.240964	83	0.684069	-0.18872
JHI_Hv50k_2016_511561	7H	640836562	0.0342299	1.46559	0.240964	83	0.684069	-0.18872
JHI_Hv50k_2016_511608	7H	640932672	0.0342299	1.46559	0.240964	83	0.684069	-0.18872
JHI_Hv50k_2016_511832	7H	641092474	0.0342299	1.46559	0.240964	83	0.684069	-0.18872
JHI_Hv50k_2016_511839	7H	641093063	0.0342299	1.46559	0.240964	83	0.684069	-0.18872
JHI_Hv50k_2016_512071	7H	641612749	0.0342299	1.46559	0.240964	83	0.684069	-0.18872
JHI_Hv50k_2016_512084	7H	641614190	0.0342299	1.46559	0.240964	83	0.684069	-0.18872
JHI_Hv50k_2016_512103	7H	641616458	0.0342299	1.46559	0.240964	83	0.684069	-0.18872
JHI_Hv50k_2016_512305	7H	641794348	0.0342299	1.46559	0.240964	83	0.684069	-0.18872
JHI_Hv50k_2016_512328	7H	641796875	0.0342299	1.46559	0.240964	83	0.684069	-0.18872
SCRI_RS_171456	7H	640717249	0.0342299	1.46559	0.240964	83	0.684069	-0.18872
JHI_Hv50k_2016_109460	2H	670611974	0.0342868	1.46487	0.180723	83	0.684069	-0.17578
JHI_Hv50k_2016_109469	2H	670615513	0.0342868	1.46487	0.180723	83	0.684069	-0.17578
JHI_Hv50k_2016_109470	2H	670616035	0.0342868	1.46487	0.180723	83	0.684069	-0.17578
JHI_Hv50k_2016_109473	2H	670791248	0.0342868	1.46487	0.180723	83	0.684069	-0.17578
JHI_Hv50k_2016_109482	2H	670853510	0.0342868	1.46487	0.180723	83	0.684069	-0.17578
JHI_Hv50k_2016_328810	5H	584997577	0.0342957	1.46476	0.385542	83	0.684069	-0.142579
JHI_Hv50k_2016_229280	4H	9702683	0.0349688	1.45632	0.0783133	83	0.684069	-0.273128
SCRI_RS_180891	4H	9701992	0.0349688	1.45632	0.0783133	83	0.684069	-0.273128
JHI_Hv50k_2016_362258	5H	659315124	0.0350836	1.4549	0.216867	83	0.684069	-0.174915
JHI_Hv50k_2016_362275	5H	659316812	0.0350836	1.4549	0.216867	83	0.684069	-0.174915
BOPA2_12_30239	4H	645030797	0.0351241	1.4544	0.180723	83	0.684069	-0.169907
JHI_Hv50k_2016_276045	4H	644836562	0.0351241	1.4544	0.180723	83	0.684069	-0.169907
JHI_Hv50k_2016_276096	4H	644846286	0.0351241	1.4544	0.180723	83	0.684069	-0.169907
JHI_Hv50k_2016_276097	4H	644846358	0.0351241	1.4544	0.180723	83	0.684069	-0.169907
JHI_Hv50k_2016_276100	4H	644846461	0.0351241	1.4544	0.180723	83	0.684069	-0.169907
JHI_Hv50k_2016_276120	4H	644849267	0.0351241	1.4544	0.180723	83	0.684069	-0.169907
JHI_Hv50k_2016_276140	4H	644851187	0.0351241	1.4544	0.180723	83	0.684069	-0.169907
JHI_Hv50k_2016_276166	4H	644854874	0.0351241	1.4544	0.180723	83	0.684069	-0.169907
JHI_Hv50k_2016_276254	4H	645031879	0.0351241	1.4544	0.180723	83	0.684069	-0.169907
JHI_Hv50k_2016_276268	4H	645034013	0.0351241	1.4544	0.180723	83	0.684069	-0.169907
JHI_Hv50k_2016_276269	4H	645034094	0.0351241	1.4544	0.180723	83	0.684069	-0.169907
JHI_Hv50k_2016_276408	4H	645166378	0.0351241	1.4544	0.180723	83	0.684069	-0.169907
SCRI_RS_110912	4H	645034716	0.0351241	1.4544	0.180723	83	0.684069	-0.169907
SCRI_RS_119390	4H	644846209	0.0351241	1.4544	0.180723	83	0.684069	-0.169907
SCRI_RS_142177	4H	644838667	0.0351241	1.4544	0.180723	83	0.684069	-0.169907
SCRI_RS_157277	4H	644851763	0.0351241	1.4544	0.180723	83	0.684069	-0.169907
SCRI_RS_181566	4H	644851455	0.0351241	1.4544	0.180723	83	0.684069	-0.169907
BOPA2_12_10652	7H	610912783	0.0354455	1.45044	0.13253	83	0.684069	-0.191632
BOPA2_12_30419	7H	540692377	0.0354455	1.45044	0.13253	83	0.684069	-0.191632
JHI_Hv50k_2016_490465	7H	525523403	0.0354455	1.45044	0.13253	83	0.684069	-0.191632
JHI_Hv50k_2016_491413	7H	545742619	0.0354455	1.45044	0.13253	83	0.684069	-0.191632
JHI_Hv50k_2016_494171	7H	598949504	0.0354455	1.45044	0.13253	83	0.684069	-0.191632
JHI_Hv50k_2016_494238	7H	598975597	0.0354455	1.45044	0.13253	83	0.684069	-0.191632
JHI_Hv50k_2016_494246	7H	598975875	0.0354455	1.45044	0.13253	83	0.684069	-0.191632
JHI_Hv50k_2016_494253	7H	598976150	0.0354455	1.45044	0.13253	83	0.684069	-0.191632
JHI_Hv50k_2016_494254	7H	598976168	0.0354455	1.45044	0.13253	83	0.684069	-0.191632
JHI_Hv50k_2016_494305	7H	598982653	0.0354455	1.45044	0.13253	83	0.684069	-0.191632
JHI_Hv50k_2016_494386	7H	599151822	0.0354455	1.45044	0.13253	83	0.684069	-0.191632
JHI_Hv50k_2016_496364	7H	604525814	0.0354455	1.45044	0.13253	83	0.684069	-0.191632
JHI_Hv50k_2016_496365	7H	604525882	0.0354455	1.45044	0.13253	83	0.684069	-0.191632
JHI_Hv50k_2016_496530	7H	604642484	0.0354455	1.45044	0.13253	83	0.684069	-0.191632
JHI_Hv50k_2016_496534	7H	604642839	0.0354455	1.45044	0.13253	83	0.684069	-0.191632
JHI_Hv50k_2016_496564	7H	604695179	0.0354455	1.45044	0.13253	83	0.684069	-0.191632
JHI_Hv50k_2016_496578	7H	604696751	0.0354455	1.45044	0.13253	83	0.684069	-0.191632
JHI_Hv50k_2016_496604	7H	604699349	0.0354455	1.45044	0.13253	83	0.684069	-0.191632
JHI_Hv50k_2016_498085	7H	610745305	0.0354455	1.45044	0.13253	83	0.684069	-0.191632
JHI_Hv50k_2016_498181	7H	611106760	0.0354455	1.45044	0.13253	83	0.684069	-0.191632
JHI_Hv50k_2016_498213	7H	611124337	0.0354455	1.45044	0.13253	83	0.684069	-0.191632
JHI_Hv50k_2016_498219	7H	611125101	0.0354455	1.45044	0.13253	83	0.684069	-0.191632
SCRI_RS_181727	7H	527758422	0.0354455	1.45044	0.13253	83	0.684069	-0.191632
SCRI_RS_219260	7H	610792315	0.0354455	1.45044	0.13253	83	0.684069	-0.191632
JHI_Hv50k_2016_360994	5H	656988064	0.0358078	1.44602	0.39759	83	0.684069	-0.148479
BOPA2_12_31239	5H	651129039	0.0360078	1.4436	0.421687	83	0.684069	-0.157702
JHI_Hv50k_2016_357949	5H	651206619	0.0360078	1.4436	0.421687	83	0.684069	-0.157702
JHI_Hv50k_2016_358019	5H	651253055	0.0360078	1.4436	0.421687	83	0.684069	-0.157702
JHI_Hv50k_2016_358063	5H	651254375	0.0360078	1.4436	0.421687	83	0.684069	-0.157702
JHI_Hv50k_2016_358085	5H	651257512	0.0360078	1.4436	0.421687	83	0.684069	-0.157702
JHI_Hv50k_2016_358295	5H	651515869	0.0360078	1.4436	0.421687	83	0.684069	-0.157702
JHI_Hv50k_2016_358310	5H	651517583	0.0360078	1.4436	0.421687	83	0.684069	-0.157702
SCRI_RS_169845	5H	650750185	0.0360078	1.4436	0.421687	83	0.684069	-0.157702
SCRI_RS_173687	5H	650946777	0.0360078	1.4436	0.421687	83	0.684069	-0.157702
JHI_Hv50k_2016_359279	5H	654509373	0.0369319	1.4326	0.39759	83	0.684069	-0.148957
JHI_Hv50k_2016_359319	5H	654513726	0.0369319	1.4326	0.39759	83	0.684069	-0.148957
JHI_Hv50k_2016_46382	1H	523967859	0.037342	1.4278	0.46988	83	0.684069	-0.136375
BOPA1_5336_400	1H	522838398	0.037438	1.42669	0.481928	83	0.684069	-0.13663
BOPA2_12_31181	1H	523082507	0.037438	1.42669	0.481928	83	0.684069	-0.13663
JHI_Hv50k_2016_45835	1H	522836409	0.037438	1.42669	0.481928	83	0.684069	-0.13663
JHI_Hv50k_2016_45837	1H	522836612	0.037438	1.42669	0.481928	83	0.684069	-0.13663
JHI_Hv50k_2016_46072	1H	523082507	0.037438	1.42669	0.481928	83	0.684069	-0.13663
JHI_Hv50k_2016_46073	1H	523082640	0.037438	1.42669	0.481928	83	0.684069	-0.13663
JHI_Hv50k_2016_46137	1H	523222572	0.037438	1.42669	0.481928	83	0.684069	-0.13663
JHI_Hv50k_2016_46149	1H	523224431	0.037438	1.42669	0.481928	83	0.684069	-0.13663
JHI_Hv50k_2016_46213	1H	523370307	0.037438	1.42669	0.481928	83	0.684069	-0.13663
JHI_Hv50k_2016_46222	1H	523371191	0.037438	1.42669	0.481928	83	0.684069	-0.13663
JHI_Hv50k_2016_46229	1H	523376160	0.037438	1.42669	0.481928	83	0.684069	-0.13663
JHI_Hv50k_2016_46233	1H	523388034	0.037438	1.42669	0.481928	83	0.684069	-0.13663
JHI_Hv50k_2016_46263	1H	523730477	0.037438	1.42669	0.481928	83	0.684069	-0.13663
JHI_Hv50k_2016_46469	1H	524012871	0.037438	1.42669	0.481928	83	0.684069	-0.13663
SCRI_RS_201086	1H	523222032	0.037438	1.42669	0.481928	83	0.684069	-0.13663
BOPA2_12_30577	5H	659532782	0.0374584	1.42645	0.445783	83	0.684069	-0.137018
JHI_Hv50k_2016_362389	5H	659532921	0.0374584	1.42645	0.445783	83	0.684069	-0.137018
JHI_Hv50k_2016_362393	5H	659533561	0.0374584	1.42645	0.445783	83	0.684069	-0.137018
JHI_Hv50k_2016_445623	7H	10244786	0.0374897	1.42609	0.493976	83	0.684069	0.163871
JHI_Hv50k_2016_445626	7H	10244874	0.0374897	1.42609	0.493976	83	0.684069	0.163871
JHI_Hv50k_2016_445854	7H	10393349	0.0374897	1.42609	0.493976	83	0.684069	0.163871
JHI_Hv50k_2016_446522	7H	10709756	0.0374897	1.42609	0.493976	83	0.684069	0.163871
JHI_Hv50k_2016_446718	7H	10854787	0.0374897	1.42609	0.493976	83	0.684069	0.163871
JHI_Hv50k_2016_446766	7H	10867101	0.0374897	1.42609	0.493976	83	0.684069	0.163871
JHI_Hv50k_2016_491733	7H	573568916	0.0378662	1.42175	0.46988	83	0.684069	-0.125119
JHI_Hv50k_2016_491735	7H	573570818	0.0378662	1.42175	0.46988	83	0.684069	-0.125119
JHI_Hv50k_2016_491736	7H	573571223	0.0378662	1.42175	0.46988	83	0.684069	-0.125119
JHI_Hv50k_2016_491720	7H	572947346	0.0380225	1.41996	0.481928	83	0.684069	-0.125251
JHI_Hv50k_2016_330195	5H	586935050	0.038251	1.41736	0.409639	83	0.684069	-0.143829
JHI_Hv50k_2016_330196	5H	586935155	0.038251	1.41736	0.409639	83	0.684069	-0.143829
JHI_Hv50k_2016_330389	5H	587106488	0.038251	1.41736	0.409639	83	0.684069	-0.143829
JHI_Hv50k_2016_331167	5H	588288340	0.038251	1.41736	0.409639	83	0.684069	-0.143829
JHI_Hv50k_2016_331456	5H	588901489	0.038251	1.41736	0.409639	83	0.684069	-0.143829
JHI_Hv50k_2016_331461	5H	588902892	0.038251	1.41736	0.409639	83	0.684069	-0.143829
SCRI_RS_160288	5H	588766900	0.038251	1.41736	0.409639	83	0.684069	-0.143829
BOPA2_12_10562	4H	15522510	0.0388172	1.41098	0.289157	83	0.684069	-0.151282
JHI_Hv50k_2016_230781	4H	15381040	0.0388172	1.41098	0.289157	83	0.684069	-0.151282
JHI_Hv50k_2016_230783	4H	15381099	0.0388172	1.41098	0.289157	83	0.684069	-0.151282
JHI_Hv50k_2016_230784	4H	15381191	0.0388172	1.41098	0.289157	83	0.684069	-0.151282
JHI_Hv50k_2016_230826	4H	15522139	0.0388172	1.41098	0.289157	83	0.684069	-0.151282
JHI_Hv50k_2016_230827	4H	15522305	0.0388172	1.41098	0.289157	83	0.684069	-0.151282
JHI_Hv50k_2016_230835	4H	15523865	0.0388172	1.41098	0.289157	83	0.684069	-0.151282
JHI_Hv50k_2016_230837	4H	15524803	0.0388172	1.41098	0.289157	83	0.684069	-0.151282
JHI_Hv50k_2016_464005	7H	54434146	0.0389288	1.40973	0.156627	83	0.684069	-0.177328
JHI_Hv50k_2016_464031	7H	54650072	0.0389288	1.40973	0.156627	83	0.684069	-0.177328
JHI_Hv50k_2016_464032	7H	54650175	0.0389288	1.40973	0.156627	83	0.684069	-0.177328
JHI_Hv50k_2016_464036	7H	54651216	0.0389288	1.40973	0.156627	83	0.684069	-0.177328
SCRI_RS_188133	7H	54430330	0.0389288	1.40973	0.156627	83	0.684069	-0.177328
JHI_Hv50k_2016_146570	2H	763216268	0.038952	1.40947	0.487952	83	0.684069	0.193715
BOPA1_5347_585	2H	684263618	0.0393037	1.40557	0.240964	83	0.684069	-0.154397
BOPA1_7236_1384	2H	687072769	0.0393037	1.40557	0.240964	83	0.684069	-0.154397
JHI_Hv50k_2016_112451	2H	682929608	0.0393037	1.40557	0.240964	83	0.684069	-0.154397
JHI_Hv50k_2016_112770	2H	684546050	0.0393037	1.40557	0.240964	83	0.684069	-0.154397
JHI_Hv50k_2016_112813	2H	684695890	0.0393037	1.40557	0.240964	83	0.684069	-0.154397
JHI_Hv50k_2016_112814	2H	684695955	0.0393037	1.40557	0.240964	83	0.684069	-0.154397
JHI_Hv50k_2016_113229	2H	685784165	0.0393037	1.40557	0.240964	83	0.684069	-0.154397
JHI_Hv50k_2016_113283	2H	685908948	0.0393037	1.40557	0.240964	83	0.684069	-0.154397
JHI_Hv50k_2016_113288	2H	685910014	0.0393037	1.40557	0.240964	83	0.684069	-0.154397
JHI_Hv50k_2016_113340	2H	685995438	0.0393037	1.40557	0.240964	83	0.684069	-0.154397
JHI_Hv50k_2016_113361	2H	685999404	0.0393037	1.40557	0.240964	83	0.684069	-0.154397
JHI_Hv50k_2016_113362	2H	685999433	0.0393037	1.40557	0.240964	83	0.684069	-0.154397
JHI_Hv50k_2016_113409	2H	686348159	0.0393037	1.40557	0.240964	83	0.684069	-0.154397
JHI_Hv50k_2016_113410	2H	686348224	0.0393037	1.40557	0.240964	83	0.684069	-0.154397
JHI_Hv50k_2016_113411	2H	686348336	0.0393037	1.40557	0.240964	83	0.684069	-0.154397
JHI_Hv50k_2016_113439	2H	686487359	0.0393037	1.40557	0.240964	83	0.684069	-0.154397
JHI_Hv50k_2016_113441	2H	686487638	0.0393037	1.40557	0.240964	83	0.684069	-0.154397
JHI_Hv50k_2016_113491	2H	686808268	0.0393037	1.40557	0.240964	83	0.684069	-0.154397
JHI_Hv50k_2016_113511	2H	687068443	0.0393037	1.40557	0.240964	83	0.684069	-0.154397
JHI_Hv50k_2016_113514	2H	687069402	0.0393037	1.40557	0.240964	83	0.684069	-0.154397
JHI_Hv50k_2016_113518	2H	687072045	0.0393037	1.40557	0.240964	83	0.684069	-0.154397
JHI_Hv50k_2016_113528	2H	687146948	0.0393037	1.40557	0.240964	83	0.684069	-0.154397
JHI_Hv50k_2016_113531	2H	687147225	0.0393037	1.40557	0.240964	83	0.684069	-0.154397
JHI_Hv50k_2016_113534	2H	687148259	0.0393037	1.40557	0.240964	83	0.684069	-0.154397
JHI_Hv50k_2016_113582	2H	687254283	0.0393037	1.40557	0.240964	83	0.684069	-0.154397
SCRI_RS_135355	2H	687098008	0.0393037	1.40557	0.240964	83	0.684069	-0.154397
SCRI_RS_162618	2H	687254241	0.0393037	1.40557	0.240964	83	0.684069	-0.154397
SCRI_RS_187700	2H	686810236	0.0393037	1.40557	0.240964	83	0.684069	-0.154397
BOPA1_3201_603	1H	508780593	0.0395431	1.40293	0.240964	83	0.684069	-0.149837
BOPA1_8867_459	1H	509511424	0.0395431	1.40293	0.240964	83	0.684069	-0.149837
BOPA1_9757_582	1H	508567720	0.0395431	1.40293	0.240964	83	0.684069	-0.149837
JHI_Hv50k_2016_40412	1H	508029936	0.0395431	1.40293	0.240964	83	0.684069	-0.149837
JHI_Hv50k_2016_40510	1H	508268665	0.0395431	1.40293	0.240964	83	0.684069	-0.149837
JHI_Hv50k_2016_40533	1H	508319215	0.0395431	1.40293	0.240964	83	0.684069	-0.149837
JHI_Hv50k_2016_40558	1H	508563781	0.0395431	1.40293	0.240964	83	0.684069	-0.149837
JHI_Hv50k_2016_40579	1H	508565403	0.0395431	1.40293	0.240964	83	0.684069	-0.149837
JHI_Hv50k_2016_40585	1H	508566965	0.0395431	1.40293	0.240964	83	0.684069	-0.149837
JHI_Hv50k_2016_40775	1H	509129696	0.0395431	1.40293	0.240964	83	0.684069	-0.149837
JHI_Hv50k_2016_40782	1H	509131152	0.0395431	1.40293	0.240964	83	0.684069	-0.149837
JHI_Hv50k_2016_40796	1H	509273922	0.0395431	1.40293	0.240964	83	0.684069	-0.149837
JHI_Hv50k_2016_40801	1H	509275245	0.0395431	1.40293	0.240964	83	0.684069	-0.149837
JHI_Hv50k_2016_40802	1H	509275515	0.0395431	1.40293	0.240964	83	0.684069	-0.149837
JHI_Hv50k_2016_40869	1H	509509788	0.0395431	1.40293	0.240964	83	0.684069	-0.149837
JHI_Hv50k_2016_40910	1H	509521952	0.0395431	1.40293	0.240964	83	0.684069	-0.149837
JHI_Hv50k_2016_40928	1H	509525190	0.0395431	1.40293	0.240964	83	0.684069	-0.149837
JHI_Hv50k_2016_40963	1H	509572829	0.0395431	1.40293	0.240964	83	0.684069	-0.149837
JHI_Hv50k_2016_40966	1H	509573877	0.0395431	1.40293	0.240964	83	0.684069	-0.149837
JHI_Hv50k_2016_41042	1H	509664457	0.0395431	1.40293	0.240964	83	0.684069	-0.149837
JHI_Hv50k_2016_41046	1H	509665325	0.0395431	1.40293	0.240964	83	0.684069	-0.149837
JHI_Hv50k_2016_41065	1H	509763470	0.0395431	1.40293	0.240964	83	0.684069	-0.149837
JHI_Hv50k_2016_41082	1H	509766395	0.0395431	1.40293	0.240964	83	0.684069	-0.149837
SCRI_RS_121048	1H	508312976	0.0395431	1.40293	0.240964	83	0.684069	-0.149837
SCRI_RS_170389	1H	508320276	0.0395431	1.40293	0.240964	83	0.684069	-0.149837
SCRI_RS_197263	1H	509664704	0.0395431	1.40293	0.240964	83	0.684069	-0.149837
JHI_Hv50k_2016_506323	7H	629699639	0.0397695	1.40045	0.325301	83	0.684069	-0.137284
BOPA1_4988_858	4H	596447112	0.0399133	1.39888	0.457831	83	0.684069	-0.124148
JHI_Hv50k_2016_260233	4H	596119140	0.0399133	1.39888	0.457831	83	0.684069	-0.124148
JHI_Hv50k_2016_260235	4H	596119311	0.0399133	1.39888	0.457831	83	0.684069	-0.124148
JHI_Hv50k_2016_260241	4H	596124690	0.0399133	1.39888	0.457831	83	0.684069	-0.124148
JHI_Hv50k_2016_260254	4H	596300829	0.0399133	1.39888	0.457831	83	0.684069	-0.124148
JHI_Hv50k_2016_260255	4H	596300926	0.0399133	1.39888	0.457831	83	0.684069	-0.124148
JHI_Hv50k_2016_260280	4H	596447073	0.0399133	1.39888	0.457831	83	0.684069	-0.124148
JHI_Hv50k_2016_260289	4H	596523645	0.0399133	1.39888	0.457831	83	0.684069	-0.124148
JHI_Hv50k_2016_260298	4H	596556711	0.0399133	1.39888	0.457831	83	0.684069	-0.124148
JHI_Hv50k_2016_512429	7H	641867552	0.0406081	1.39139	0.253012	83	0.684069	-0.177513
JHI_Hv50k_2016_512437	7H	641870189	0.0406081	1.39139	0.253012	83	0.684069	-0.177513
JHI_Hv50k_2016_283047	5H	16276890	0.0406618	1.39081	0.204819	83	0.684069	-0.335922
JHI_Hv50k_2016_362327	5H	659463365	0.0407579	1.38979	0.26506	83	0.684069	-0.14927
BOPA2_12_10905	1H	529829699	0.0409863	1.38736	0.144578	83	0.684069	-0.190126
JHI_Hv50k_2016_48752	1H	529829685	0.0409863	1.38736	0.144578	83	0.684069	-0.190126
JHI_Hv50k_2016_499737	7H	616337912	0.0413055	1.38399	0.289157	83	0.684069	-0.142508
SCRI_RS_174255	7H	616898970	0.0413055	1.38399	0.289157	83	0.684069	-0.142508
JHI_Hv50k_2016_494306	7H	598983040	0.0426461	1.37012	0.313253	83	0.684069	-0.143065
JHI_Hv50k_2016_496001	7H	604234356	0.0426461	1.37012	0.313253	83	0.684069	-0.143065
JHI_Hv50k_2016_496378	7H	604526457	0.0426461	1.37012	0.313253	83	0.684069	-0.143065
BOPA1_4991_1028	7H	639793046	0.0427027	1.36954	0.301205	83	0.684069	0.135374
JHI_Hv50k_2016_509976	7H	638531874	0.0427027	1.36954	0.301205	83	0.684069	0.135374
JHI_Hv50k_2016_509980	7H	638531980	0.0427027	1.36954	0.301205	83	0.684069	0.135374
JHI_Hv50k_2016_510130	7H	638648830	0.0427027	1.36954	0.301205	83	0.684069	0.135374
JHI_Hv50k_2016_510932	7H	639706265	0.0427027	1.36954	0.301205	83	0.684069	0.135374
JHI_Hv50k_2016_510991	7H	639840646	0.0427027	1.36954	0.301205	83	0.684069	0.135374
JHI_Hv50k_2016_511012	7H	639922665	0.0427027	1.36954	0.301205	83	0.684069	0.135374
JHI_Hv50k_2016_511242	7H	640231169	0.0427027	1.36954	0.301205	83	0.684069	0.135374
SCRI_RS_237742	7H	639951092	0.0427027	1.36954	0.301205	83	0.684069	0.135374
SCRI_RS_171032	2H	650676570	0.042798	1.36858	0.325301	83	0.684069	-0.140107
JHI_Hv50k_2016_401470	6H	385753659	0.0436086	1.36043	0.409639	83	0.684069	0.131775
SCRI_RS_137706	6H	245423623	0.0436086	1.36043	0.409639	83	0.684069	0.131775
JHI_Hv50k_2016_493138	7H	591662718	0.0437569	1.35895	0.457831	83	0.684069	-0.11967
BOPA1_6489_465	5H	663400890	0.0437628	1.35889	0.253012	83	0.684069	-0.143713
JHI_Hv50k_2016_364306	5H	663400296	0.0437628	1.35889	0.253012	83	0.684069	-0.143713
JHI_Hv50k_2016_364347	5H	663440752	0.0437628	1.35889	0.253012	83	0.684069	-0.143713
JHI_Hv50k_2016_364594	5H	663945716	0.0437628	1.35889	0.253012	83	0.684069	-0.143713
SCRI_RS_151407	5H	663945937	0.0437628	1.35889	0.253012	83	0.684069	-0.143713
SCRI_RS_211920	6H	132146132	0.0440157	1.35639	0.174699	83	0.684069	-0.179455
BOPA1_1593_1597	4H	15304563	0.0441466	1.3551	0.301205	83	0.684069	-0.144243
SCRI_RS_58772	4H	15282270	0.0441466	1.3551	0.301205	83	0.684069	-0.144243
SCRI_RS_98443	4H	15278660	0.0441466	1.3551	0.301205	83	0.684069	-0.144243
JHI_Hv50k_2016_108474	2H	655883234	0.0441676	1.3549	0.313253	83	0.684069	-0.145717
SCRI_RS_128449	2H	655877532	0.0441676	1.3549	0.313253	83	0.684069	-0.145717
JHI_Hv50k_2016_373247	6H	11475931	0.0453398	1.34352	0.168675	83	0.684069	-0.176845
JHI_Hv50k_2016_373745	6H	12283083	0.0453398	1.34352	0.168675	83	0.684069	-0.176845
JHI_Hv50k_2016_374032	6H	12464193	0.0453398	1.34352	0.168675	83	0.684069	-0.176845
JHI_Hv50k_2016_374033	6H	12464231	0.0453398	1.34352	0.168675	83	0.684069	-0.176845
BOPA1_7576_818	2H	708638034	0.0453512	1.34341	0.349398	83	0.684069	-0.128396
JHI_Hv50k_2016_120770	2H	708638025	0.0453512	1.34341	0.349398	83	0.684069	-0.128396
JHI_Hv50k_2016_141571	2H	754648343	0.0455954	1.34108	0.150602	83	0.684069	0.181077
BOPA2_12_31284	2H	22398480	0.0462964	1.33445	0.144578	83	0.684069	-0.236508
JHI_Hv50k_2016_70833	2H	21846764	0.0462964	1.33445	0.144578	83	0.684069	-0.236508
JHI_Hv50k_2016_70850	2H	21851550	0.0462964	1.33445	0.144578	83	0.684069	-0.236508
JHI_Hv50k_2016_70945	2H	22303421	0.0462964	1.33445	0.144578	83	0.684069	-0.236508
JHI_Hv50k_2016_70951	2H	22305246	0.0462964	1.33445	0.144578	83	0.684069	-0.236508
JHI_Hv50k_2016_71005	2H	22374676	0.0462964	1.33445	0.144578	83	0.684069	-0.236508
JHI_Hv50k_2016_71053	2H	22380002	0.0462964	1.33445	0.144578	83	0.684069	-0.236508
JHI_Hv50k_2016_71064	2H	22398868	0.0462964	1.33445	0.144578	83	0.684069	-0.236508
JHI_Hv50k_2016_71118	2H	22595486	0.0462964	1.33445	0.144578	83	0.684069	-0.236508
JHI_Hv50k_2016_71593	2H	23304373	0.0462964	1.33445	0.144578	83	0.684069	-0.236508
JHI_Hv50k_2016_71617	2H	23391086	0.0462964	1.33445	0.144578	83	0.684069	-0.236508
JHI_Hv50k_2016_71619	2H	23391242	0.0462964	1.33445	0.144578	83	0.684069	-0.236508
JHI_Hv50k_2016_71784	2H	23484021	0.0462964	1.33445	0.144578	83	0.684069	-0.236508
JHI_Hv50k_2016_45275	1H	520668901	0.046835	1.32943	0.192771	83	0.684069	-0.163648
JHI_Hv50k_2016_44464	1H	518985303	0.0470466	1.32747	0.186747	83	0.684069	-0.166321
JHI_Hv50k_2016_121260	2H	709593962	0.0471563	1.32646	0.289157	83	0.684069	-0.140479
JHI_Hv50k_2016_139146	2H	750523813	0.0476763	1.3217	0.445783	83	0.684069	0.151241
JHI_Hv50k_2016_139148	2H	750524420	0.0476763	1.3217	0.445783	83	0.684069	0.151241
JHI_Hv50k_2016_139151	2H	750524851	0.0476763	1.3217	0.445783	83	0.684069	0.151241
JHI_Hv50k_2016_139171	2H	750612023	0.0476763	1.3217	0.445783	83	0.684069	0.151241
BOPA1_2174_1345	7H	582033216	0.0479708	1.31902	0.373494	83	0.684069	0.12615
BOPA1_6468_770	7H	582767743	0.0479708	1.31902	0.373494	83	0.684069	0.12615
BOPA1_7149_975	7H	580563027	0.0479708	1.31902	0.373494	83	0.684069	0.12615
JHI_Hv50k_2016_492334	7H	580503239	0.0479708	1.31902	0.373494	83	0.684069	0.12615
JHI_Hv50k_2016_492351	7H	581051461	0.0479708	1.31902	0.373494	83	0.684069	0.12615
JHI_Hv50k_2016_492355	7H	581061460	0.0479708	1.31902	0.373494	83	0.684069	0.12615
JHI_Hv50k_2016_492359	7H	581462766	0.0479708	1.31902	0.373494	83	0.684069	0.12615
JHI_Hv50k_2016_492360	7H	581463206	0.0479708	1.31902	0.373494	83	0.684069	0.12615
JHI_Hv50k_2016_492362	7H	581638737	0.0479708	1.31902	0.373494	83	0.684069	0.12615
JHI_Hv50k_2016_492366	7H	581658334	0.0479708	1.31902	0.373494	83	0.684069	0.12615
JHI_Hv50k_2016_492374	7H	582517676	0.0479708	1.31902	0.373494	83	0.684069	0.12615
JHI_Hv50k_2016_492406	7H	582606427	0.0479708	1.31902	0.373494	83	0.684069	0.12615
JHI_Hv50k_2016_492411	7H	582607553	0.0479708	1.31902	0.373494	83	0.684069	0.12615
JHI_Hv50k_2016_492431	7H	583031646	0.0479708	1.31902	0.373494	83	0.684069	0.12615
JHI_Hv50k_2016_492441	7H	583034491	0.0479708	1.31902	0.373494	83	0.684069	0.12615
JHI_Hv50k_2016_492462	7H	583114161	0.0479708	1.31902	0.373494	83	0.684069	0.12615
JHI_Hv50k_2016_492464	7H	583114594	0.0479708	1.31902	0.373494	83	0.684069	0.12615
JHI_Hv50k_2016_492465	7H	583115760	0.0479708	1.31902	0.373494	83	0.684069	0.12615
JHI_Hv50k_2016_492506	7H	583498560	0.0479708	1.31902	0.373494	83	0.684069	0.12615
BOPA2_12_31192	1H	512294799	0.0480911	1.31794	0.228916	83	0.684069	-0.15155
JHI_Hv50k_2016_283828	5H	18947606	0.048419	1.31498	0.409639	83	0.684069	-0.1459
JHI_Hv50k_2016_283964	5H	19051301	0.048419	1.31498	0.409639	83	0.684069	-0.1459
BOPA1_11016_603	6H	443897804	0.0487975	1.3116	0.120482	83	0.684069	-0.192472
BOPA1_1914_936	6H	439399099	0.0487975	1.3116	0.120482	83	0.684069	-0.192472
BOPA1_4313_482	6H	457642489	0.0487975	1.3116	0.120482	83	0.684069	-0.192472
BOPA1_8220_1223	6H	441812706	0.0487975	1.3116	0.120482	83	0.684069	-0.192472
BOPA2_12_30144	6H	384884951	0.0487975	1.3116	0.120482	83	0.684069	-0.192472
BOPA2_12_30473	6H	115445291	0.0487975	1.3116	0.120482	83	0.684069	-0.192472
JHI_Hv50k_2016_390427	6H	109595267	0.0487975	1.3116	0.120482	83	0.684069	-0.192472
JHI_Hv50k_2016_390429	6H	109850093	0.0487975	1.3116	0.120482	83	0.684069	-0.192472
JHI_Hv50k_2016_390461	6H	114374518	0.0487975	1.3116	0.120482	83	0.684069	-0.192472
JHI_Hv50k_2016_390480	6H	114688878	0.0487975	1.3116	0.120482	83	0.684069	-0.192472
JHI_Hv50k_2016_390481	6H	114689323	0.0487975	1.3116	0.120482	83	0.684069	-0.192472
JHI_Hv50k_2016_390486	6H	115087312	0.0487975	1.3116	0.120482	83	0.684069	-0.192472
JHI_Hv50k_2016_390504	6H	115115155	0.0487975	1.3116	0.120482	83	0.684069	-0.192472
JHI_Hv50k_2016_390577	6H	115446425	0.0487975	1.3116	0.120482	83	0.684069	-0.192472
JHI_Hv50k_2016_405598	6H	430343334	0.0487975	1.3116	0.120482	83	0.684069	-0.192472
JHI_Hv50k_2016_405836	6H	432135007	0.0487975	1.3116	0.120482	83	0.684069	-0.192472
JHI_Hv50k_2016_405846	6H	432300016	0.0487975	1.3116	0.120482	83	0.684069	-0.192472
JHI_Hv50k_2016_405852	6H	432316393	0.0487975	1.3116	0.120482	83	0.684069	-0.192472
JHI_Hv50k_2016_405888	6H	432541147	0.0487975	1.3116	0.120482	83	0.684069	-0.192472
JHI_Hv50k_2016_405893	6H	432952730	0.0487975	1.3116	0.120482	83	0.684069	-0.192472
JHI_Hv50k_2016_405895	6H	433014087	0.0487975	1.3116	0.120482	83	0.684069	-0.192472
JHI_Hv50k_2016_405915	6H	433244179	0.0487975	1.3116	0.120482	83	0.684069	-0.192472
JHI_Hv50k_2016_405927	6H	433612074	0.0487975	1.3116	0.120482	83	0.684069	-0.192472
JHI_Hv50k_2016_405934	6H	433712844	0.0487975	1.3116	0.120482	83	0.684069	-0.192472
JHI_Hv50k_2016_405936	6H	434249828	0.0487975	1.3116	0.120482	83	0.684069	-0.192472
JHI_Hv50k_2016_405948	6H	434910711	0.0487975	1.3116	0.120482	83	0.684069	-0.192472
JHI_Hv50k_2016_405999	6H	435230460	0.0487975	1.3116	0.120482	83	0.684069	-0.192472
JHI_Hv50k_2016_406007	6H	435260539	0.0487975	1.3116	0.120482	83	0.684069	-0.192472
JHI_Hv50k_2016_406081	6H	436278882	0.0487975	1.3116	0.120482	83	0.684069	-0.192472
JHI_Hv50k_2016_406088	6H	436330505	0.0487975	1.3116	0.120482	83	0.684069	-0.192472
JHI_Hv50k_2016_406109	6H	437007243	0.0487975	1.3116	0.120482	83	0.684069	-0.192472
JHI_Hv50k_2016_406111	6H	437258974	0.0487975	1.3116	0.120482	83	0.684069	-0.192472
JHI_Hv50k_2016_406114	6H	437581980	0.0487975	1.3116	0.120482	83	0.684069	-0.192472
JHI_Hv50k_2016_406143	6H	437717160	0.0487975	1.3116	0.120482	83	0.684069	-0.192472
JHI_Hv50k_2016_406218	6H	438797951	0.0487975	1.3116	0.120482	83	0.684069	-0.192472
JHI_Hv50k_2016_406242	6H	438920943	0.0487975	1.3116	0.120482	83	0.684069	-0.192472
JHI_Hv50k_2016_406253	6H	439399412	0.0487975	1.3116	0.120482	83	0.684069	-0.192472
JHI_Hv50k_2016_406263	6H	439951274	0.0487975	1.3116	0.120482	83	0.684069	-0.192472
JHI_Hv50k_2016_406306	6H	440820555	0.0487975	1.3116	0.120482	83	0.684069	-0.192472
JHI_Hv50k_2016_406372	6H	441813639	0.0487975	1.3116	0.120482	83	0.684069	-0.192472
JHI_Hv50k_2016_406397	6H	442231048	0.0487975	1.3116	0.120482	83	0.684069	-0.192472
JHI_Hv50k_2016_406405	6H	442930059	0.0487975	1.3116	0.120482	83	0.684069	-0.192472
JHI_Hv50k_2016_406480	6H	444697634	0.0487975	1.3116	0.120482	83	0.684069	-0.192472
JHI_Hv50k_2016_406484	6H	444709150	0.0487975	1.3116	0.120482	83	0.684069	-0.192472
JHI_Hv50k_2016_406486	6H	444709501	0.0487975	1.3116	0.120482	83	0.684069	-0.192472
JHI_Hv50k_2016_406493	6H	444807328	0.0487975	1.3116	0.120482	83	0.684069	-0.192472
JHI_Hv50k_2016_406535	6H	446438155	0.0487975	1.3116	0.120482	83	0.684069	-0.192472
JHI_Hv50k_2016_406537	6H	446938150	0.0487975	1.3116	0.120482	83	0.684069	-0.192472
JHI_Hv50k_2016_406664	6H	451266503	0.0487975	1.3116	0.120482	83	0.684069	-0.192472
JHI_Hv50k_2016_406934	6H	459526498	0.0487975	1.3116	0.120482	83	0.684069	-0.192472
JHI_Hv50k_2016_407033	6H	460088561	0.0487975	1.3116	0.120482	83	0.684069	-0.192472
JHI_Hv50k_2016_407041	6H	460090217	0.0487975	1.3116	0.120482	83	0.684069	-0.192472
JHI_Hv50k_2016_407075	6H	460162406	0.0487975	1.3116	0.120482	83	0.684069	-0.192472
JHI_Hv50k_2016_407107	6H	460421250	0.0487975	1.3116	0.120482	83	0.684069	-0.192472
JHI_Hv50k_2016_407207	6H	461079345	0.0487975	1.3116	0.120482	83	0.684069	-0.192472
SCRI_RS_125526	6H	460615165	0.0487975	1.3116	0.120482	83	0.684069	-0.192472
SCRI_RS_131341	6H	114385177	0.0487975	1.3116	0.120482	83	0.684069	-0.192472
SCRI_RS_135049	6H	114372703	0.0487975	1.3116	0.120482	83	0.684069	-0.192472
SCRI_RS_206986	6H	460417426	0.0487975	1.3116	0.120482	83	0.684069	-0.192472
SCRI_RS_2834	6H	114386307	0.0487975	1.3116	0.120482	83	0.684069	-0.192472
BOPA2_12_30700	5H	423047705	0.0489207	1.31051	0.240964	83	0.684069	0.364922
BOPA2_12_31183	5H	397043179	0.0489207	1.31051	0.240964	83	0.684069	0.364922
JHI_Hv50k_2016_300512	5H	373861471	0.0489207	1.31051	0.240964	83	0.684069	0.364922
JHI_Hv50k_2016_302036	5H	395640134	0.0489207	1.31051	0.240964	83	0.684069	0.364922
JHI_Hv50k_2016_303229	5H	418818037	0.0489207	1.31051	0.240964	83	0.684069	0.364922
JHI_Hv50k_2016_303336	5H	420389444	0.0489207	1.31051	0.240964	83	0.684069	0.364922
JHI_Hv50k_2016_303350	5H	420839598	0.0489207	1.31051	0.240964	83	0.684069	0.364922
JHI_Hv50k_2016_303386	5H	421426369	0.0489207	1.31051	0.240964	83	0.684069	0.364922
JHI_Hv50k_2016_303436	5H	421881343	0.0489207	1.31051	0.240964	83	0.684069	0.364922
JHI_Hv50k_2016_303451	5H	422234534	0.0489207	1.31051	0.240964	83	0.684069	0.364922
JHI_Hv50k_2016_303534	5H	423203458	0.0489207	1.31051	0.240964	83	0.684069	0.364922
JHI_Hv50k_2016_303722	5H	424352176	0.0489207	1.31051	0.240964	83	0.684069	0.364922
JHI_Hv50k_2016_303990	5H	426639069	0.0489207	1.31051	0.240964	83	0.684069	0.364922
JHI_Hv50k_2016_304053	5H	427816734	0.0489207	1.31051	0.240964	83	0.684069	0.364922
JHI_Hv50k_2016_304084	5H	428751059	0.0489207	1.31051	0.240964	83	0.684069	0.364922
JHI_Hv50k_2016_304117	5H	433573418	0.0489207	1.31051	0.240964	83	0.684069	0.364922
JHI_Hv50k_2016_304121	5H	434304590	0.0489207	1.31051	0.240964	83	0.684069	0.364922
SCRI_RS_120914	4H	376608100	0.0489207	1.31051	0.240964	83	0.684069	0.364922
SCRI_RS_182320	5H	397047511	0.0489207	1.31051	0.240964	83	0.684069	0.364922
JHI_Hv50k_2016_113855	2H	687997599	0.0489425	1.31031	0.289157	83	0.684069	-0.139158
JHI_Hv50k_2016_113866	2H	688000049	0.0489425	1.31031	0.289157	83	0.684069	-0.139158
JHI_Hv50k_2016_113871	2H	688001368	0.0489425	1.31031	0.289157	83	0.684069	-0.139158
JHI_Hv50k_2016_113891	2H	688030142	0.0489425	1.31031	0.289157	83	0.684069	-0.139158
JHI_Hv50k_2016_113893	2H	688030433	0.0489425	1.31031	0.289157	83	0.684069	-0.139158
JHI_Hv50k_2016_114156	2H	688524517	0.0489425	1.31031	0.289157	83	0.684069	-0.139158
JHI_Hv50k_2016_108241	2H	655480078	0.0491071	1.30886	0.313253	83	0.684069	0.168133
BOPA2_12_20775	2H	767940290	0.0491698	1.3083	0.46988	83	0.684069	0.183071
JHI_Hv50k_2016_148089	2H	767300718	0.0491698	1.3083	0.46988	83	0.684069	0.183071
JHI_Hv50k_2016_148123	2H	767325278	0.0491698	1.3083	0.46988	83	0.684069	0.183071
JHI_Hv50k_2016_148132	2H	767327252	0.0491698	1.3083	0.46988	83	0.684069	0.183071
JHI_Hv50k_2016_148158	2H	767353841	0.0491698	1.3083	0.46988	83	0.684069	0.183071
JHI_Hv50k_2016_148160	2H	767353907	0.0491698	1.3083	0.46988	83	0.684069	0.183071
JHI_Hv50k_2016_148165	2H	767354172	0.0491698	1.3083	0.46988	83	0.684069	0.183071
JHI_Hv50k_2016_148248	2H	767941353	0.0491698	1.3083	0.46988	83	0.684069	0.183071
JHI_Hv50k_2016_364761	5H	664210023	0.0492556	1.30754	0.253012	83	0.684069	-0.139015
JHI_Hv50k_2016_364763	5H	664210179	0.0492556	1.30754	0.253012	83	0.684069	-0.139015
JHI_Hv50k_2016_364765	5H	664210503	0.0492556	1.30754	0.253012	83	0.684069	-0.139015
BOPA2_12_30477	1H	456209651	0.0492909	1.30723	0.204819	83	0.684069	-0.151425
JHI_Hv50k_2016_34635	1H	454084940	0.0492909	1.30723	0.204819	83	0.684069	-0.151425
JHI_Hv50k_2016_35065	1H	455800653	0.0492909	1.30723	0.204819	83	0.684069	-0.151425
JHI_Hv50k_2016_35160	1H	456209433	0.0492909	1.30723	0.204819	83	0.684069	-0.151425
SCRI_RS_239686	1H	456204191	0.0492909	1.30723	0.204819	83	0.684069	-0.151425
JHI_Hv50k_2016_108296	2H	655509717	0.0497997	1.30277	0.325301	83	0.684069	-0.138793
JHI_Hv50k_2016_108446	2H	655876618	0.0497997	1.30277	0.325301	83	0.684069	-0.138793
SCRI_RS_180028	2H	655510205	0.0497997	1.30277	0.325301	83	0.684069	-0.138793
BOPA2_12_10735	2H	685783859	0.0498102	1.30268	0.277108	83	0.684069	-0.141183
JHI_Hv50k_2016_112461	2H	682929790	0.0498102	1.30268	0.277108	83	0.684069	-0.141183
JHI_Hv50k_2016_112569	2H	683736236	0.0498102	1.30268	0.277108	83	0.684069	-0.141183
JHI_Hv50k_2016_112592	2H	683772608	0.0498102	1.30268	0.277108	83	0.684069	-0.141183
JHI_Hv50k_2016_112768	2H	684545911	0.0498102	1.30268	0.277108	83	0.684069	-0.141183
JHI_Hv50k_2016_112793	2H	684694656	0.0498102	1.30268	0.277108	83	0.684069	-0.141183
JHI_Hv50k_2016_112815	2H	684696114	0.0498102	1.30268	0.277108	83	0.684069	-0.141183
JHI_Hv50k_2016_112817	2H	684696343	0.0498102	1.30268	0.277108	83	0.684069	-0.141183
JHI_Hv50k_2016_112819	2H	684696829	0.0498102	1.30268	0.277108	83	0.684069	-0.141183
JHI_Hv50k_2016_112843	2H	684728581	0.0498102	1.30268	0.277108	83	0.684069	-0.141183
JHI_Hv50k_2016_112848	2H	684730683	0.0498102	1.30268	0.277108	83	0.684069	-0.141183
JHI_Hv50k_2016_112874	2H	684842933	0.0498102	1.30268	0.277108	83	0.684069	-0.141183
JHI_Hv50k_2016_112938	2H	685275740	0.0498102	1.30268	0.277108	83	0.684069	-0.141183
JHI_Hv50k_2016_113041	2H	685490011	0.0498102	1.30268	0.277108	83	0.684069	-0.141183
JHI_Hv50k_2016_113043	2H	685490109	0.0498102	1.30268	0.277108	83	0.684069	-0.141183
JHI_Hv50k_2016_113156	2H	685625942	0.0498102	1.30268	0.277108	83	0.684069	-0.141183
JHI_Hv50k_2016_113226	2H	685783859	0.0498102	1.30268	0.277108	83	0.684069	-0.141183
JHI_Hv50k_2016_113231	2H	685784406	0.0498102	1.30268	0.277108	83	0.684069	-0.141183
JHI_Hv50k_2016_113262	2H	685788484	0.0498102	1.30268	0.277108	83	0.684069	-0.141183
JHI_Hv50k_2016_113267	2H	685788836	0.0498102	1.30268	0.277108	83	0.684069	-0.141183
JHI_Hv50k_2016_113280	2H	685907552	0.0498102	1.30268	0.277108	83	0.684069	-0.141183
JHI_Hv50k_2016_113281	2H	685908201	0.0498102	1.30268	0.277108	83	0.684069	-0.141183
JHI_Hv50k_2016_113588	2H	687347898	0.0498102	1.30268	0.277108	83	0.684069	-0.141183
JHI_Hv50k_2016_113596	2H	687348777	0.0498102	1.30268	0.277108	83	0.684069	-0.141183
JHI_Hv50k_2016_113598	2H	687349885	0.0498102	1.30268	0.277108	83	0.684069	-0.141183
JHI_Hv50k_2016_113600	2H	687350656	0.0498102	1.30268	0.277108	83	0.684069	-0.141183
JHI_Hv50k_2016_113611	2H	687353546	0.0498102	1.30268	0.277108	83	0.684069	-0.141183
JHI_Hv50k_2016_113615	2H	687354940	0.0498102	1.30268	0.277108	83	0.684069	-0.141183
JHI_Hv50k_2016_113618	2H	687355415	0.0498102	1.30268	0.277108	83	0.684069	-0.141183
JHI_Hv50k_2016_113619	2H	687355610	0.0498102	1.30268	0.277108	83	0.684069	-0.141183
JHI_Hv50k_2016_113633	2H	687578368	0.0498102	1.30268	0.277108	83	0.684069	-0.141183
JHI_Hv50k_2016_113634	2H	687578555	0.0498102	1.30268	0.277108	83	0.684069	-0.141183
JHI_Hv50k_2016_113636	2H	687579400	0.0498102	1.30268	0.277108	83	0.684069	-0.141183
JHI_Hv50k_2016_113642	2H	687583198	0.0498102	1.30268	0.277108	83	0.684069	-0.141183
JHI_Hv50k_2016_113653	2H	687584269	0.0498102	1.30268	0.277108	83	0.684069	-0.141183
JHI_Hv50k_2016_113668	2H	687585316	0.0498102	1.30268	0.277108	83	0.684069	-0.141183
JHI_Hv50k_2016_113670	2H	687585419	0.0498102	1.30268	0.277108	83	0.684069	-0.141183
JHI_Hv50k_2016_113676	2H	687585612	0.0498102	1.30268	0.277108	83	0.684069	-0.141183
JHI_Hv50k_2016_113715	2H	687685272	0.0498102	1.30268	0.277108	83	0.684069	-0.141183
JHI_Hv50k_2016_113731	2H	687686626	0.0498102	1.30268	0.277108	83	0.684069	-0.141183
JHI_Hv50k_2016_113739	2H	687724993	0.0498102	1.30268	0.277108	83	0.684069	-0.141183
JHI_Hv50k_2016_113741	2H	687725325	0.0498102	1.30268	0.277108	83	0.684069	-0.141183
JHI_Hv50k_2016_113742	2H	687725516	0.0498102	1.30268	0.277108	83	0.684069	-0.141183
SCRI_RS_135248	2H	683772664	0.0498102	1.30268	0.277108	83	0.684069	-0.141183
SCRI_RS_147985	7H	598828807	0.0498102	1.30268	0.277108	83	0.684069	-0.141183
JHI_Hv50k_2016_256891	4H	573193993	0.0498964	1.30193	0.361446	83	0.684069	0.13232
SCRI_RS_179444	4H	572908722	0.0498964	1.30193	0.361446	83	0.684069	0.13232
SCRI_RS_116694	2H	670791117	0.050154	1.29969	0.385542	83	0.684069	0.139223
JHI_Hv50k_2016_46552	1H	524197516	0.0504546	1.2971	0.289157	83	0.684069	-0.13468
BOPA1_8901_1446	4H	21432857	0.0505046	1.29667	0.337349	83	0.684069	-0.126332
JHI_Hv50k_2016_231665	4H	21433569	0.0505046	1.29667	0.337349	83	0.684069	-0.126332
JHI_Hv50k_2016_231668	4H	21434457	0.0505046	1.29667	0.337349	83	0.684069	-0.126332
JHI_Hv50k_2016_364659	5H	664091724	0.0523693	1.28092	0.445783	83	0.684069	-0.124691
JHI_Hv50k_2016_364661	5H	664092024	0.0523693	1.28092	0.445783	83	0.684069	-0.124691
JHI_Hv50k_2016_364662	5H	664092063	0.0523693	1.28092	0.445783	83	0.684069	-0.124691
JHI_Hv50k_2016_364760	5H	664209876	0.0523693	1.28092	0.445783	83	0.684069	-0.124691
JHI_Hv50k_2016_364762	5H	664210026	0.0523693	1.28092	0.445783	83	0.684069	-0.124691
JHI_Hv50k_2016_364798	5H	664222301	0.0523693	1.28092	0.445783	83	0.684069	-0.124691
JHI_Hv50k_2016_364826	5H	664245708	0.0523693	1.28092	0.445783	83	0.684069	-0.124691
JHI_Hv50k_2016_364832	5H	664246120	0.0523693	1.28092	0.445783	83	0.684069	-0.124691
BOPA1_6951_875	2H	677845247	0.0526444	1.27865	0.253012	83	0.684069	-0.144383
BOPA1_ABC12856_1_1_77	2H	678192598	0.0526444	1.27865	0.253012	83	0.684069	-0.144383
JHI_Hv50k_2016_110935	2H	677395664	0.0526444	1.27865	0.253012	83	0.684069	-0.144383
JHI_Hv50k_2016_110936	2H	677395796	0.0526444	1.27865	0.253012	83	0.684069	-0.144383
JHI_Hv50k_2016_110937	2H	677396212	0.0526444	1.27865	0.253012	83	0.684069	-0.144383
JHI_Hv50k_2016_110938	2H	677396588	0.0526444	1.27865	0.253012	83	0.684069	-0.144383
JHI_Hv50k_2016_110939	2H	677396779	0.0526444	1.27865	0.253012	83	0.684069	-0.144383
JHI_Hv50k_2016_110940	2H	677398576	0.0526444	1.27865	0.253012	83	0.684069	-0.144383
JHI_Hv50k_2016_110941	2H	677398766	0.0526444	1.27865	0.253012	83	0.684069	-0.144383
JHI_Hv50k_2016_110947	2H	677468475	0.0526444	1.27865	0.253012	83	0.684069	-0.144383
JHI_Hv50k_2016_110962	2H	677475572	0.0526444	1.27865	0.253012	83	0.684069	-0.144383
JHI_Hv50k_2016_111008	2H	677497943	0.0526444	1.27865	0.253012	83	0.684069	-0.144383
JHI_Hv50k_2016_111010	2H	677498205	0.0526444	1.27865	0.253012	83	0.684069	-0.144383
JHI_Hv50k_2016_111012	2H	677498354	0.0526444	1.27865	0.253012	83	0.684069	-0.144383
JHI_Hv50k_2016_111016	2H	677498996	0.0526444	1.27865	0.253012	83	0.684069	-0.144383
JHI_Hv50k_2016_111018	2H	677499040	0.0526444	1.27865	0.253012	83	0.684069	-0.144383
JHI_Hv50k_2016_111019	2H	677499168	0.0526444	1.27865	0.253012	83	0.684069	-0.144383
JHI_Hv50k_2016_111020	2H	677499190	0.0526444	1.27865	0.253012	83	0.684069	-0.144383
JHI_Hv50k_2016_111050	2H	677541052	0.0526444	1.27865	0.253012	83	0.684069	-0.144383
JHI_Hv50k_2016_111052	2H	677541154	0.0526444	1.27865	0.253012	83	0.684069	-0.144383
JHI_Hv50k_2016_111072	2H	677596124	0.0526444	1.27865	0.253012	83	0.684069	-0.144383
JHI_Hv50k_2016_111104	2H	678098692	0.0526444	1.27865	0.253012	83	0.684069	-0.144383
JHI_Hv50k_2016_111124	2H	678147436	0.0526444	1.27865	0.253012	83	0.684069	-0.144383
JHI_Hv50k_2016_111131	2H	678149059	0.0526444	1.27865	0.253012	83	0.684069	-0.144383
JHI_Hv50k_2016_111132	2H	678149582	0.0526444	1.27865	0.253012	83	0.684069	-0.144383
JHI_Hv50k_2016_111150	2H	678187330	0.0526444	1.27865	0.253012	83	0.684069	-0.144383
JHI_Hv50k_2016_111156	2H	678192138	0.0526444	1.27865	0.253012	83	0.684069	-0.144383
JHI_Hv50k_2016_111157	2H	678192246	0.0526444	1.27865	0.253012	83	0.684069	-0.144383
JHI_Hv50k_2016_111159	2H	678192979	0.0526444	1.27865	0.253012	83	0.684069	-0.144383
JHI_Hv50k_2016_111166	2H	678235059	0.0526444	1.27865	0.253012	83	0.684069	-0.144383
JHI_Hv50k_2016_111188	2H	678270681	0.0526444	1.27865	0.253012	83	0.684069	-0.144383
SCRI_RS_195164	2H	677482087	0.0526444	1.27865	0.253012	83	0.684069	-0.144383
JHI_Hv50k_2016_444277	7H	8864262	0.0527066	1.27813	0.13253	83	0.684069	0.207324
JHI_Hv50k_2016_444280	7H	8864309	0.0527066	1.27813	0.13253	83	0.684069	0.207324
JHI_Hv50k_2016_444286	7H	8865059	0.0527066	1.27813	0.13253	83	0.684069	0.207324
JHI_Hv50k_2016_444293	7H	8865626	0.0527066	1.27813	0.13253	83	0.684069	0.207324
JHI_Hv50k_2016_444916	7H	9454251	0.0527066	1.27813	0.13253	83	0.684069	0.207324
JHI_Hv50k_2016_444990	7H	9464450	0.0527066	1.27813	0.13253	83	0.684069	0.207324
JHI_Hv50k_2016_445622	7H	10244513	0.0527066	1.27813	0.13253	83	0.684069	0.207324
JHI_Hv50k_2016_445899	7H	10415168	0.0527066	1.27813	0.13253	83	0.684069	0.207324
JHI_Hv50k_2016_446026	7H	10428538	0.0527066	1.27813	0.13253	83	0.684069	0.207324
JHI_Hv50k_2016_446128	7H	10552870	0.0527066	1.27813	0.13253	83	0.684069	0.207324
JHI_Hv50k_2016_446140	7H	10557509	0.0527066	1.27813	0.13253	83	0.684069	0.207324
JHI_Hv50k_2016_446648	7H	10807201	0.0527066	1.27813	0.13253	83	0.684069	0.207324
BOPA1_1697_636	5H	594548247	0.0527678	1.27763	0.361446	83	0.684069	-0.135446
BOPA1_1863_275	5H	594978246	0.0527678	1.27763	0.361446	83	0.684069	-0.135446
BOPA1_2091_639	5H	594971772	0.0527678	1.27763	0.361446	83	0.684069	-0.135446
JHI_Hv50k_2016_333135	5H	593510014	0.0527678	1.27763	0.361446	83	0.684069	-0.135446
JHI_Hv50k_2016_333335	5H	593563492	0.0527678	1.27763	0.361446	83	0.684069	-0.135446
JHI_Hv50k_2016_333424	5H	593673425	0.0527678	1.27763	0.361446	83	0.684069	-0.135446
JHI_Hv50k_2016_333445	5H	593828436	0.0527678	1.27763	0.361446	83	0.684069	-0.135446
JHI_Hv50k_2016_333593	5H	594157651	0.0527678	1.27763	0.361446	83	0.684069	-0.135446
JHI_Hv50k_2016_333647	5H	594302185	0.0527678	1.27763	0.361446	83	0.684069	-0.135446
JHI_Hv50k_2016_333722	5H	594374188	0.0527678	1.27763	0.361446	83	0.684069	-0.135446
JHI_Hv50k_2016_333735	5H	594456721	0.0527678	1.27763	0.361446	83	0.684069	-0.135446
JHI_Hv50k_2016_333745	5H	594548247	0.0527678	1.27763	0.361446	83	0.684069	-0.135446
JHI_Hv50k_2016_333747	5H	594548554	0.0527678	1.27763	0.361446	83	0.684069	-0.135446
JHI_Hv50k_2016_333753	5H	594550304	0.0527678	1.27763	0.361446	83	0.684069	-0.135446
JHI_Hv50k_2016_333759	5H	594557836	0.0527678	1.27763	0.361446	83	0.684069	-0.135446
JHI_Hv50k_2016_333821	5H	594600788	0.0527678	1.27763	0.361446	83	0.684069	-0.135446
JHI_Hv50k_2016_333843	5H	594969243	0.0527678	1.27763	0.361446	83	0.684069	-0.135446
JHI_Hv50k_2016_333872	5H	594973951	0.0527678	1.27763	0.361446	83	0.684069	-0.135446
JHI_Hv50k_2016_333882	5H	594975707	0.0527678	1.27763	0.361446	83	0.684069	-0.135446
JHI_Hv50k_2016_333888	5H	594976132	0.0527678	1.27763	0.361446	83	0.684069	-0.135446
JHI_Hv50k_2016_333895	5H	594976520	0.0527678	1.27763	0.361446	83	0.684069	-0.135446
JHI_Hv50k_2016_333897	5H	594977030	0.0527678	1.27763	0.361446	83	0.684069	-0.135446
BOPA1_5541_418	2H	710843220	0.0528377	1.27706	0.39759	83	0.684069	-0.126349
JHI_Hv50k_2016_121770	2H	710747629	0.0528377	1.27706	0.39759	83	0.684069	-0.126349
JHI_Hv50k_2016_121778	2H	710748144	0.0528377	1.27706	0.39759	83	0.684069	-0.126349
JHI_Hv50k_2016_121779	2H	710748365	0.0528377	1.27706	0.39759	83	0.684069	-0.126349
JHI_Hv50k_2016_142842	2H	757819416	0.0529228	1.27636	0.144578	83	0.684069	0.177934
JHI_Hv50k_2016_143440	2H	758556234	0.0529228	1.27636	0.144578	83	0.684069	0.177934
JHI_Hv50k_2016_143532	2H	758651974	0.0529228	1.27636	0.144578	83	0.684069	0.177934
JHI_Hv50k_2016_143641	2H	758717741	0.0529228	1.27636	0.144578	83	0.684069	0.177934
JHI_Hv50k_2016_143807	2H	759011046	0.0529228	1.27636	0.144578	83	0.684069	0.177934
JHI_Hv50k_2016_144078	2H	759410855	0.0529228	1.27636	0.144578	83	0.684069	0.177934
JHI_Hv50k_2016_144232	2H	759828120	0.0529228	1.27636	0.144578	83	0.684069	0.177934
JHI_Hv50k_2016_144285	2H	759833421	0.0529228	1.27636	0.144578	83	0.684069	0.177934
JHI_Hv50k_2016_144820	2H	760762651	0.0529228	1.27636	0.144578	83	0.684069	0.177934
JHI_Hv50k_2016_145116	2H	761107172	0.0529228	1.27636	0.144578	83	0.684069	0.177934
JHI_Hv50k_2016_145127	2H	761107447	0.0529228	1.27636	0.144578	83	0.684069	0.177934
JHI_Hv50k_2016_145128	2H	761107500	0.0529228	1.27636	0.144578	83	0.684069	0.177934
JHI_Hv50k_2016_145133	2H	761107635	0.0529228	1.27636	0.144578	83	0.684069	0.177934
JHI_Hv50k_2016_145601	2H	761329560	0.0529228	1.27636	0.144578	83	0.684069	0.177934
SCRI_RS_140931	2H	759834094	0.0529228	1.27636	0.144578	83	0.684069	0.177934
SCRI_RS_158043	2H	758650111	0.0529228	1.27636	0.144578	83	0.684069	0.177934
SCRI_RS_186760	4H	208648580	0.0529228	1.27636	0.144578	83	0.684069	0.177934
JHI_Hv50k_2016_143149	2H	758369280	0.0529228	1.27636	0.493976	83	0.684069	0.177934
JHI_Hv50k_2016_143740	2H	758850273	0.0529228	1.27636	0.493976	83	0.684069	0.177934
JHI_Hv50k_2016_143975	2H	759281895	0.0529228	1.27636	0.493976	83	0.684069	0.177934
JHI_Hv50k_2016_144342	2H	760024173	0.0529228	1.27636	0.493976	83	0.684069	0.177934
JHI_Hv50k_2016_144573	2H	760184175	0.0529228	1.27636	0.493976	83	0.684069	0.177934
JHI_Hv50k_2016_144644	2H	760334650	0.0529228	1.27636	0.493976	83	0.684069	0.177934
JHI_Hv50k_2016_144805	2H	760752999	0.0529228	1.27636	0.493976	83	0.684069	0.177934
JHI_Hv50k_2016_144813	2H	760753473	0.0529228	1.27636	0.493976	83	0.684069	0.177934
JHI_Hv50k_2016_144828	2H	760764973	0.0529228	1.27636	0.493976	83	0.684069	0.177934
JHI_Hv50k_2016_144882	2H	760881249	0.0529228	1.27636	0.493976	83	0.684069	0.177934
JHI_Hv50k_2016_145005	2H	760983087	0.0529228	1.27636	0.493976	83	0.684069	0.177934
JHI_Hv50k_2016_145354	2H	761264461	0.0529228	1.27636	0.493976	83	0.684069	0.177934
JHI_Hv50k_2016_145476	2H	761299191	0.0529228	1.27636	0.493976	83	0.684069	0.177934
JHI_Hv50k_2016_145785	2H	761710683	0.0529228	1.27636	0.493976	83	0.684069	0.177934
JHI_Hv50k_2016_145919	2H	762356932	0.0529228	1.27636	0.493976	83	0.684069	0.177934
JHI_Hv50k_2016_145926	2H	762357687	0.0529228	1.27636	0.493976	83	0.684069	0.177934
JHI_Hv50k_2016_146007	2H	762463646	0.0529228	1.27636	0.493976	83	0.684069	0.177934
JHI_Hv50k_2016_146189	2H	762829939	0.0529228	1.27636	0.493976	83	0.684069	0.177934
JHI_Hv50k_2016_146485	2H	763071115	0.0529228	1.27636	0.493976	83	0.684069	0.177934
JHI_Hv50k_2016_146995	2H	764283514	0.0529228	1.27636	0.493976	83	0.684069	0.177934
SCRI_RS_139106	2H	759281895	0.0529228	1.27636	0.493976	83	0.684069	0.177934
SCRI_RS_139115	2H	759282683	0.0529228	1.27636	0.493976	83	0.684069	0.177934
SCRI_RS_139737	2H	762152818	0.0529228	1.27636	0.493976	83	0.684069	0.177934
SCRI_RS_161281	2H	758323269	0.0529228	1.27636	0.493976	83	0.684069	0.177934
SCRI_RS_170753	2H	760113749	0.0529228	1.27636	0.493976	83	0.684069	0.177934
SCRI_RS_204579	2H	760371713	0.0529228	1.27636	0.493976	83	0.684069	0.177934
SCRI_RS_223897	2H	760693760	0.0529228	1.27636	0.493976	83	0.684069	0.177934
SCRI_RS_228319	2H	758777437	0.0529228	1.27636	0.493976	83	0.684069	0.177934
SCRI_RS_231015	2H	760692853	0.0529228	1.27636	0.493976	83	0.684069	0.177934
SCRI_RS_236521	2H	759411949	0.0529228	1.27636	0.493976	83	0.684069	0.177934
JHI_Hv50k_2016_121813	2H	710843638	0.0534607	1.27197	0.373494	83	0.684069	-0.12507
BOPA2_12_30895	7H	39680381	0.0540387	1.2673	0.13253	83	0.684069	-0.169522
JHI_Hv50k_2016_459259	7H	37313094	0.0540387	1.2673	0.13253	83	0.684069	-0.169522
JHI_Hv50k_2016_459432	7H	37619383	0.0540387	1.2673	0.13253	83	0.684069	-0.169522
JHI_Hv50k_2016_459470	7H	37805069	0.0540387	1.2673	0.13253	83	0.684069	-0.169522
JHI_Hv50k_2016_459577	7H	38099245	0.0540387	1.2673	0.13253	83	0.684069	-0.169522
JHI_Hv50k_2016_460446	7H	41266530	0.0540387	1.2673	0.13253	83	0.684069	-0.169522
SCRI_RS_220780	7H	38050520	0.0540387	1.2673	0.13253	83	0.684069	-0.169522
JHI_Hv50k_2016_87405	2H	120720055	0.0540408	1.26728	0.26506	83	0.684069	0.45817
JHI_Hv50k_2016_284071	5H	19392902	0.0541496	1.2664	0.26506	83	0.684069	0.139349
JHI_Hv50k_2016_284078	5H	19393343	0.0541496	1.2664	0.26506	83	0.684069	0.139349
BOPA2_12_30806	7H	578291763	0.05417	1.26624	0.46988	83	0.684069	-0.1153
JHI_Hv50k_2016_492206	7H	578287115	0.05417	1.26624	0.46988	83	0.684069	-0.1153
JHI_Hv50k_2016_492222	7H	578293290	0.05417	1.26624	0.46988	83	0.684069	-0.1153
JHI_Hv50k_2016_492241	7H	578365518	0.05417	1.26624	0.46988	83	0.684069	-0.1153
JHI_Hv50k_2016_492267	7H	578369210	0.05417	1.26624	0.46988	83	0.684069	-0.1153
SCRI_RS_112863	7H	578365328	0.05417	1.26624	0.46988	83	0.684069	-0.1153
JHI_Hv50k_2016_359586	5H	655073423	0.0542418	1.26567	0.204819	83	0.684069	-0.171349
JHI_Hv50k_2016_359823	5H	655288041	0.0542418	1.26567	0.204819	83	0.684069	-0.171349
JHI_Hv50k_2016_359833	5H	655289262	0.0542418	1.26567	0.204819	83	0.684069	-0.171349
JHI_Hv50k_2016_359855	5H	655332012	0.0542418	1.26567	0.204819	83	0.684069	-0.171349
JHI_Hv50k_2016_359869	5H	655333181	0.0542418	1.26567	0.204819	83	0.684069	-0.171349
JHI_Hv50k_2016_360161	5H	656066166	0.0542418	1.26567	0.204819	83	0.684069	-0.171349
JHI_Hv50k_2016_360177	5H	656066926	0.0542418	1.26567	0.204819	83	0.684069	-0.171349
JHI_Hv50k_2016_326414	5H	578910133	0.054459	1.26393	0.180723	83	0.684069	-0.154261
SCRI_RS_234720	5H	577088888	0.054459	1.26393	0.180723	83	0.684069	-0.154261
JHI_Hv50k_2016_230574	4H	14085424	0.0545985	1.26282	0.301205	83	0.684069	-0.140068
JHI_Hv50k_2016_230576	4H	14086473	0.0545985	1.26282	0.301205	83	0.684069	-0.140068
JHI_Hv50k_2016_230593	4H	14098979	0.0545985	1.26282	0.301205	83	0.684069	-0.140068
JHI_Hv50k_2016_230631	4H	14394965	0.0545985	1.26282	0.301205	83	0.684069	-0.140068
JHI_Hv50k_2016_230655	4H	14416957	0.0545985	1.26282	0.301205	83	0.684069	-0.140068
JHI_Hv50k_2016_230656	4H	14417186	0.0545985	1.26282	0.301205	83	0.684069	-0.140068
SCRI_RS_162743	4H	14416138	0.0545985	1.26282	0.301205	83	0.684069	-0.140068
BOPA2_12_31041	5H	587613504	0.0548023	1.2612	0.192771	83	0.684069	-0.150098
JHI_Hv50k_2016_326778	5H	579959492	0.0548023	1.2612	0.192771	83	0.684069	-0.150098
JHI_Hv50k_2016_326785	5H	579960773	0.0548023	1.2612	0.192771	83	0.684069	-0.150098
JHI_Hv50k_2016_326790	5H	580103255	0.0548023	1.2612	0.192771	83	0.684069	-0.150098
JHI_Hv50k_2016_326797	5H	580293811	0.0548023	1.2612	0.192771	83	0.684069	-0.150098
JHI_Hv50k_2016_327212	5H	580904975	0.0548023	1.2612	0.192771	83	0.684069	-0.150098
JHI_Hv50k_2016_327388	5H	581314668	0.0548023	1.2612	0.192771	83	0.684069	-0.150098
JHI_Hv50k_2016_327399	5H	581315579	0.0548023	1.2612	0.192771	83	0.684069	-0.150098
JHI_Hv50k_2016_327426	5H	581322972	0.0548023	1.2612	0.192771	83	0.684069	-0.150098
JHI_Hv50k_2016_327486	5H	581490355	0.0548023	1.2612	0.192771	83	0.684069	-0.150098
JHI_Hv50k_2016_327738	5H	581817187	0.0548023	1.2612	0.192771	83	0.684069	-0.150098
JHI_Hv50k_2016_327782	5H	581966604	0.0548023	1.2612	0.192771	83	0.684069	-0.150098
JHI_Hv50k_2016_327784	5H	581966800	0.0548023	1.2612	0.192771	83	0.684069	-0.150098
JHI_Hv50k_2016_327805	5H	581968984	0.0548023	1.2612	0.192771	83	0.684069	-0.150098
JHI_Hv50k_2016_327830	5H	582038026	0.0548023	1.2612	0.192771	83	0.684069	-0.150098
JHI_Hv50k_2016_327834	5H	582038214	0.0548023	1.2612	0.192771	83	0.684069	-0.150098
JHI_Hv50k_2016_327835	5H	582038269	0.0548023	1.2612	0.192771	83	0.684069	-0.150098
JHI_Hv50k_2016_327863	5H	582058228	0.0548023	1.2612	0.192771	83	0.684069	-0.150098
JHI_Hv50k_2016_327872	5H	582059860	0.0548023	1.2612	0.192771	83	0.684069	-0.150098
JHI_Hv50k_2016_328519	5H	584527598	0.0548023	1.2612	0.192771	83	0.684069	-0.150098
JHI_Hv50k_2016_329510	5H	585873257	0.0548023	1.2612	0.192771	83	0.684069	-0.150098
JHI_Hv50k_2016_330046	5H	586852455	0.0548023	1.2612	0.192771	83	0.684069	-0.150098
JHI_Hv50k_2016_330449	5H	587161254	0.0548023	1.2612	0.192771	83	0.684069	-0.150098
JHI_Hv50k_2016_330572	5H	587429881	0.0548023	1.2612	0.192771	83	0.684069	-0.150098
JHI_Hv50k_2016_330573	5H	587429936	0.0548023	1.2612	0.192771	83	0.684069	-0.150098
JHI_Hv50k_2016_330574	5H	587430083	0.0548023	1.2612	0.192771	83	0.684069	-0.150098
JHI_Hv50k_2016_330627	5H	587441687	0.0548023	1.2612	0.192771	83	0.684069	-0.150098
JHI_Hv50k_2016_330696	5H	587708634	0.0548023	1.2612	0.192771	83	0.684069	-0.150098
JHI_Hv50k_2016_330718	5H	587713627	0.0548023	1.2612	0.192771	83	0.684069	-0.150098
JHI_Hv50k_2016_330793	5H	587812321	0.0548023	1.2612	0.192771	83	0.684069	-0.150098
JHI_Hv50k_2016_330796	5H	587812963	0.0548023	1.2612	0.192771	83	0.684069	-0.150098
JHI_Hv50k_2016_330828	5H	587890037	0.0548023	1.2612	0.192771	83	0.684069	-0.150098
JHI_Hv50k_2016_331093	5H	587974338	0.0548023	1.2612	0.192771	83	0.684069	-0.150098
JHI_Hv50k_2016_331101	5H	587975424	0.0548023	1.2612	0.192771	83	0.684069	-0.150098
SCRI_RS_134711	5H	579961041	0.0548023	1.2612	0.192771	83	0.684069	-0.150098
SCRI_RS_199964	5H	581494694	0.0548023	1.2612	0.192771	83	0.684069	-0.150098
SCRI_RS_220076	5H	587974344	0.0548023	1.2612	0.192771	83	0.684069	-0.150098
SCRI_RS_4611	5H	580102448	0.0548023	1.2612	0.192771	83	0.684069	-0.150098
BOPA1_4039_1686	4H	604442990	0.0554303	1.25625	0.26506	83	0.684069	-0.142068
JHI_Hv50k_2016_262135	4H	604439525	0.0554303	1.25625	0.26506	83	0.684069	-0.142068
BOPA1_ConsensusGBS0705_1	2H	655112436	0.0554603	1.25602	0.301205	83	0.684069	0.159725
BOPA2_12_31205	2H	654960941	0.0554603	1.25602	0.301205	83	0.684069	0.159725
JHI_Hv50k_2016_108122	2H	654955912	0.0554603	1.25602	0.301205	83	0.684069	0.159725
JHI_Hv50k_2016_108145	2H	654965578	0.0554603	1.25602	0.301205	83	0.684069	0.159725
JHI_Hv50k_2016_108147	2H	654965845	0.0554603	1.25602	0.301205	83	0.684069	0.159725
JHI_Hv50k_2016_108149	2H	654966179	0.0554603	1.25602	0.301205	83	0.684069	0.159725
JHI_Hv50k_2016_108155	2H	655111229	0.0554603	1.25602	0.301205	83	0.684069	0.159725
JHI_Hv50k_2016_108157	2H	655112353	0.0554603	1.25602	0.301205	83	0.684069	0.159725
JHI_Hv50k_2016_108159	2H	655112752	0.0554603	1.25602	0.301205	83	0.684069	0.159725
JHI_Hv50k_2016_108163	2H	655137145	0.0554603	1.25602	0.301205	83	0.684069	0.159725
JHI_Hv50k_2016_108191	2H	655326944	0.0554603	1.25602	0.301205	83	0.684069	0.159725
JHI_Hv50k_2016_108213	2H	655401253	0.0554603	1.25602	0.301205	83	0.684069	0.159725
JHI_Hv50k_2016_108216	2H	655401659	0.0554603	1.25602	0.301205	83	0.684069	0.159725
JHI_Hv50k_2016_108254	2H	655481954	0.0554603	1.25602	0.301205	83	0.684069	0.159725
SCRI_RS_13565	2H	655112232	0.0554603	1.25602	0.301205	83	0.684069	0.159725
SCRI_RS_192398	2H	655480265	0.0554603	1.25602	0.301205	83	0.684069	0.159725
SCRI_RS_3376	2H	655324614	0.0554603	1.25602	0.301205	83	0.684069	0.159725
JHI_Hv50k_2016_245236	4H	468837529	0.0555781	1.2551	0.325301	83	0.684069	-0.126042
BOPA1_4679_1594	7H	62862491	0.0562709	1.24972	0.373494	83	0.684069	-0.130647
JHI_Hv50k_2016_465895	7H	62554838	0.0562709	1.24972	0.373494	83	0.684069	-0.130647
JHI_Hv50k_2016_466210	7H	63136224	0.0562709	1.24972	0.373494	83	0.684069	-0.130647
JHI_Hv50k_2016_372773	6H	9040188	0.0565648	1.24745	0.180723	83	0.684069	-0.16408
JHI_Hv50k_2016_372815	6H	9158467	0.0565648	1.24745	0.180723	83	0.684069	-0.16408
JHI_Hv50k_2016_372816	6H	9159195	0.0565648	1.24745	0.180723	83	0.684069	-0.16408
BOPA1_6280_1098	2H	624272301	0.0572585	1.24216	0.325301	83	0.684069	0.211579
JHI_Hv50k_2016_102748	2H	622757766	0.0572585	1.24216	0.325301	83	0.684069	0.211579
JHI_Hv50k_2016_102790	2H	623319475	0.0572585	1.24216	0.325301	83	0.684069	0.211579
JHI_Hv50k_2016_102823	2H	623452347	0.0572585	1.24216	0.325301	83	0.684069	0.211579
JHI_Hv50k_2016_102825	2H	623452847	0.0572585	1.24216	0.325301	83	0.684069	0.211579
JHI_Hv50k_2016_102830	2H	623453237	0.0572585	1.24216	0.325301	83	0.684069	0.211579
JHI_Hv50k_2016_102840	2H	623454716	0.0572585	1.24216	0.325301	83	0.684069	0.211579
JHI_Hv50k_2016_102873	2H	623457872	0.0572585	1.24216	0.325301	83	0.684069	0.211579
JHI_Hv50k_2016_102878	2H	623458109	0.0572585	1.24216	0.325301	83	0.684069	0.211579
JHI_Hv50k_2016_102880	2H	623458150	0.0572585	1.24216	0.325301	83	0.684069	0.211579
JHI_Hv50k_2016_102881	2H	623458220	0.0572585	1.24216	0.325301	83	0.684069	0.211579
JHI_Hv50k_2016_102904	2H	624268507	0.0572585	1.24216	0.325301	83	0.684069	0.211579
JHI_Hv50k_2016_102971	2H	624657512	0.0572585	1.24216	0.325301	83	0.684069	0.211579
JHI_Hv50k_2016_103007	2H	625267745	0.0572585	1.24216	0.325301	83	0.684069	0.211579
JHI_Hv50k_2016_103008	2H	625268307	0.0572585	1.24216	0.325301	83	0.684069	0.211579
JHI_Hv50k_2016_103009	2H	625268322	0.0572585	1.24216	0.325301	83	0.684069	0.211579
JHI_Hv50k_2016_103123	2H	626116030	0.0572585	1.24216	0.325301	83	0.684069	0.211579
JHI_Hv50k_2016_103144	2H	626120002	0.0572585	1.24216	0.325301	83	0.684069	0.211579
SCRI_RS_207224	2H	623318110	0.0572585	1.24216	0.325301	83	0.684069	0.211579
JHI_Hv50k_2016_158166	3H	19069733	0.0573996	1.24109	0.192771	83	0.684069	-0.158277
BOPA1_8388_578	5H	591634038	0.0579995	1.23658	0.409639	83	0.684069	-0.130613
JHI_Hv50k_2016_332591	5H	591359428	0.0579995	1.23658	0.409639	83	0.684069	-0.130613
JHI_Hv50k_2016_332691	5H	591529721	0.0579995	1.23658	0.409639	83	0.684069	-0.130613
JHI_Hv50k_2016_332699	5H	591531490	0.0579995	1.23658	0.409639	83	0.684069	-0.130613
JHI_Hv50k_2016_332710	5H	591633763	0.0579995	1.23658	0.409639	83	0.684069	-0.130613
JHI_Hv50k_2016_332726	5H	591634939	0.0579995	1.23658	0.409639	83	0.684069	-0.130613
JHI_Hv50k_2016_332747	5H	591638162	0.0579995	1.23658	0.409639	83	0.684069	-0.130613
JHI_Hv50k_2016_332813	5H	591715266	0.0579995	1.23658	0.409639	83	0.684069	-0.130613
JHI_Hv50k_2016_332845	5H	591830072	0.0579995	1.23658	0.409639	83	0.684069	-0.130613
JHI_Hv50k_2016_332846	5H	591830261	0.0579995	1.23658	0.409639	83	0.684069	-0.130613
JHI_Hv50k_2016_99962	2H	586403926	0.0581436	1.2355	0.46988	83	0.684069	0.163588
JHI_Hv50k_2016_142377	2H	756465498	0.0581955	1.23511	0.481928	83	0.684069	0.166781
JHI_Hv50k_2016_142420	2H	756694039	0.0581955	1.23511	0.481928	83	0.684069	0.166781
JHI_Hv50k_2016_142462	2H	756836838	0.0581955	1.23511	0.481928	83	0.684069	0.166781
BOPA1_2594_172	5H	13846829	0.0581978	1.23509	0.253012	83	0.684069	0.139512
BOPA1_8377_1022	5H	14016590	0.0581978	1.23509	0.253012	83	0.684069	0.139512
JHI_Hv50k_2016_282737	5H	14014715	0.0581978	1.23509	0.253012	83	0.684069	0.139512
JHI_Hv50k_2016_282847	5H	15289688	0.0581978	1.23509	0.253012	83	0.684069	0.139512
JHI_Hv50k_2016_282916	5H	15599684	0.0581978	1.23509	0.253012	83	0.684069	0.139512
JHI_Hv50k_2016_282946	5H	15621018	0.0581978	1.23509	0.253012	83	0.684069	0.139512
JHI_Hv50k_2016_282953	5H	15621210	0.0581978	1.23509	0.253012	83	0.684069	0.139512
JHI_Hv50k_2016_282959	5H	15650837	0.0581978	1.23509	0.253012	83	0.684069	0.139512
JHI_Hv50k_2016_282963	5H	15651965	0.0581978	1.23509	0.253012	83	0.684069	0.139512
JHI_Hv50k_2016_282998	5H	16010956	0.0581978	1.23509	0.253012	83	0.684069	0.139512
JHI_Hv50k_2016_283005	5H	16011948	0.0581978	1.23509	0.253012	83	0.684069	0.139512
JHI_Hv50k_2016_283035	5H	16128045	0.0581978	1.23509	0.253012	83	0.684069	0.139512
SCRI_RS_136706	5H	16331239	0.0581978	1.23509	0.253012	83	0.684069	0.139512
SCRI_RS_189936	5H	15597746	0.0581978	1.23509	0.253012	83	0.684069	0.139512
SCRI_RS_192515	5H	14092391	0.0581978	1.23509	0.253012	83	0.684069	0.139512
SCRI_RS_221631	5H	15291938	0.0581978	1.23509	0.253012	83	0.684069	0.139512
JHI_Hv50k_2016_68424	2H	17154896	0.0586722	1.23157	0.108434	83	0.684069	-0.184466
SCRI_RS_136287	3H	650802202	0.0586722	1.23157	0.108434	83	0.684069	-0.184466
JHI_Hv50k_2016_109985	2H	673845357	0.0592405	1.22738	0.277108	83	0.684069	-0.137811
JHI_Hv50k_2016_110017	2H	673852868	0.0592405	1.22738	0.277108	83	0.684069	-0.137811
JHI_Hv50k_2016_110105	2H	674156009	0.0592405	1.22738	0.277108	83	0.684069	-0.137811
JHI_Hv50k_2016_231345	4H	19488685	0.0594698	1.2257	0.361446	83	0.684069	-0.119112
JHI_Hv50k_2016_231350	4H	19489453	0.0594698	1.2257	0.361446	83	0.684069	-0.119112
JHI_Hv50k_2016_445468	7H	9915132	0.0595252	1.2253	0.253012	83	0.684069	-0.167972
JHI_Hv50k_2016_445647	7H	10252037	0.0595252	1.2253	0.253012	83	0.684069	-0.167972
JHI_Hv50k_2016_446116	7H	10541206	0.0595252	1.2253	0.253012	83	0.684069	-0.167972
JHI_Hv50k_2016_446117	7H	10541269	0.0595252	1.2253	0.253012	83	0.684069	-0.167972
JHI_Hv50k_2016_446118	7H	10541469	0.0595252	1.2253	0.253012	83	0.684069	-0.167972
JHI_Hv50k_2016_446149	7H	10559498	0.0595252	1.2253	0.253012	83	0.684069	-0.167972
SCRI_RS_147533	7H	10566172	0.0595252	1.2253	0.253012	83	0.684069	-0.167972
SCRI_RS_158266	7H	10553785	0.0595252	1.2253	0.253012	83	0.684069	-0.167972
SCRI_RS_159196	7H	10420045	0.0595252	1.2253	0.253012	83	0.684069	-0.167972
SCRI_RS_170908	7H	10560278	0.0595252	1.2253	0.253012	83	0.684069	-0.167972
SCRI_RS_178911	7H	10427503	0.0595252	1.2253	0.253012	83	0.684069	-0.167972
JHI_Hv50k_2016_338494	5H	607268841	0.059531	1.22526	0.421687	83	0.684069	-0.126927
JHI_Hv50k_2016_338501	5H	607272486	0.059531	1.22526	0.421687	83	0.684069	-0.126927
BOPA1_6804_1197	2H	590822206	0.0597797	1.22345	0.301205	83	0.684069	0.296935
JHI_Hv50k_2016_100012	2H	590801206	0.0597797	1.22345	0.301205	83	0.684069	0.296935
JHI_Hv50k_2016_100030	2H	590819796	0.0597797	1.22345	0.301205	83	0.684069	0.296935
JHI_Hv50k_2016_100049	2H	591145652	0.0597797	1.22345	0.301205	83	0.684069	0.296935
JHI_Hv50k_2016_100077	2H	591313085	0.0597797	1.22345	0.301205	83	0.684069	0.296935
JHI_Hv50k_2016_100080	2H	591372161	0.0597797	1.22345	0.301205	83	0.684069	0.296935
JHI_Hv50k_2016_100125	2H	592336146	0.0597797	1.22345	0.301205	83	0.684069	0.296935
JHI_Hv50k_2016_100129	2H	592341868	0.0597797	1.22345	0.301205	83	0.684069	0.296935
JHI_Hv50k_2016_101130	2H	612728891	0.0597797	1.22345	0.301205	83	0.684069	0.296935
JHI_Hv50k_2016_101173	2H	613633521	0.0597797	1.22345	0.301205	83	0.684069	0.296935
JHI_Hv50k_2016_99486	2H	583103743	0.0597797	1.22345	0.301205	83	0.684069	0.296935
JHI_Hv50k_2016_99567	2H	584123229	0.0597797	1.22345	0.301205	83	0.684069	0.296935
JHI_Hv50k_2016_99568	2H	584123443	0.0597797	1.22345	0.301205	83	0.684069	0.296935
JHI_Hv50k_2016_99573	2H	584407429	0.0597797	1.22345	0.301205	83	0.684069	0.296935
JHI_Hv50k_2016_99627	2H	584811983	0.0597797	1.22345	0.301205	83	0.684069	0.296935
JHI_Hv50k_2016_99648	2H	584981306	0.0597797	1.22345	0.301205	83	0.684069	0.296935
JHI_Hv50k_2016_99662	2H	584984081	0.0597797	1.22345	0.301205	83	0.684069	0.296935
JHI_Hv50k_2016_99900	2H	585986296	0.0597797	1.22345	0.301205	83	0.684069	0.296935
JHI_Hv50k_2016_99929	2H	586099829	0.0597797	1.22345	0.301205	83	0.684069	0.296935
JHI_Hv50k_2016_99936	2H	586101838	0.0597797	1.22345	0.301205	83	0.684069	0.296935
JHI_Hv50k_2016_99945	2H	586104513	0.0597797	1.22345	0.301205	83	0.684069	0.296935
JHI_Hv50k_2016_99974	2H	586407742	0.0597797	1.22345	0.301205	83	0.684069	0.296935
SCRI_RS_162413	2H	592334613	0.0597797	1.22345	0.301205	83	0.684069	0.296935
SCRI_RS_163975	2H	613635962	0.0597797	1.22345	0.301205	83	0.684069	0.296935
SCRI_RS_198848	2H	614154596	0.0597797	1.22345	0.301205	83	0.684069	0.296935
SCRI_RS_202786	2H	590804054	0.0597797	1.22345	0.301205	83	0.684069	0.296935
SCRI_RS_59851	2H	613854115	0.0597797	1.22345	0.301205	83	0.684069	0.296935
JHI_Hv50k_2016_109594	2H	672010602	0.059791	1.22336	0.421687	83	0.684069	0.12773
JHI_Hv50k_2016_282655	5H	13594719	0.0603814	1.2191	0.445783	83	0.684069	-0.148695
JHI_Hv50k_2016_282663	5H	13595017	0.0603814	1.2191	0.445783	83	0.684069	-0.148695
JHI_Hv50k_2016_82303	2H	80842053	0.0605097	1.21817	0.421687	83	0.684069	0.139351
JHI_Hv50k_2016_82309	2H	80972693	0.0605097	1.21817	0.421687	83	0.684069	0.139351
JHI_Hv50k_2016_82364	2H	81782630	0.0605097	1.21817	0.421687	83	0.684069	0.139351
SCRI_RS_158928	2H	81786028	0.0605097	1.21817	0.421687	83	0.684069	0.139351
SCRI_RS_173531	2H	81875568	0.0605097	1.21817	0.421687	83	0.684069	0.139351
SCRI_RS_198460	2H	80837124	0.0605097	1.21817	0.421687	83	0.684069	0.139351
BOPA1_14644_498	4H	600671237	0.0607433	1.2165	0.253012	83	0.684069	-0.141059
BOPA2_12_31523	4H	599963571	0.0607433	1.2165	0.253012	83	0.684069	-0.141059
JHI_Hv50k_2016_261211	4H	600030620	0.0607433	1.2165	0.253012	83	0.684069	-0.141059
JHI_Hv50k_2016_261240	4H	600036196	0.0607433	1.2165	0.253012	83	0.684069	-0.141059
JHI_Hv50k_2016_286461	5H	28306082	0.0610294	1.21446	0.253012	83	0.684069	-0.272933
JHI_Hv50k_2016_286928	5H	30703080	0.0610294	1.21446	0.253012	83	0.684069	-0.272933
SCRI_RS_220645	5H	30703080	0.0610294	1.21446	0.253012	83	0.684069	-0.272933
JHI_Hv50k_2016_110124	2H	674236491	0.0612163	1.21313	0.289157	83	0.684069	-0.135909
JHI_Hv50k_2016_110777	2H	677132710	0.0612163	1.21313	0.289157	83	0.684069	-0.135909
JHI_Hv50k_2016_110876	2H	677257277	0.0612163	1.21313	0.289157	83	0.684069	-0.135909
JHI_Hv50k_2016_111056	2H	677541352	0.0612163	1.21313	0.289157	83	0.684069	-0.135909
JHI_Hv50k_2016_111221	2H	678539480	0.0612163	1.21313	0.289157	83	0.684069	-0.135909
JHI_Hv50k_2016_111227	2H	678616634	0.0612163	1.21313	0.289157	83	0.684069	-0.135909
JHI_Hv50k_2016_111251	2H	678703331	0.0612163	1.21313	0.289157	83	0.684069	-0.135909
JHI_Hv50k_2016_111305	2H	679383170	0.0612163	1.21313	0.289157	83	0.684069	-0.135909
JHI_Hv50k_2016_111334	2H	679394852	0.0612163	1.21313	0.289157	83	0.684069	-0.135909
JHI_Hv50k_2016_111528	2H	679905603	0.0612163	1.21313	0.289157	83	0.684069	-0.135909
JHI_Hv50k_2016_111535	2H	679906317	0.0612163	1.21313	0.289157	83	0.684069	-0.135909
JHI_Hv50k_2016_111558	2H	680106304	0.0612163	1.21313	0.289157	83	0.684069	-0.135909
JHI_Hv50k_2016_111563	2H	680106895	0.0612163	1.21313	0.289157	83	0.684069	-0.135909
JHI_Hv50k_2016_111566	2H	680107471	0.0612163	1.21313	0.289157	83	0.684069	-0.135909
JHI_Hv50k_2016_111575	2H	680441285	0.0612163	1.21313	0.289157	83	0.684069	-0.135909
JHI_Hv50k_2016_111587	2H	680460864	0.0612163	1.21313	0.289157	83	0.684069	-0.135909
JHI_Hv50k_2016_111588	2H	680461040	0.0612163	1.21313	0.289157	83	0.684069	-0.135909
JHI_Hv50k_2016_111592	2H	680461532	0.0612163	1.21313	0.289157	83	0.684069	-0.135909
JHI_Hv50k_2016_111647	2H	680995381	0.0612163	1.21313	0.289157	83	0.684069	-0.135909
JHI_Hv50k_2016_111661	2H	681044855	0.0612163	1.21313	0.289157	83	0.684069	-0.135909
JHI_Hv50k_2016_111700	2H	681047539	0.0612163	1.21313	0.289157	83	0.684069	-0.135909
JHI_Hv50k_2016_111819	2H	681290440	0.0612163	1.21313	0.289157	83	0.684069	-0.135909
JHI_Hv50k_2016_111864	2H	681465290	0.0612163	1.21313	0.289157	83	0.684069	-0.135909
JHI_Hv50k_2016_111954	2H	681786688	0.0612163	1.21313	0.289157	83	0.684069	-0.135909
JHI_Hv50k_2016_112041	2H	681924351	0.0612163	1.21313	0.289157	83	0.684069	-0.135909
SCRI_RS_140972	2H	680389013	0.0612163	1.21313	0.289157	83	0.684069	-0.135909
SCRI_RS_148298	2H	679546815	0.0612163	1.21313	0.289157	83	0.684069	-0.135909
SCRI_RS_154713	2H	681051686	0.0612163	1.21313	0.289157	83	0.684069	-0.135909
SCRI_RS_170162	2H	681786657	0.0612163	1.21313	0.289157	83	0.684069	-0.135909
JHI_Hv50k_2016_231631	4H	21423090	0.0617464	1.20939	0.46988	83	0.684069	0.116618
JHI_Hv50k_2016_231632	4H	21423220	0.0617464	1.20939	0.46988	83	0.684069	0.116618
JHI_Hv50k_2016_231748	4H	21748127	0.0617464	1.20939	0.46988	83	0.684069	0.116618
JHI_Hv50k_2016_231760	4H	21775440	0.0617464	1.20939	0.46988	83	0.684069	0.116618
JHI_Hv50k_2016_231825	4H	21790655	0.0617464	1.20939	0.46988	83	0.684069	0.116618
JHI_Hv50k_2016_231850	4H	22227772	0.0617464	1.20939	0.46988	83	0.684069	0.116618
JHI_Hv50k_2016_231855	4H	22228613	0.0617464	1.20939	0.46988	83	0.684069	0.116618
JHI_Hv50k_2016_231859	4H	22230172	0.0617464	1.20939	0.46988	83	0.684069	0.116618
SCRI_RS_157832	4H	21785541	0.0617464	1.20939	0.46988	83	0.684069	0.116618
BOPA1_4616_503	4H	19930090	0.0622585	1.2058	0.457831	83	0.684069	0.116523
JHI_Hv50k_2016_231504	4H	19890389	0.0622585	1.2058	0.457831	83	0.684069	0.116523
JHI_Hv50k_2016_231885	4H	22299665	0.0622585	1.2058	0.457831	83	0.684069	0.116523
BOPA1_2559_1796	6H	341712225	0.0624071	1.20477	0.493976	83	0.684069	0.118706
BOPA1_3506_668	6H	335738837	0.0624071	1.20477	0.493976	83	0.684069	0.118706
BOPA1_3658_1310	6H	182973407	0.0624071	1.20477	0.493976	83	0.684069	0.118706
BOPA1_4721_1335	6H	335741745	0.0624071	1.20477	0.493976	83	0.684069	0.118706
BOPA1_5232_2041	6H	322885901	0.0624071	1.20477	0.493976	83	0.684069	0.118706
BOPA1_6487_1315	6H	325372251	0.0624071	1.20477	0.493976	83	0.684069	0.118706
BOPA1_7282_1386	6H	326574538	0.0624071	1.20477	0.493976	83	0.684069	0.118706
BOPA1_810_818	6H	325194814	0.0624071	1.20477	0.493976	83	0.684069	0.118706
BOPA1_ABC13045_1_1_226	6H	228201719	0.0624071	1.20477	0.493976	83	0.684069	0.118706
BOPA2_12_30508	6H	337186824	0.0624071	1.20477	0.493976	83	0.684069	0.118706
BOPA2_12_30511	6H	276433017	0.0624071	1.20477	0.493976	83	0.684069	0.118706
BOPA2_12_30596	6H	189312890	0.0624071	1.20477	0.493976	83	0.684069	0.118706
BOPA2_12_30749	6H	187979020	0.0624071	1.20477	0.493976	83	0.684069	0.118706
BOPA2_12_30765	6H	328935181	0.0624071	1.20477	0.493976	83	0.684069	0.118706
BOPA2_12_30837	6H	325372355	0.0624071	1.20477	0.493976	83	0.684069	0.118706
BOPA2_12_30856	6H	302450459	0.0624071	1.20477	0.493976	83	0.684069	0.118706
BOPA2_12_31006	6H	233293369	0.0624071	1.20477	0.493976	83	0.684069	0.118706
JHI_Hv50k_2016_393700	6H	179057117	0.0624071	1.20477	0.493976	83	0.684069	0.118706
JHI_Hv50k_2016_393838	6H	182668031	0.0624071	1.20477	0.493976	83	0.684069	0.118706
JHI_Hv50k_2016_393907	6H	182929016	0.0624071	1.20477	0.493976	83	0.684069	0.118706
JHI_Hv50k_2016_393922	6H	182973407	0.0624071	1.20477	0.493976	83	0.684069	0.118706
JHI_Hv50k_2016_393938	6H	183576473	0.0624071	1.20477	0.493976	83	0.684069	0.118706
JHI_Hv50k_2016_393947	6H	184145047	0.0624071	1.20477	0.493976	83	0.684069	0.118706
JHI_Hv50k_2016_393956	6H	184924647	0.0624071	1.20477	0.493976	83	0.684069	0.118706
JHI_Hv50k_2016_393986	6H	185893486	0.0624071	1.20477	0.493976	83	0.684069	0.118706
JHI_Hv50k_2016_393995	6H	187533801	0.0624071	1.20477	0.493976	83	0.684069	0.118706
JHI_Hv50k_2016_394106	6H	192935616	0.0624071	1.20477	0.493976	83	0.684069	0.118706
JHI_Hv50k_2016_394129	6H	193430580	0.0624071	1.20477	0.493976	83	0.684069	0.118706
JHI_Hv50k_2016_394162	6H	195457853	0.0624071	1.20477	0.493976	83	0.684069	0.118706
JHI_Hv50k_2016_394181	6H	196591347	0.0624071	1.20477	0.493976	83	0.684069	0.118706
JHI_Hv50k_2016_394187	6H	197025542	0.0624071	1.20477	0.493976	83	0.684069	0.118706
JHI_Hv50k_2016_394190	6H	197168001	0.0624071	1.20477	0.493976	83	0.684069	0.118706
JHI_Hv50k_2016_394196	6H	197690012	0.0624071	1.20477	0.493976	83	0.684069	0.118706
JHI_Hv50k_2016_394203	6H	197697574	0.0624071	1.20477	0.493976	83	0.684069	0.118706
JHI_Hv50k_2016_394219	6H	198575187	0.0624071	1.20477	0.493976	83	0.684069	0.118706
JHI_Hv50k_2016_394221	6H	198579710	0.0624071	1.20477	0.493976	83	0.684069	0.118706
JHI_Hv50k_2016_394228	6H	199138059	0.0624071	1.20477	0.493976	83	0.684069	0.118706
JHI_Hv50k_2016_394312	6H	202951348	0.0624071	1.20477	0.493976	83	0.684069	0.118706
JHI_Hv50k_2016_394408	6H	207779481	0.0624071	1.20477	0.493976	83	0.684069	0.118706
JHI_Hv50k_2016_394434	6H	210037179	0.0624071	1.20477	0.493976	83	0.684069	0.118706
JHI_Hv50k_2016_394496	6H	214738423	0.0624071	1.20477	0.493976	83	0.684069	0.118706
JHI_Hv50k_2016_394533	6H	218527067	0.0624071	1.20477	0.493976	83	0.684069	0.118706
JHI_Hv50k_2016_394579	6H	221554051	0.0624071	1.20477	0.493976	83	0.684069	0.118706
JHI_Hv50k_2016_394605	6H	223065521	0.0624071	1.20477	0.493976	83	0.684069	0.118706
JHI_Hv50k_2016_394621	6H	224545791	0.0624071	1.20477	0.493976	83	0.684069	0.118706
JHI_Hv50k_2016_394690	6H	228201719	0.0624071	1.20477	0.493976	83	0.684069	0.118706
JHI_Hv50k_2016_394722	6H	229634631	0.0624071	1.20477	0.493976	83	0.684069	0.118706
JHI_Hv50k_2016_394738	6H	230691582	0.0624071	1.20477	0.493976	83	0.684069	0.118706
JHI_Hv50k_2016_394765	6H	231546450	0.0624071	1.20477	0.493976	83	0.684069	0.118706
JHI_Hv50k_2016_394859	6H	238435761	0.0624071	1.20477	0.493976	83	0.684069	0.118706
JHI_Hv50k_2016_394901	6H	241423607	0.0624071	1.20477	0.493976	83	0.684069	0.118706
JHI_Hv50k_2016_394904	6H	242338210	0.0624071	1.20477	0.493976	83	0.684069	0.118706
JHI_Hv50k_2016_394928	6H	244116618	0.0624071	1.20477	0.493976	83	0.684069	0.118706
JHI_Hv50k_2016_394936	6H	245239591	0.0624071	1.20477	0.493976	83	0.684069	0.118706
JHI_Hv50k_2016_394977	6H	247622569	0.0624071	1.20477	0.493976	83	0.684069	0.118706
JHI_Hv50k_2016_395001	6H	248523882	0.0624071	1.20477	0.493976	83	0.684069	0.118706
JHI_Hv50k_2016_395004	6H	248524867	0.0624071	1.20477	0.493976	83	0.684069	0.118706
JHI_Hv50k_2016_395035	6H	250573739	0.0624071	1.20477	0.493976	83	0.684069	0.118706
JHI_Hv50k_2016_395043	6H	251136247	0.0624071	1.20477	0.493976	83	0.684069	0.118706
JHI_Hv50k_2016_395084	6H	254323113	0.0624071	1.20477	0.493976	83	0.684069	0.118706
JHI_Hv50k_2016_395169	6H	257176471	0.0624071	1.20477	0.493976	83	0.684069	0.118706
JHI_Hv50k_2016_395206	6H	262166294	0.0624071	1.20477	0.493976	83	0.684069	0.118706
JHI_Hv50k_2016_395228	6H	263420357	0.0624071	1.20477	0.493976	83	0.684069	0.118706
JHI_Hv50k_2016_395250	6H	264937320	0.0624071	1.20477	0.493976	83	0.684069	0.118706
JHI_Hv50k_2016_395274	6H	265915190	0.0624071	1.20477	0.493976	83	0.684069	0.118706
JHI_Hv50k_2016_395276	6H	265936489	0.0624071	1.20477	0.493976	83	0.684069	0.118706
JHI_Hv50k_2016_395302	6H	267736837	0.0624071	1.20477	0.493976	83	0.684069	0.118706
JHI_Hv50k_2016_395409	6H	273601235	0.0624071	1.20477	0.493976	83	0.684069	0.118706
JHI_Hv50k_2016_395444	6H	276295902	0.0624071	1.20477	0.493976	83	0.684069	0.118706
JHI_Hv50k_2016_395483	6H	278401102	0.0624071	1.20477	0.493976	83	0.684069	0.118706
JHI_Hv50k_2016_395500	6H	280274750	0.0624071	1.20477	0.493976	83	0.684069	0.118706
JHI_Hv50k_2016_395510	6H	281189639	0.0624071	1.20477	0.493976	83	0.684069	0.118706
JHI_Hv50k_2016_395548	6H	284364398	0.0624071	1.20477	0.493976	83	0.684069	0.118706
JHI_Hv50k_2016_395570	6H	284552630	0.0624071	1.20477	0.493976	83	0.684069	0.118706
JHI_Hv50k_2016_395575	6H	286132260	0.0624071	1.20477	0.493976	83	0.684069	0.118706
JHI_Hv50k_2016_395625	6H	288949931	0.0624071	1.20477	0.493976	83	0.684069	0.118706
JHI_Hv50k_2016_395674	6H	291977460	0.0624071	1.20477	0.493976	83	0.684069	0.118706
JHI_Hv50k_2016_395716	6H	295141218	0.0624071	1.20477	0.493976	83	0.684069	0.118706
JHI_Hv50k_2016_395728	6H	296871071	0.0624071	1.20477	0.493976	83	0.684069	0.118706
JHI_Hv50k_2016_395776	6H	298367286	0.0624071	1.20477	0.493976	83	0.684069	0.118706
JHI_Hv50k_2016_395780	6H	298931027	0.0624071	1.20477	0.493976	83	0.684069	0.118706
JHI_Hv50k_2016_395883	6H	305110439	0.0624071	1.20477	0.493976	83	0.684069	0.118706
JHI_Hv50k_2016_395897	6H	306379405	0.0624071	1.20477	0.493976	83	0.684069	0.118706
JHI_Hv50k_2016_395990	6H	308992862	0.0624071	1.20477	0.493976	83	0.684069	0.118706
JHI_Hv50k_2016_396031	6H	311132359	0.0624071	1.20477	0.493976	83	0.684069	0.118706
JHI_Hv50k_2016_396068	6H	313376409	0.0624071	1.20477	0.493976	83	0.684069	0.118706
JHI_Hv50k_2016_396125	6H	316343222	0.0624071	1.20477	0.493976	83	0.684069	0.118706
JHI_Hv50k_2016_396137	6H	316942853	0.0624071	1.20477	0.493976	83	0.684069	0.118706
JHI_Hv50k_2016_396205	6H	321887835	0.0624071	1.20477	0.493976	83	0.684069	0.118706
JHI_Hv50k_2016_396224	6H	322115013	0.0624071	1.20477	0.493976	83	0.684069	0.118706
JHI_Hv50k_2016_396259	6H	322885901	0.0624071	1.20477	0.493976	83	0.684069	0.118706
JHI_Hv50k_2016_396346	6H	324408006	0.0624071	1.20477	0.493976	83	0.684069	0.118706
JHI_Hv50k_2016_396404	6H	325194881	0.0624071	1.20477	0.493976	83	0.684069	0.118706
JHI_Hv50k_2016_396448	6H	325502650	0.0624071	1.20477	0.493976	83	0.684069	0.118706
JHI_Hv50k_2016_396487	6H	325508196	0.0624071	1.20477	0.493976	83	0.684069	0.118706
JHI_Hv50k_2016_396490	6H	325508851	0.0624071	1.20477	0.493976	83	0.684069	0.118706
JHI_Hv50k_2016_396497	6H	325509565	0.0624071	1.20477	0.493976	83	0.684069	0.118706
JHI_Hv50k_2016_396500	6H	325510063	0.0624071	1.20477	0.493976	83	0.684069	0.118706
JHI_Hv50k_2016_396523	6H	325516306	0.0624071	1.20477	0.493976	83	0.684069	0.118706
JHI_Hv50k_2016_396529	6H	325516871	0.0624071	1.20477	0.493976	83	0.684069	0.118706
JHI_Hv50k_2016_396532	6H	325517211	0.0624071	1.20477	0.493976	83	0.684069	0.118706
JHI_Hv50k_2016_396533	6H	325517284	0.0624071	1.20477	0.493976	83	0.684069	0.118706
JHI_Hv50k_2016_396563	6H	325650176	0.0624071	1.20477	0.493976	83	0.684069	0.118706
JHI_Hv50k_2016_396609	6H	326401251	0.0624071	1.20477	0.493976	83	0.684069	0.118706
JHI_Hv50k_2016_396666	6H	326574538	0.0624071	1.20477	0.493976	83	0.684069	0.118706
JHI_Hv50k_2016_396691	6H	326939517	0.0624071	1.20477	0.493976	83	0.684069	0.118706
JHI_Hv50k_2016_396741	6H	328632464	0.0624071	1.20477	0.493976	83	0.684069	0.118706
JHI_Hv50k_2016_396750	6H	328930603	0.0624071	1.20477	0.493976	83	0.684069	0.118706
JHI_Hv50k_2016_396844	6H	331168177	0.0624071	1.20477	0.493976	83	0.684069	0.118706
JHI_Hv50k_2016_396995	6H	333321875	0.0624071	1.20477	0.493976	83	0.684069	0.118706
JHI_Hv50k_2016_397049	6H	334194614	0.0624071	1.20477	0.493976	83	0.684069	0.118706
JHI_Hv50k_2016_397073	6H	335358220	0.0624071	1.20477	0.493976	83	0.684069	0.118706
JHI_Hv50k_2016_397300	6H	337180807	0.0624071	1.20477	0.493976	83	0.684069	0.118706
JHI_Hv50k_2016_397329	6H	338666322	0.0624071	1.20477	0.493976	83	0.684069	0.118706
JHI_Hv50k_2016_397383	6H	339461784	0.0624071	1.20477	0.493976	83	0.684069	0.118706
JHI_Hv50k_2016_397388	6H	339685524	0.0624071	1.20477	0.493976	83	0.684069	0.118706
JHI_Hv50k_2016_397397	6H	340037470	0.0624071	1.20477	0.493976	83	0.684069	0.118706
JHI_Hv50k_2016_397398	6H	340038041	0.0624071	1.20477	0.493976	83	0.684069	0.118706
JHI_Hv50k_2016_397407	6H	340304185	0.0624071	1.20477	0.493976	83	0.684069	0.118706
JHI_Hv50k_2016_397519	6H	341710707	0.0624071	1.20477	0.493976	83	0.684069	0.118706
JHI_Hv50k_2016_397521	6H	341712225	0.0624071	1.20477	0.493976	83	0.684069	0.118706
JHI_Hv50k_2016_397581	6H	342599564	0.0624071	1.20477	0.493976	83	0.684069	0.118706
JHI_Hv50k_2016_397595	6H	342868330	0.0624071	1.20477	0.493976	83	0.684069	0.118706
JHI_Hv50k_2016_397602	6H	343187838	0.0624071	1.20477	0.493976	83	0.684069	0.118706
JHI_Hv50k_2016_397733	6H	344799609	0.0624071	1.20477	0.493976	83	0.684069	0.118706
SCRI_RS_10685	6H	338797014	0.0624071	1.20477	0.493976	83	0.684069	0.118706
SCRI_RS_108698	6H	337187084	0.0624071	1.20477	0.493976	83	0.684069	0.118706
SCRI_RS_10964	6H	179057790	0.0624071	1.20477	0.493976	83	0.684069	0.118706
SCRI_RS_122124	6H	218527097	0.0624071	1.20477	0.493976	83	0.684069	0.118706
SCRI_RS_124776	6H	325368465	0.0624071	1.20477	0.493976	83	0.684069	0.118706
SCRI_RS_126229	6H	327819771	0.0624071	1.20477	0.493976	83	0.684069	0.118706
SCRI_RS_138253	6H	323786032	0.0624071	1.20477	0.493976	83	0.684069	0.118706
SCRI_RS_142727	6H	199275056	0.0624071	1.20477	0.493976	83	0.684069	0.118706
SCRI_RS_142767	6H	342871305	0.0624071	1.20477	0.493976	83	0.684069	0.118706
SCRI_RS_143415	6H	326690592	0.0624071	1.20477	0.493976	83	0.684069	0.118706
SCRI_RS_144344	6H	326696819	0.0624071	1.20477	0.493976	83	0.684069	0.118706
SCRI_RS_144579	6H	210767018	0.0624071	1.20477	0.493976	83	0.684069	0.118706
SCRI_RS_148652	6H	187823870	0.0624071	1.20477	0.493976	83	0.684069	0.118706
SCRI_RS_153502	6H	316341589	0.0624071	1.20477	0.493976	83	0.684069	0.118706
SCRI_RS_153797	6H	214741965	0.0624071	1.20477	0.493976	83	0.684069	0.118706
SCRI_RS_161533	6H	247624600	0.0624071	1.20477	0.493976	83	0.684069	0.118706
SCRI_RS_162504	6H	261300287	0.0624071	1.20477	0.493976	83	0.684069	0.118706
SCRI_RS_162961	6H	322076361	0.0624071	1.20477	0.493976	83	0.684069	0.118706
SCRI_RS_163053	6H	339684699	0.0624071	1.20477	0.493976	83	0.684069	0.118706
SCRI_RS_16796	6H	231558212	0.0624071	1.20477	0.493976	83	0.684069	0.118706
SCRI_RS_16817	6H	231558210	0.0624071	1.20477	0.493976	83	0.684069	0.118706
SCRI_RS_175593	6H	343204060	0.0624071	1.20477	0.493976	83	0.684069	0.118706
SCRI_RS_192768	6H	340594519	0.0624071	1.20477	0.493976	83	0.684069	0.118706
SCRI_RS_196518	6H	273592487	0.0624071	1.20477	0.493976	83	0.684069	0.118706
SCRI_RS_198506	6H	214260105	0.0624071	1.20477	0.493976	83	0.684069	0.118706
SCRI_RS_207174	6H	297567001	0.0624071	1.20477	0.493976	83	0.684069	0.118706
SCRI_RS_224695	6H	319429499	0.0624071	1.20477	0.493976	83	0.684069	0.118706
SCRI_RS_233266	6H	338780461	0.0624071	1.20477	0.493976	83	0.684069	0.118706
SCRI_RS_237750	6H	322066727	0.0624071	1.20477	0.493976	83	0.684069	0.118706
SCRI_RS_7967	6H	340038159	0.0624071	1.20477	0.493976	83	0.684069	0.118706
SCRI_RS_80327	6H	184813292	0.0624071	1.20477	0.493976	83	0.684069	0.118706
JHI_Hv50k_2016_370789	6H	6242356	0.0638635	1.19475	0.409639	83	0.684069	-0.123209
JHI_Hv50k_2016_370791	6H	6242877	0.0638635	1.19475	0.409639	83	0.684069	-0.123209
JHI_Hv50k_2016_370838	6H	6312263	0.0638635	1.19475	0.409639	83	0.684069	-0.123209
JHI_Hv50k_2016_370890	6H	6352160	0.0638635	1.19475	0.409639	83	0.684069	-0.123209
JHI_Hv50k_2016_371064	6H	6670823	0.0638635	1.19475	0.409639	83	0.684069	-0.123209
JHI_Hv50k_2016_109835	2H	672930724	0.064199	1.19247	0.373494	83	0.684069	0.133652
JHI_Hv50k_2016_109837	2H	672931114	0.064199	1.19247	0.373494	83	0.684069	0.133652
JHI_Hv50k_2016_109843	2H	672933417	0.064199	1.19247	0.373494	83	0.684069	0.133652
JHI_Hv50k_2016_109865	2H	673053023	0.064199	1.19247	0.373494	83	0.684069	0.133652
JHI_Hv50k_2016_109909	2H	673208898	0.064199	1.19247	0.373494	83	0.684069	0.133652
JHI_Hv50k_2016_109934	2H	673529240	0.064199	1.19247	0.373494	83	0.684069	0.133652
JHI_Hv50k_2016_47595	1H	526845750	0.0642458	1.19216	0.144578	83	0.684069	-0.166534
JHI_Hv50k_2016_47596	1H	526846026	0.0642458	1.19216	0.144578	83	0.684069	-0.166534
JHI_Hv50k_2016_47599	1H	526846115	0.0642458	1.19216	0.144578	83	0.684069	-0.166534
JHI_Hv50k_2016_47602	1H	526847953	0.0642458	1.19216	0.144578	83	0.684069	-0.166534
JHI_Hv50k_2016_47608	1H	527201666	0.0642458	1.19216	0.144578	83	0.684069	-0.166534
JHI_Hv50k_2016_47613	1H	527331509	0.0642458	1.19216	0.144578	83	0.684069	-0.166534
JHI_Hv50k_2016_47625	1H	527539520	0.0642458	1.19216	0.144578	83	0.684069	-0.166534
JHI_Hv50k_2016_47628	1H	527540753	0.0642458	1.19216	0.144578	83	0.684069	-0.166534
JHI_Hv50k_2016_47631	1H	527649259	0.0642458	1.19216	0.144578	83	0.684069	-0.166534
JHI_Hv50k_2016_47651	1H	527667420	0.0642458	1.19216	0.144578	83	0.684069	-0.166534
JHI_Hv50k_2016_47664	1H	527668275	0.0642458	1.19216	0.144578	83	0.684069	-0.166534
JHI_Hv50k_2016_47776	1H	527863487	0.0642458	1.19216	0.144578	83	0.684069	-0.166534
JHI_Hv50k_2016_47777	1H	527863582	0.0642458	1.19216	0.144578	83	0.684069	-0.166534
JHI_Hv50k_2016_322078	5H	567417310	0.0648288	1.18823	0.216867	83	0.684069	-0.134643
JHI_Hv50k_2016_322082	5H	567429714	0.0648288	1.18823	0.216867	83	0.684069	-0.134643
JHI_Hv50k_2016_109411	2H	667554561	0.0650746	1.18659	0.240964	83	0.684069	-0.142366
JHI_Hv50k_2016_109414	2H	669025426	0.0650746	1.18659	0.240964	83	0.684069	-0.142366
JHI_Hv50k_2016_109442	2H	670219318	0.0650746	1.18659	0.240964	83	0.684069	-0.142366
JHI_Hv50k_2016_109446	2H	670220772	0.0650746	1.18659	0.240964	83	0.684069	-0.142366
JHI_Hv50k_2016_332482	5H	591218393	0.0651236	1.18626	0.228916	83	0.684069	-0.13839
JHI_Hv50k_2016_332486	5H	591218617	0.0651236	1.18626	0.228916	83	0.684069	-0.13839
SCRI_RS_14626	5H	590652410	0.0651236	1.18626	0.228916	83	0.684069	-0.13839
JHI_Hv50k_2016_15731	1H	20673463	0.0653046	1.18506	0.0843373	83	0.684069	-0.23111
JHI_Hv50k_2016_15732	1H	20673868	0.0653046	1.18506	0.0843373	83	0.684069	-0.23111
BOPA2_12_31180	2H	755196313	0.0653521	1.18474	0.46988	83	0.684069	0.156531
JHI_Hv50k_2016_141789	2H	754878826	0.0653521	1.18474	0.46988	83	0.684069	0.156531
JHI_Hv50k_2016_141795	2H	754879170	0.0653521	1.18474	0.46988	83	0.684069	0.156531
JHI_Hv50k_2016_141800	2H	754879381	0.0653521	1.18474	0.46988	83	0.684069	0.156531
JHI_Hv50k_2016_142303	2H	756335805	0.0653521	1.18474	0.46988	83	0.684069	0.156531
SCRI_RS_170209	2H	755770787	0.0653521	1.18474	0.46988	83	0.684069	0.156531
BOPA2_12_11368	2H	743356402	0.0654434	1.18413	0.180723	83	0.684069	0.149349
JHI_Hv50k_2016_136126	2H	742853027	0.0654434	1.18413	0.180723	83	0.684069	0.149349
JHI_Hv50k_2016_136189	2H	743139400	0.0654434	1.18413	0.180723	83	0.684069	0.149349
JHI_Hv50k_2016_136502	2H	743358865	0.0654434	1.18413	0.180723	83	0.684069	0.149349
JHI_Hv50k_2016_136527	2H	743360337	0.0654434	1.18413	0.180723	83	0.684069	0.149349
JHI_Hv50k_2016_136577	2H	743379803	0.0654434	1.18413	0.180723	83	0.684069	0.149349
JHI_Hv50k_2016_140485	2H	752928229	0.0654632	1.184	0.144578	83	0.684069	0.168317
JHI_Hv50k_2016_140579	2H	753099360	0.0654632	1.184	0.144578	83	0.684069	0.168317
JHI_Hv50k_2016_140717	2H	753169931	0.0654632	1.184	0.144578	83	0.684069	0.168317
JHI_Hv50k_2016_141060	2H	753588391	0.0654632	1.184	0.144578	83	0.684069	0.168317
JHI_Hv50k_2016_141337	2H	754498790	0.0654632	1.184	0.144578	83	0.684069	0.168317
JHI_Hv50k_2016_141906	2H	755078889	0.0654632	1.184	0.144578	83	0.684069	0.168317
JHI_Hv50k_2016_141981	2H	755181466	0.0654632	1.184	0.144578	83	0.684069	0.168317
JHI_Hv50k_2016_142033	2H	755197171	0.0654632	1.184	0.144578	83	0.684069	0.168317
JHI_Hv50k_2016_142124	2H	755729724	0.0654632	1.184	0.144578	83	0.684069	0.168317
JHI_Hv50k_2016_142161	2H	756138979	0.0654632	1.184	0.144578	83	0.684069	0.168317
JHI_Hv50k_2016_142181	2H	756142444	0.0654632	1.184	0.144578	83	0.684069	0.168317
JHI_Hv50k_2016_142246	2H	756261565	0.0654632	1.184	0.144578	83	0.684069	0.168317
JHI_Hv50k_2016_142430	2H	756697931	0.0654632	1.184	0.144578	83	0.684069	0.168317
JHI_Hv50k_2016_142458	2H	756836693	0.0654632	1.184	0.144578	83	0.684069	0.168317
SCRI_RS_119848	2H	755196125	0.0654632	1.184	0.144578	83	0.684069	0.168317
SCRI_RS_149233	2H	753283323	0.0654632	1.184	0.144578	83	0.684069	0.168317
SCRI_RS_174051	2H	753586515	0.0654632	1.184	0.144578	83	0.684069	0.168317
JHI_Hv50k_2016_161479	3H	32564125	0.0656649	1.18267	0.156627	83	0.684069	-0.181713
JHI_Hv50k_2016_161490	3H	32574669	0.0656649	1.18267	0.156627	83	0.684069	-0.181713
JHI_Hv50k_2016_161491	3H	32575037	0.0656649	1.18267	0.156627	83	0.684069	-0.181713
JHI_Hv50k_2016_161502	3H	32578662	0.0656649	1.18267	0.156627	83	0.684069	-0.181713
JHI_Hv50k_2016_161503	3H	32579052	0.0656649	1.18267	0.156627	83	0.684069	-0.181713
JHI_Hv50k_2016_163915	3H	43257623	0.0656649	1.18267	0.156627	83	0.684069	-0.181713
JHI_Hv50k_2016_163953	3H	43413128	0.0656649	1.18267	0.156627	83	0.684069	-0.181713
JHI_Hv50k_2016_163965	3H	43676064	0.0656649	1.18267	0.156627	83	0.684069	-0.181713
JHI_Hv50k_2016_163967	3H	43676251	0.0656649	1.18267	0.156627	83	0.684069	-0.181713
JHI_Hv50k_2016_164057	3H	44046171	0.0656649	1.18267	0.156627	83	0.684069	-0.181713
JHI_Hv50k_2016_164083	3H	44250854	0.0656649	1.18267	0.156627	83	0.684069	-0.181713
JHI_Hv50k_2016_164084	3H	44250870	0.0656649	1.18267	0.156627	83	0.684069	-0.181713
JHI_Hv50k_2016_164087	3H	44251189	0.0656649	1.18267	0.156627	83	0.684069	-0.181713
SCRI_RS_115423	3H	32487234	0.0656649	1.18267	0.156627	83	0.684069	-0.181713
JHI_Hv50k_2016_335087	5H	597532299	0.0657532	1.18208	0.180723	83	0.684069	-0.149429
JHI_Hv50k_2016_335111	5H	597573379	0.0657532	1.18208	0.180723	83	0.684069	-0.149429
JHI_Hv50k_2016_335186	5H	597651650	0.0657532	1.18208	0.180723	83	0.684069	-0.149429
JHI_Hv50k_2016_335244	5H	597666955	0.0657532	1.18208	0.180723	83	0.684069	-0.149429
JHI_Hv50k_2016_335573	5H	597953288	0.0657532	1.18208	0.180723	83	0.684069	-0.149429
JHI_Hv50k_2016_335675	5H	598313977	0.0657532	1.18208	0.180723	83	0.684069	-0.149429
JHI_Hv50k_2016_335676	5H	598314247	0.0657532	1.18208	0.180723	83	0.684069	-0.149429
JHI_Hv50k_2016_335698	5H	598318939	0.0657532	1.18208	0.180723	83	0.684069	-0.149429
JHI_Hv50k_2016_102665	2H	621789099	0.0660378	1.18021	0.421687	83	0.684069	0.150937
JHI_Hv50k_2016_102691	2H	621793862	0.0660378	1.18021	0.421687	83	0.684069	0.150937
JHI_Hv50k_2016_102914	2H	624270145	0.0660378	1.18021	0.421687	83	0.684069	0.150937
JHI_Hv50k_2016_102959	2H	624653383	0.0660378	1.18021	0.421687	83	0.684069	0.150937
JHI_Hv50k_2016_102978	2H	624658404	0.0660378	1.18021	0.421687	83	0.684069	0.150937
JHI_Hv50k_2016_103027	2H	625294500	0.0660378	1.18021	0.421687	83	0.684069	0.150937
JHI_Hv50k_2016_103044	2H	625307271	0.0660378	1.18021	0.421687	83	0.684069	0.150937
JHI_Hv50k_2016_103048	2H	625308361	0.0660378	1.18021	0.421687	83	0.684069	0.150937
SCRI_RS_156871	2H	624659037	0.0660378	1.18021	0.421687	83	0.684069	0.150937
JHI_Hv50k_2016_109666	2H	672194568	0.0661035	1.17978	0.433735	83	0.684069	0.125022
JHI_Hv50k_2016_109678	2H	672237787	0.0661035	1.17978	0.433735	83	0.684069	0.125022
JHI_Hv50k_2016_109698	2H	672373394	0.0661035	1.17978	0.433735	83	0.684069	0.125022
SCRI_RS_157140	2H	672373015	0.0661035	1.17978	0.433735	83	0.684069	0.125022
JHI_Hv50k_2016_282637	5H	13227021	0.0662267	1.17897	0.240964	83	0.684069	0.139074
JHI_Hv50k_2016_335778	5H	598395471	0.0664762	1.17733	0.192771	83	0.684069	-0.144846
JHI_Hv50k_2016_335893	5H	598787735	0.0664762	1.17733	0.192771	83	0.684069	-0.144846
SCRI_RS_162410	4H	604057404	0.0665549	1.17682	0.39759	83	0.684069	0.121631
JHI_Hv50k_2016_257371	4H	577121923	0.0666697	1.17607	0.46988	83	0.684069	-0.111194
JHI_Hv50k_2016_257379	4H	577122397	0.0666697	1.17607	0.46988	83	0.684069	-0.111194
JHI_Hv50k_2016_428172	6H	572700234	0.0667023	1.17586	0.46988	83	0.684069	0.131108
JHI_Hv50k_2016_428348	6H	572861713	0.0667023	1.17586	0.46988	83	0.684069	0.131108
BOPA1_4684_775	5H	16277132	0.0669637	1.17416	0.216867	83	0.684069	-0.274746
BOPA1_557_1297	1H	533223592	0.0673979	1.17135	0.144578	83	0.684069	-0.178924
BOPA1_6547_1363	1H	533708596	0.0673979	1.17135	0.144578	83	0.684069	-0.178924
JHI_Hv50k_2016_49393	1H	533101774	0.0673979	1.17135	0.144578	83	0.684069	-0.178924
JHI_Hv50k_2016_49432	1H	533194440	0.0673979	1.17135	0.144578	83	0.684069	-0.178924
JHI_Hv50k_2016_49435	1H	533208819	0.0673979	1.17135	0.144578	83	0.684069	-0.178924
JHI_Hv50k_2016_49438	1H	533211387	0.0673979	1.17135	0.144578	83	0.684069	-0.178924
JHI_Hv50k_2016_49440	1H	533211915	0.0673979	1.17135	0.144578	83	0.684069	-0.178924
JHI_Hv50k_2016_49454	1H	533223568	0.0673979	1.17135	0.144578	83	0.684069	-0.178924
JHI_Hv50k_2016_49457	1H	533224258	0.0673979	1.17135	0.144578	83	0.684069	-0.178924
JHI_Hv50k_2016_49472	1H	533331178	0.0673979	1.17135	0.144578	83	0.684069	-0.178924
JHI_Hv50k_2016_49475	1H	533333270	0.0673979	1.17135	0.144578	83	0.684069	-0.178924
JHI_Hv50k_2016_49519	1H	533435821	0.0673979	1.17135	0.144578	83	0.684069	-0.178924
JHI_Hv50k_2016_49559	1H	533708596	0.0673979	1.17135	0.144578	83	0.684069	-0.178924
JHI_Hv50k_2016_49560	1H	533708943	0.0673979	1.17135	0.144578	83	0.684069	-0.178924
JHI_Hv50k_2016_368754	6H	1334904	0.0675466	1.1704	0.168675	83	0.684069	-0.162901
JHI_Hv50k_2016_369444	6H	4781232	0.0675466	1.1704	0.168675	83	0.684069	-0.162901
JHI_Hv50k_2016_369992	6H	5175359	0.0675466	1.1704	0.168675	83	0.684069	-0.162901
JHI_Hv50k_2016_371390	6H	7116108	0.0675466	1.1704	0.168675	83	0.684069	-0.162901
JHI_Hv50k_2016_371394	6H	7116486	0.0675466	1.1704	0.168675	83	0.684069	-0.162901
JHI_Hv50k_2016_371398	6H	7116618	0.0675466	1.1704	0.168675	83	0.684069	-0.162901
JHI_Hv50k_2016_371417	6H	7117271	0.0675466	1.1704	0.168675	83	0.684069	-0.162901
JHI_Hv50k_2016_371498	6H	7637474	0.0675466	1.1704	0.168675	83	0.684069	-0.162901
JHI_Hv50k_2016_371503	6H	7637662	0.0675466	1.1704	0.168675	83	0.684069	-0.162901
JHI_Hv50k_2016_371508	6H	7637916	0.0675466	1.1704	0.168675	83	0.684069	-0.162901
JHI_Hv50k_2016_371598	6H	7801289	0.0675466	1.1704	0.168675	83	0.684069	-0.162901
JHI_Hv50k_2016_371627	6H	7833803	0.0675466	1.1704	0.168675	83	0.684069	-0.162901
JHI_Hv50k_2016_371631	6H	7834236	0.0675466	1.1704	0.168675	83	0.684069	-0.162901
SCRI_RS_146246	6H	7664118	0.0675466	1.1704	0.168675	83	0.684069	-0.162901
SCRI_RS_211856	6H	132146132	0.0675466	1.1704	0.168675	83	0.684069	-0.162901
SCRI_RS_237782	6H	5175280	0.0675466	1.1704	0.168675	83	0.684069	-0.162901
JHI_Hv50k_2016_283748	5H	18669307	0.0676222	1.16991	0.192771	83	0.684069	-0.256566
JHI_Hv50k_2016_283861	5H	19032816	0.0676222	1.16991	0.192771	83	0.684069	-0.256566
JHI_Hv50k_2016_283873	5H	19035896	0.0676222	1.16991	0.192771	83	0.684069	-0.256566
JHI_Hv50k_2016_283874	5H	19036467	0.0676222	1.16991	0.192771	83	0.684069	-0.256566
JHI_Hv50k_2016_283966	5H	19051321	0.0676222	1.16991	0.192771	83	0.684069	-0.256566
SCRI_RS_166209	5H	19035934	0.0676222	1.16991	0.192771	83	0.684069	-0.256566
JHI_Hv50k_2016_130575	2H	729210040	0.0680263	1.16732	0.253012	83	0.684069	0.127668
JHI_Hv50k_2016_85040	2H	100641956	0.0680606	1.1671	0.168675	83	0.684069	-0.155561
BOPA1_12128_313	4H	19753724	0.0680881	1.16693	0.445783	83	0.684069	0.112842
JHI_Hv50k_2016_231492	4H	19763503	0.0680881	1.16693	0.445783	83	0.684069	0.112842
JHI_Hv50k_2016_362538	5H	660065923	0.0683034	1.16556	0.240964	83	0.684069	-0.133427
JHI_Hv50k_2016_362919	5H	661267014	0.0683034	1.16556	0.240964	83	0.684069	-0.133427
JHI_Hv50k_2016_362943	5H	661443561	0.0683034	1.16556	0.240964	83	0.684069	-0.133427
JHI_Hv50k_2016_363231	5H	661787295	0.0683034	1.16556	0.240964	83	0.684069	-0.133427
JHI_Hv50k_2016_363233	5H	661787505	0.0683034	1.16556	0.240964	83	0.684069	-0.133427
JHI_Hv50k_2016_363257	5H	661789029	0.0683034	1.16556	0.240964	83	0.684069	-0.133427
JHI_Hv50k_2016_363288	5H	661973819	0.0683034	1.16556	0.240964	83	0.684069	-0.133427
JHI_Hv50k_2016_363290	5H	661973891	0.0683034	1.16556	0.240964	83	0.684069	-0.133427
JHI_Hv50k_2016_363307	5H	661997776	0.0683034	1.16556	0.240964	83	0.684069	-0.133427
JHI_Hv50k_2016_363674	5H	662210979	0.0683034	1.16556	0.240964	83	0.684069	-0.133427
JHI_Hv50k_2016_363724	5H	662258273	0.0683034	1.16556	0.240964	83	0.684069	-0.133427
JHI_Hv50k_2016_45590	1H	522461416	0.068323	1.16543	0.289157	83	0.684069	-0.126632
JHI_Hv50k_2016_45591	1H	522483491	0.068323	1.16543	0.289157	83	0.684069	-0.126632
JHI_Hv50k_2016_257498	4H	577402671	0.0685268	1.16414	0.349398	83	0.684069	0.119518
JHI_Hv50k_2016_83756	2H	92822895	0.0687014	1.16303	0.180723	83	0.684069	-0.146934
JHI_Hv50k_2016_83837	2H	93317110	0.0687014	1.16303	0.180723	83	0.684069	-0.146934
JHI_Hv50k_2016_83876	2H	93819223	0.0687014	1.16303	0.180723	83	0.684069	-0.146934
JHI_Hv50k_2016_83904	2H	93825005	0.0687014	1.16303	0.180723	83	0.684069	-0.146934
JHI_Hv50k_2016_83909	2H	93827806	0.0687014	1.16303	0.180723	83	0.684069	-0.146934
JHI_Hv50k_2016_83969	2H	94196925	0.0687014	1.16303	0.180723	83	0.684069	-0.146934
BOPA1_7549_782	2H	645576270	0.0689833	1.16126	0.301205	83	0.684069	0.171077
JHI_Hv50k_2016_105209	2H	640848793	0.0689833	1.16126	0.301205	83	0.684069	0.171077
JHI_Hv50k_2016_105213	2H	640849367	0.0689833	1.16126	0.301205	83	0.684069	0.171077
JHI_Hv50k_2016_105443	2H	643155023	0.0689833	1.16126	0.301205	83	0.684069	0.171077
JHI_Hv50k_2016_105444	2H	643155117	0.0689833	1.16126	0.301205	83	0.684069	0.171077
JHI_Hv50k_2016_105525	2H	643535273	0.0689833	1.16126	0.301205	83	0.684069	0.171077
JHI_Hv50k_2016_105606	2H	643955740	0.0689833	1.16126	0.301205	83	0.684069	0.171077
JHI_Hv50k_2016_105612	2H	643956684	0.0689833	1.16126	0.301205	83	0.684069	0.171077
JHI_Hv50k_2016_105932	2H	645124606	0.0689833	1.16126	0.301205	83	0.684069	0.171077
JHI_Hv50k_2016_105993	2H	645213789	0.0689833	1.16126	0.301205	83	0.684069	0.171077
JHI_Hv50k_2016_106085	2H	645572445	0.0689833	1.16126	0.301205	83	0.684069	0.171077
JHI_Hv50k_2016_106100	2H	645574268	0.0689833	1.16126	0.301205	83	0.684069	0.171077
JHI_Hv50k_2016_106118	2H	645575813	0.0689833	1.16126	0.301205	83	0.684069	0.171077
JHI_Hv50k_2016_106126	2H	645578408	0.0689833	1.16126	0.301205	83	0.684069	0.171077
JHI_Hv50k_2016_106127	2H	645578747	0.0689833	1.16126	0.301205	83	0.684069	0.171077
JHI_Hv50k_2016_106131	2H	645580561	0.0689833	1.16126	0.301205	83	0.684069	0.171077
JHI_Hv50k_2016_106139	2H	645589526	0.0689833	1.16126	0.301205	83	0.684069	0.171077
JHI_Hv50k_2016_106141	2H	645591822	0.0689833	1.16126	0.301205	83	0.684069	0.171077
JHI_Hv50k_2016_106155	2H	645595707	0.0689833	1.16126	0.301205	83	0.684069	0.171077
JHI_Hv50k_2016_106163	2H	645680939	0.0689833	1.16126	0.301205	83	0.684069	0.171077
JHI_Hv50k_2016_106171	2H	645955376	0.0689833	1.16126	0.301205	83	0.684069	0.171077
JHI_Hv50k_2016_106186	2H	646001158	0.0689833	1.16126	0.301205	83	0.684069	0.171077
JHI_Hv50k_2016_106189	2H	646001327	0.0689833	1.16126	0.301205	83	0.684069	0.171077
JHI_Hv50k_2016_106211	2H	646391004	0.0689833	1.16126	0.301205	83	0.684069	0.171077
JHI_Hv50k_2016_106221	2H	646394526	0.0689833	1.16126	0.301205	83	0.684069	0.171077
JHI_Hv50k_2016_106222	2H	646394604	0.0689833	1.16126	0.301205	83	0.684069	0.171077
JHI_Hv50k_2016_106223	2H	646394605	0.0689833	1.16126	0.301205	83	0.684069	0.171077
JHI_Hv50k_2016_106229	2H	646575192	0.0689833	1.16126	0.301205	83	0.684069	0.171077
JHI_Hv50k_2016_106234	2H	646657572	0.0689833	1.16126	0.301205	83	0.684069	0.171077
JHI_Hv50k_2016_106243	2H	646660750	0.0689833	1.16126	0.301205	83	0.684069	0.171077
JHI_Hv50k_2016_106266	2H	646876681	0.0689833	1.16126	0.301205	83	0.684069	0.171077
JHI_Hv50k_2016_106267	2H	646876805	0.0689833	1.16126	0.301205	83	0.684069	0.171077
JHI_Hv50k_2016_106268	2H	646879421	0.0689833	1.16126	0.301205	83	0.684069	0.171077
JHI_Hv50k_2016_106275	2H	646932434	0.0689833	1.16126	0.301205	83	0.684069	0.171077
JHI_Hv50k_2016_106282	2H	646936165	0.0689833	1.16126	0.301205	83	0.684069	0.171077
JHI_Hv50k_2016_106306	2H	647214948	0.0689833	1.16126	0.301205	83	0.684069	0.171077
JHI_Hv50k_2016_106350	2H	647279066	0.0689833	1.16126	0.301205	83	0.684069	0.171077
JHI_Hv50k_2016_106353	2H	647280742	0.0689833	1.16126	0.301205	83	0.684069	0.171077
JHI_Hv50k_2016_106354	2H	647281251	0.0689833	1.16126	0.301205	83	0.684069	0.171077
JHI_Hv50k_2016_106356	2H	647282295	0.0689833	1.16126	0.301205	83	0.684069	0.171077
JHI_Hv50k_2016_106359	2H	647282772	0.0689833	1.16126	0.301205	83	0.684069	0.171077
SCRI_RS_129857	2H	645575740	0.0689833	1.16126	0.301205	83	0.684069	0.171077
SCRI_RS_154398	2H	647274665	0.0689833	1.16126	0.301205	83	0.684069	0.171077
SCRI_RS_156323	2H	645123440	0.0689833	1.16126	0.301205	83	0.684069	0.171077
SCRI_RS_17898	2H	640849650	0.0689833	1.16126	0.301205	83	0.684069	0.171077
SCRI_RS_200291	2H	646932456	0.0689833	1.16126	0.301205	83	0.684069	0.171077
SCRI_RS_221795	2H	646001218	0.0689833	1.16126	0.301205	83	0.684069	0.171077
SCRI_RS_239742	2H	645574758	0.0689833	1.16126	0.301205	83	0.684069	0.171077
JHI_Hv50k_2016_330608	5H	587435907	0.0694911	1.15807	0.180723	83	0.684069	-0.147383
BOPA2_12_10491	1H	57891012	0.0695165	1.15791	0.349398	83	0.684069	-0.113546
JHI_Hv50k_2016_18720	1H	57889454	0.0695165	1.15791	0.349398	83	0.684069	-0.113546
JHI_Hv50k_2016_18721	1H	57889821	0.0695165	1.15791	0.349398	83	0.684069	-0.113546
JHI_Hv50k_2016_18725	1H	57890496	0.0695165	1.15791	0.349398	83	0.684069	-0.113546
JHI_Hv50k_2016_18726	1H	57890739	0.0695165	1.15791	0.349398	83	0.684069	-0.113546
JHI_Hv50k_2016_18729	1H	57890985	0.0695165	1.15791	0.349398	83	0.684069	-0.113546
JHI_Hv50k_2016_18735	1H	57891586	0.0695165	1.15791	0.349398	83	0.684069	-0.113546
JHI_Hv50k_2016_18747	1H	57894042	0.0695165	1.15791	0.349398	83	0.684069	-0.113546
JHI_Hv50k_2016_18762	1H	57956635	0.0695165	1.15791	0.349398	83	0.684069	-0.113546
JHI_Hv50k_2016_18883	1H	58853237	0.0695165	1.15791	0.349398	83	0.684069	-0.113546
BOPA1_1513_514	4H	9730297	0.0695254	1.15786	0.0843373	83	0.684069	-0.226204
JHI_Hv50k_2016_229333	4H	9728493	0.0695254	1.15786	0.0843373	83	0.684069	-0.226204
JHI_Hv50k_2016_229342	4H	9729441	0.0695254	1.15786	0.0843373	83	0.684069	-0.226204
JHI_Hv50k_2016_229377	4H	9735040	0.0695254	1.15786	0.0843373	83	0.684069	-0.226204
JHI_Hv50k_2016_229499	4H	10016081	0.0695254	1.15786	0.0843373	83	0.684069	-0.226204
JHI_Hv50k_2016_229523	4H	10019500	0.0695254	1.15786	0.0843373	83	0.684069	-0.226204
JHI_Hv50k_2016_229525	4H	10019760	0.0695254	1.15786	0.0843373	83	0.684069	-0.226204
JHI_Hv50k_2016_229528	4H	10020322	0.0695254	1.15786	0.0843373	83	0.684069	-0.226204
JHI_Hv50k_2016_229529	4H	10021364	0.0695254	1.15786	0.0843373	83	0.684069	-0.226204
JHI_Hv50k_2016_229537	4H	10023123	0.0695254	1.15786	0.0843373	83	0.684069	-0.226204
JHI_Hv50k_2016_229542	4H	10024404	0.0695254	1.15786	0.0843373	83	0.684069	-0.226204
JHI_Hv50k_2016_229588	4H	10044170	0.0695254	1.15786	0.0843373	83	0.684069	-0.226204
JHI_Hv50k_2016_440938	7H	5168996	0.0702284	1.15349	0.277108	83	0.690236	-0.23977
JHI_Hv50k_2016_441386	7H	5405181	0.0702284	1.15349	0.277108	83	0.690236	-0.23977
BOPA2_12_31481	5H	665300796	0.0708842	1.14945	0.409639	83	0.694873	-0.112238
JHI_Hv50k_2016_365907	5H	665599701	0.0708842	1.14945	0.409639	83	0.694873	-0.112238
JHI_Hv50k_2016_365913	5H	665600327	0.0708842	1.14945	0.409639	83	0.694873	-0.112238
JHI_Hv50k_2016_367268	5H	668263274	0.0708842	1.14945	0.409639	83	0.694873	-0.112238
BOPA2_12_30456	5H	565946520	0.0711578	1.14778	0.228916	83	0.694873	-0.12919
JHI_Hv50k_2016_162996	3H	38307919	0.0717683	1.14407	0.192771	83	0.694873	0.153115
JHI_Hv50k_2016_163240	3H	39194253	0.0717683	1.14407	0.192771	83	0.694873	0.153115
JHI_Hv50k_2016_163367	3H	39490425	0.0717683	1.14407	0.192771	83	0.694873	0.153115
JHI_Hv50k_2016_163785	3H	42760810	0.0717683	1.14407	0.192771	83	0.694873	0.153115
JHI_Hv50k_2016_44694	1H	519263080	0.0720887	1.14213	0.180723	83	0.694873	-0.151139
JHI_Hv50k_2016_44696	1H	519264126	0.0720887	1.14213	0.180723	83	0.694873	-0.151139
BOPA1_12925_332	5H	372359432	0.0729763	1.13682	0.277108	83	0.694873	-0.122867
JHI_Hv50k_2016_365856	5H	665299072	0.0729763	1.13682	0.277108	83	0.694873	-0.122867
JHI_Hv50k_2016_366116	5H	666497489	0.0729763	1.13682	0.277108	83	0.694873	-0.122867
JHI_Hv50k_2016_366126	5H	666505279	0.0729763	1.13682	0.277108	83	0.694873	-0.122867
JHI_Hv50k_2016_366137	5H	666534573	0.0729763	1.13682	0.277108	83	0.694873	-0.122867
JHI_Hv50k_2016_366138	5H	666534916	0.0729763	1.13682	0.277108	83	0.694873	-0.122867
JHI_Hv50k_2016_366146	5H	666695978	0.0729763	1.13682	0.277108	83	0.694873	-0.122867
JHI_Hv50k_2016_366147	5H	666695979	0.0729763	1.13682	0.277108	83	0.694873	-0.122867
JHI_Hv50k_2016_366164	5H	666705106	0.0729763	1.13682	0.277108	83	0.694873	-0.122867
JHI_Hv50k_2016_366346	5H	667028113	0.0729763	1.13682	0.277108	83	0.694873	-0.122867
SCRI_RS_11024	5H	665177460	0.0729763	1.13682	0.277108	83	0.694873	-0.122867
SCRI_RS_112000	5H	667031048	0.0729763	1.13682	0.277108	83	0.694873	-0.122867
SCRI_RS_156598	5H	666428094	0.0729763	1.13682	0.277108	83	0.694873	-0.122867
JHI_Hv50k_2016_286342	5H	27760122	0.073116	1.13599	0.246988	83	0.694873	-0.2958
JHI_Hv50k_2016_107354	2H	650901384	0.0732628	1.13512	0.313253	83	0.694873	-0.128658
JHI_Hv50k_2016_107364	2H	650902508	0.0732628	1.13512	0.313253	83	0.694873	-0.128658
JHI_Hv50k_2016_107388	2H	651051862	0.0732628	1.13512	0.313253	83	0.694873	-0.128658
JHI_Hv50k_2016_107549	2H	651528267	0.0732628	1.13512	0.313253	83	0.694873	-0.128658
JHI_Hv50k_2016_107614	2H	651532271	0.0732628	1.13512	0.313253	83	0.694873	-0.128658
JHI_Hv50k_2016_107864	2H	653526322	0.0732628	1.13512	0.313253	83	0.694873	-0.128658
BOPA2_12_11475	6H	463863740	0.0733649	1.13451	0.13253	83	0.694873	-0.167519
JHI_Hv50k_2016_390119	6H	97840418	0.0733649	1.13451	0.13253	83	0.694873	-0.167519
JHI_Hv50k_2016_390246	6H	102524386	0.0733649	1.13451	0.13253	83	0.694873	-0.167519
JHI_Hv50k_2016_407350	6H	462368589	0.0733649	1.13451	0.13253	83	0.694873	-0.167519
JHI_Hv50k_2016_407392	6H	462703088	0.0733649	1.13451	0.13253	83	0.694873	-0.167519
JHI_Hv50k_2016_407445	6H	463615948	0.0733649	1.13451	0.13253	83	0.694873	-0.167519
JHI_Hv50k_2016_407461	6H	463681726	0.0733649	1.13451	0.13253	83	0.694873	-0.167519
JHI_Hv50k_2016_407530	6H	464611668	0.0733649	1.13451	0.13253	83	0.694873	-0.167519
JHI_Hv50k_2016_407709	6H	466725306	0.0733649	1.13451	0.13253	83	0.694873	-0.167519
JHI_Hv50k_2016_407793	6H	467890577	0.0733649	1.13451	0.13253	83	0.694873	-0.167519
JHI_Hv50k_2016_407795	6H	467890818	0.0733649	1.13451	0.13253	83	0.694873	-0.167519
JHI_Hv50k_2016_407798	6H	467893008	0.0733649	1.13451	0.13253	83	0.694873	-0.167519
JHI_Hv50k_2016_407808	6H	468151496	0.0733649	1.13451	0.13253	83	0.694873	-0.167519
JHI_Hv50k_2016_407841	6H	469172689	0.0733649	1.13451	0.13253	83	0.694873	-0.167519
JHI_Hv50k_2016_407853	6H	469691793	0.0733649	1.13451	0.13253	83	0.694873	-0.167519
JHI_Hv50k_2016_407957	6H	471244932	0.0733649	1.13451	0.13253	83	0.694873	-0.167519
JHI_Hv50k_2016_407961	6H	471245505	0.0733649	1.13451	0.13253	83	0.694873	-0.167519
JHI_Hv50k_2016_408019	6H	471349946	0.0733649	1.13451	0.13253	83	0.694873	-0.167519
JHI_Hv50k_2016_408057	6H	471366742	0.0733649	1.13451	0.13253	83	0.694873	-0.167519
JHI_Hv50k_2016_408077	6H	471745779	0.0733649	1.13451	0.13253	83	0.694873	-0.167519
JHI_Hv50k_2016_408078	6H	471746500	0.0733649	1.13451	0.13253	83	0.694873	-0.167519
JHI_Hv50k_2016_408079	6H	471746995	0.0733649	1.13451	0.13253	83	0.694873	-0.167519
JHI_Hv50k_2016_408111	6H	471987305	0.0733649	1.13451	0.13253	83	0.694873	-0.167519
JHI_Hv50k_2016_408116	6H	471988338	0.0733649	1.13451	0.13253	83	0.694873	-0.167519
JHI_Hv50k_2016_408194	6H	472382129	0.0733649	1.13451	0.13253	83	0.694873	-0.167519
JHI_Hv50k_2016_408298	6H	475606604	0.0733649	1.13451	0.13253	83	0.694873	-0.167519
SCRI_RS_205595	6H	464611741	0.0733649	1.13451	0.13253	83	0.694873	-0.167519
BOPA2_12_30546	1H	508566982	0.0734104	1.13424	0.228916	83	0.694873	-0.134053
JHI_Hv50k_2016_40590	1H	508568452	0.0734104	1.13424	0.228916	83	0.694873	-0.134053
JHI_Hv50k_2016_40781	1H	509130929	0.0734104	1.13424	0.228916	83	0.694873	-0.134053
JHI_Hv50k_2016_40790	1H	509211625	0.0734104	1.13424	0.228916	83	0.694873	-0.134053
SCRI_RS_209524	1H	508771890	0.0734104	1.13424	0.228916	83	0.694873	-0.134053
JHI_Hv50k_2016_231595	4H	21421277	0.0740699	1.13036	0.331325	83	0.694873	-0.117396
JHI_Hv50k_2016_492988	7H	591507185	0.0740856	1.13027	0.385542	83	0.694873	0.110146
JHI_Hv50k_2016_493017	7H	591509869	0.0740856	1.13027	0.385542	83	0.694873	0.110146
JHI_Hv50k_2016_493053	7H	591513562	0.0740856	1.13027	0.385542	83	0.694873	0.110146
JHI_Hv50k_2016_493197	7H	591687328	0.0740856	1.13027	0.385542	83	0.694873	0.110146
BOPA1_7216_297	7H	629621983	0.0748009	1.12609	0.337349	83	0.694873	-0.12092
SCRI_RS_196031	7H	629619863	0.0748009	1.12609	0.337349	83	0.694873	-0.12092
BOPA1_397_288	6H	165918717	0.0751827	1.12388	0.493976	83	0.694873	-0.114743
BOPA1_5873_880	6H	157298700	0.0751827	1.12388	0.493976	83	0.694873	-0.114743
BOPA1_828_545	6H	163196604	0.0751827	1.12388	0.493976	83	0.694873	-0.114743
BOPA2_12_30120	6H	164749119	0.0751827	1.12388	0.493976	83	0.694873	-0.114743
JHI_Hv50k_2016_392853	6H	157298700	0.0751827	1.12388	0.493976	83	0.694873	-0.114743
JHI_Hv50k_2016_392884	6H	158181275	0.0751827	1.12388	0.493976	83	0.694873	-0.114743
JHI_Hv50k_2016_392890	6H	158525338	0.0751827	1.12388	0.493976	83	0.694873	-0.114743
JHI_Hv50k_2016_392960	6H	160581290	0.0751827	1.12388	0.493976	83	0.694873	-0.114743
JHI_Hv50k_2016_392983	6H	161093603	0.0751827	1.12388	0.493976	83	0.694873	-0.114743
JHI_Hv50k_2016_392989	6H	161203567	0.0751827	1.12388	0.493976	83	0.694873	-0.114743
JHI_Hv50k_2016_393006	6H	161984059	0.0751827	1.12388	0.493976	83	0.694873	-0.114743
JHI_Hv50k_2016_393040	6H	163345036	0.0751827	1.12388	0.493976	83	0.694873	-0.114743
JHI_Hv50k_2016_393056	6H	164365799	0.0751827	1.12388	0.493976	83	0.694873	-0.114743
JHI_Hv50k_2016_393069	6H	164748696	0.0751827	1.12388	0.493976	83	0.694873	-0.114743
JHI_Hv50k_2016_393082	6H	165333825	0.0751827	1.12388	0.493976	83	0.694873	-0.114743
JHI_Hv50k_2016_393116	6H	165681993	0.0751827	1.12388	0.493976	83	0.694873	-0.114743
JHI_Hv50k_2016_393136	6H	165696981	0.0751827	1.12388	0.493976	83	0.694873	-0.114743
JHI_Hv50k_2016_393145	6H	165732556	0.0751827	1.12388	0.493976	83	0.694873	-0.114743
JHI_Hv50k_2016_393147	6H	165732987	0.0751827	1.12388	0.493976	83	0.694873	-0.114743
JHI_Hv50k_2016_393168	6H	166244015	0.0751827	1.12388	0.493976	83	0.694873	-0.114743
JHI_Hv50k_2016_393186	6H	167233042	0.0751827	1.12388	0.493976	83	0.694873	-0.114743
JHI_Hv50k_2016_393204	6H	168144319	0.0751827	1.12388	0.493976	83	0.694873	-0.114743
JHI_Hv50k_2016_393208	6H	168848083	0.0751827	1.12388	0.493976	83	0.694873	-0.114743
JHI_Hv50k_2016_393243	6H	171521576	0.0751827	1.12388	0.493976	83	0.694873	-0.114743
JHI_Hv50k_2016_393253	6H	172472174	0.0751827	1.12388	0.493976	83	0.694873	-0.114743
JHI_Hv50k_2016_393277	6H	172640688	0.0751827	1.12388	0.493976	83	0.694873	-0.114743
JHI_Hv50k_2016_393285	6H	172657080	0.0751827	1.12388	0.493976	83	0.694873	-0.114743
JHI_Hv50k_2016_393360	6H	173440396	0.0751827	1.12388	0.493976	83	0.694873	-0.114743
SCRI_RS_118381	6H	165916742	0.0751827	1.12388	0.493976	83	0.694873	-0.114743
SCRI_RS_131870	6H	165692129	0.0751827	1.12388	0.493976	83	0.694873	-0.114743
SCRI_RS_136658	6H	171522966	0.0751827	1.12388	0.493976	83	0.694873	-0.114743
SCRI_RS_179537	5H	519566679	0.0751827	1.12388	0.493976	83	0.694873	-0.114743
SCRI_RS_182515	6H	158175617	0.0751827	1.12388	0.493976	83	0.694873	-0.114743
SCRI_RS_193776	6H	166244069	0.0751827	1.12388	0.493976	83	0.694873	-0.114743
SCRI_RS_200419	6H	158747824	0.0751827	1.12388	0.493976	83	0.694873	-0.114743
SCRI_RS_205256	6H	172483437	0.0751827	1.12388	0.493976	83	0.694873	-0.114743
SCRI_RS_215773	6H	165333885	0.0751827	1.12388	0.493976	83	0.694873	-0.114743
SCRI_RS_219810	6H	158189215	0.0751827	1.12388	0.493976	83	0.694873	-0.114743
SCRI_RS_229687	6H	169991816	0.0751827	1.12388	0.493976	83	0.694873	-0.114743
BOPA1_5145_1355	5H	656077280	0.0758238	1.12019	0.385542	83	0.694873	-0.125904
JHI_Hv50k_2016_359633	5H	655119277	0.0758238	1.12019	0.385542	83	0.694873	-0.125904
JHI_Hv50k_2016_359690	5H	655209971	0.0758238	1.12019	0.385542	83	0.694873	-0.125904
JHI_Hv50k_2016_359976	5H	655768462	0.0758238	1.12019	0.385542	83	0.694873	-0.125904
SCRI_RS_131163	5H	655034361	0.0758238	1.12019	0.385542	83	0.694873	-0.125904
SCRI_RS_179582	5H	655283725	0.0758238	1.12019	0.385542	83	0.694873	-0.125904
BOPA2_12_30655	4H	599327820	0.0769393	1.11385	0.409639	83	0.694873	0.116889
SCRI_RS_149709	7H	629581601	0.0781812	1.1069	0.349398	83	0.694873	-0.120231
JHI_Hv50k_2016_73780	2H	29845026	0.0787998	1.10347	0.216867	83	0.694873	0.138705
SCRI_RS_131218	2H	29839795	0.0787998	1.10347	0.216867	83	0.694873	0.138705
SCRI_RS_188893	2H	29839795	0.0787998	1.10347	0.216867	83	0.694873	0.138705
BOPA1_1270_1263	1H	516309831	0.079476	1.09976	0.216867	83	0.694873	-0.134236
BOPA1_13589_175	1H	516507942	0.079476	1.09976	0.216867	83	0.694873	-0.134236
BOPA1_ABC11290_sfp44_06	1H	513140983	0.079476	1.09976	0.216867	83	0.694873	-0.134236
BOPA2_12_31319	1H	513231576	0.079476	1.09976	0.216867	83	0.694873	-0.134236
JHI_Hv50k_2016_42085	1H	513077308	0.079476	1.09976	0.216867	83	0.694873	-0.134236
JHI_Hv50k_2016_42132	1H	513140755	0.079476	1.09976	0.216867	83	0.694873	-0.134236
JHI_Hv50k_2016_42157	1H	513163040	0.079476	1.09976	0.216867	83	0.694873	-0.134236
JHI_Hv50k_2016_42256	1H	513231737	0.079476	1.09976	0.216867	83	0.694873	-0.134236
JHI_Hv50k_2016_42269	1H	513232935	0.079476	1.09976	0.216867	83	0.694873	-0.134236
JHI_Hv50k_2016_42370	1H	513315877	0.079476	1.09976	0.216867	83	0.694873	-0.134236
JHI_Hv50k_2016_42387	1H	513318220	0.079476	1.09976	0.216867	83	0.694873	-0.134236
JHI_Hv50k_2016_42490	1H	513781830	0.079476	1.09976	0.216867	83	0.694873	-0.134236
JHI_Hv50k_2016_42517	1H	514012418	0.079476	1.09976	0.216867	83	0.694873	-0.134236
JHI_Hv50k_2016_42547	1H	514066434	0.079476	1.09976	0.216867	83	0.694873	-0.134236
JHI_Hv50k_2016_42553	1H	514098702	0.079476	1.09976	0.216867	83	0.694873	-0.134236
JHI_Hv50k_2016_42590	1H	514260025	0.079476	1.09976	0.216867	83	0.694873	-0.134236
JHI_Hv50k_2016_42591	1H	514260699	0.079476	1.09976	0.216867	83	0.694873	-0.134236
JHI_Hv50k_2016_42616	1H	514270249	0.079476	1.09976	0.216867	83	0.694873	-0.134236
JHI_Hv50k_2016_42617	1H	514271413	0.079476	1.09976	0.216867	83	0.694873	-0.134236
JHI_Hv50k_2016_42678	1H	514604439	0.079476	1.09976	0.216867	83	0.694873	-0.134236
JHI_Hv50k_2016_42680	1H	514604810	0.079476	1.09976	0.216867	83	0.694873	-0.134236
JHI_Hv50k_2016_42681	1H	514605095	0.079476	1.09976	0.216867	83	0.694873	-0.134236
JHI_Hv50k_2016_42683	1H	514605429	0.079476	1.09976	0.216867	83	0.694873	-0.134236
JHI_Hv50k_2016_42723	1H	514690562	0.079476	1.09976	0.216867	83	0.694873	-0.134236
JHI_Hv50k_2016_42725	1H	514690726	0.079476	1.09976	0.216867	83	0.694873	-0.134236
JHI_Hv50k_2016_42758	1H	514777609	0.079476	1.09976	0.216867	83	0.694873	-0.134236
JHI_Hv50k_2016_42765	1H	514778324	0.079476	1.09976	0.216867	83	0.694873	-0.134236
JHI_Hv50k_2016_42815	1H	514928069	0.079476	1.09976	0.216867	83	0.694873	-0.134236
JHI_Hv50k_2016_42840	1H	515122511	0.079476	1.09976	0.216867	83	0.694873	-0.134236
JHI_Hv50k_2016_42848	1H	515138128	0.079476	1.09976	0.216867	83	0.694873	-0.134236
JHI_Hv50k_2016_42888	1H	515220514	0.079476	1.09976	0.216867	83	0.694873	-0.134236
JHI_Hv50k_2016_42947	1H	515500580	0.079476	1.09976	0.216867	83	0.694873	-0.134236
JHI_Hv50k_2016_42970	1H	515694612	0.079476	1.09976	0.216867	83	0.694873	-0.134236
JHI_Hv50k_2016_43474	1H	516753146	0.079476	1.09976	0.216867	83	0.694873	-0.134236
JHI_Hv50k_2016_43487	1H	516785733	0.079476	1.09976	0.216867	83	0.694873	-0.134236
JHI_Hv50k_2016_43521	1H	516796561	0.079476	1.09976	0.216867	83	0.694873	-0.134236
[truncated: 16,106 more rows]

## Sheet: M4
GWAS with model FarmCPU+K for MAGIC 4
SNP	Chromosome	Position [bp]	p-value	LOD	MAF	nobs	FDR Adjusted p-values	Effect
JHI_Hv50k_2016_449746	7H	14735678	1.39719e-26	25.8547	0.11828	279	2.66584e-22	-0.831879
SCRI_RS_148733	1H	10236703	1.55209e-16	15.8091	0.150538	279	1.4807e-12	0.429315
JHI_Hv50k_2016_141795	2H	754879170	3.33956e-11	10.4763	0.206093	279	2.12396e-07	-0.359638
JHI_Hv50k_2016_37800	1H	492560309	3.28054e-07	6.48406	0.299283	279	0.00156482	-0.168627
BOPA1_7623_818	2H	52014030	2.28825e-05	4.6405	0.146953	279	0.0873196	0.203855
JHI_Hv50k_2016_8793	1H	8352810	3.00053e-05	4.5228	0.290323	279	0.0954167	0.136956
JHI_Hv50k_2016_131505	2H	732545027	4.36e-05	4.36051	0.387097	279	0.118841	-0.134672
SCRI_RS_134358	5H	639614942	7.6924e-05	4.11394	0.258065	279	0.179634	-0.137223
JHI_Hv50k_2016_194191	3H	571145783	8.4733e-05	4.07195	0.451613	279	0.179634	-0.131731
JHI_Hv50k_2016_338454	5H	607075948	0.000105839	3.97536	0.455197	279	0.20194	0.127657
SCRI_RS_143501	2H	713242039	0.00024417	3.61231	0.362007	279	0.391318	-0.139505
BOPA2_12_30158	4H	620533072	0.000289057	3.53902	0.238351	279	0.391318	0.163299
JHI_Hv50k_2016_267055	4H	623450262	0.000395073	3.40332	0.234767	279	0.391318	0.159265
JHI_Hv50k_2016_267136	4H	623514437	0.000395073	3.40332	0.234767	279	0.391318	0.159265
JHI_Hv50k_2016_147621	2H	766081896	0.000538456	3.26885	0.483871	279	0.391318	0.145238
JHI_Hv50k_2016_267218	4H	623748252	0.000551818	3.2582	0.231183	279	0.391318	0.156723
JHI_Hv50k_2016_264857	4H	618857484	0.000573106	3.24176	0.231183	279	0.391318	0.155186
JHI_Hv50k_2016_265020	4H	619005568	0.000573106	3.24176	0.231183	279	0.391318	0.155186
JHI_Hv50k_2016_266296	4H	622606072	0.00062261	3.20578	0.231183	279	0.391318	0.154214
JHI_Hv50k_2016_266341	4H	622619557	0.00062261	3.20578	0.231183	279	0.391318	0.154214
JHI_Hv50k_2016_266331	4H	622608905	0.000654188	3.1843	0.378136	279	0.391318	0.125746
JHI_Hv50k_2016_267699	4H	625311841	0.000682353	3.16599	0.234767	279	0.391318	0.154295
JHI_Hv50k_2016_267718	4H	625988280	0.000682353	3.16599	0.234767	279	0.391318	0.154295
JHI_Hv50k_2016_267727	4H	625992435	0.000682353	3.16599	0.234767	279	0.391318	0.154295
JHI_Hv50k_2016_267739	4H	625998716	0.000682353	3.16599	0.234767	279	0.391318	0.154295
SCRI_RS_189881	4H	615740417	0.000686877	3.16312	0.24552	279	0.391318	0.149127
JHI_Hv50k_2016_147075	2H	764420583	0.000687738	3.16258	0.46595	279	0.391318	0.148572
JHI_Hv50k_2016_263895	4H	614889925	0.000782935	3.10627	0.231183	279	0.391318	0.153832
JHI_Hv50k_2016_267071	4H	623454308	0.000895141	3.04811	0.24552	279	0.391318	0.144788
JHI_Hv50k_2016_267153	4H	623655675	0.000895141	3.04811	0.24552	279	0.391318	0.144788
JHI_Hv50k_2016_266399	4H	622694677	0.00106866	2.97116	0.367384	279	0.391318	0.120747
JHI_Hv50k_2016_267752	4H	626077094	0.00118407	2.92662	0.231183	279	0.391318	0.148119
SCRI_RS_192689	4H	626848940	0.00121831	2.91424	0.256272	279	0.391318	0.139556
JHI_Hv50k_2016_146921	2H	764279786	0.00142475	2.84626	0.458781	279	0.391318	0.142582
BOPA1_3187_1073	7H	22774581	0.0014271	2.84555	0.329749	279	0.391318	0.132868
SCRI_RS_1929	1H	7841466	0.00144138	2.84122	0.290323	279	0.391318	-0.33841
JHI_Hv50k_2016_266496	4H	622953249	0.00158277	2.80058	0.378136	279	0.391318	0.115866
SCRI_RS_131671	4H	622954387	0.00158277	2.80058	0.378136	279	0.391318	0.115866
JHI_Hv50k_2016_147420	2H	765910664	0.00169476	2.77089	0.401434	279	0.391318	-0.146432
SCRI_RS_138848	2H	765910666	0.00169476	2.77089	0.401434	279	0.391318	-0.146432
JHI_Hv50k_2016_263854	4H	614366803	0.00172661	2.76281	0.241935	279	0.391318	0.13883
JHI_Hv50k_2016_263881	4H	614490516	0.00172661	2.76281	0.241935	279	0.391318	0.13883
JHI_Hv50k_2016_263939	4H	615386274	0.00172661	2.76281	0.241935	279	0.391318	0.13883
BOPA1_299_163	4H	622965542	0.00180947	2.74245	0.365591	279	0.391318	0.115585
JHI_Hv50k_2016_207525	3H	645877774	0.00193078	2.71427	0.462366	279	0.391318	-0.119934
JHI_Hv50k_2016_207563	3H	646241302	0.00193078	2.71427	0.462366	279	0.391318	-0.119934
JHI_Hv50k_2016_111647	2H	680995381	0.00203703	2.691	0.222222	279	0.391318	-0.141923
JHI_Hv50k_2016_111661	2H	681044855	0.00203703	2.691	0.222222	279	0.391318	-0.141923
JHI_Hv50k_2016_111700	2H	681047539	0.00203703	2.691	0.222222	279	0.391318	-0.141923
JHI_Hv50k_2016_111819	2H	681290440	0.00203703	2.691	0.222222	279	0.391318	-0.141923
JHI_Hv50k_2016_111864	2H	681465290	0.00203703	2.691	0.222222	279	0.391318	-0.141923
JHI_Hv50k_2016_132428	2H	733925058	0.00207459	2.68307	0.103943	279	0.391318	0.189119
JHI_Hv50k_2016_207582	3H	646323520	0.00211663	2.67436	0.455197	279	0.391318	-0.119956
SCRI_RS_202406	3H	646330848	0.00211663	2.67436	0.455197	279	0.391318	-0.119956
JHI_Hv50k_2016_202388	3H	621478791	0.00215609	2.66633	0.494624	279	0.391318	0.11601
JHI_Hv50k_2016_202398	3H	621482886	0.00215609	2.66633	0.494624	279	0.391318	0.11601
JHI_Hv50k_2016_202402	3H	621483897	0.00215609	2.66633	0.494624	279	0.391318	0.11601
JHI_Hv50k_2016_202403	3H	621484135	0.00215609	2.66633	0.494624	279	0.391318	0.11601
JHI_Hv50k_2016_202408	3H	621484958	0.00215609	2.66633	0.494624	279	0.391318	0.11601
JHI_Hv50k_2016_202418	3H	621486369	0.00215609	2.66633	0.494624	279	0.391318	0.11601
JHI_Hv50k_2016_68097	2H	16801483	0.00226505	2.64492	0.333333	279	0.391318	-0.12046
JHI_Hv50k_2016_68110	2H	16802632	0.00226505	2.64492	0.333333	279	0.391318	-0.12046
JHI_Hv50k_2016_68383	2H	16964387	0.00226505	2.64492	0.333333	279	0.391318	-0.12046
JHI_Hv50k_2016_112041	2H	681924351	0.00253282	2.59639	0.225806	279	0.391318	-0.13816
BOPA2_12_30276	3H	621230031	0.00273488	2.56306	0.498208	279	0.391318	0.113168
BOPA2_12_30375	3H	621295592	0.00273488	2.56306	0.498208	279	0.391318	0.113168
JHI_Hv50k_2016_202342	3H	621300793	0.00273488	2.56306	0.498208	279	0.391318	0.113168
JHI_Hv50k_2016_311333	5H	523522309	0.00279772	2.5532	0.204301	279	0.391318	-0.137334
JHI_Hv50k_2016_311334	5H	523522324	0.00279772	2.5532	0.204301	279	0.391318	-0.137334
JHI_Hv50k_2016_311335	5H	523522553	0.00279772	2.5532	0.204301	279	0.391318	-0.137334
JHI_Hv50k_2016_311338	5H	523892345	0.00279772	2.5532	0.204301	279	0.391318	-0.137334
BOPA2_12_30554	4H	618415678	0.0028528	2.54473	0.238351	279	0.391318	0.13171
JHI_Hv50k_2016_264603	4H	618503423	0.0028528	2.54473	0.238351	279	0.391318	0.13171
JHI_Hv50k_2016_444783	7H	9411745	0.00306254	2.51392	0.114695	279	0.391318	-0.517726
JHI_Hv50k_2016_444797	7H	9412503	0.00306254	2.51392	0.114695	279	0.391318	-0.517726
JHI_Hv50k_2016_444894	7H	9453373	0.00306254	2.51392	0.114695	279	0.391318	-0.517726
JHI_Hv50k_2016_445022	7H	9472319	0.00306254	2.51392	0.114695	279	0.391318	-0.517726
JHI_Hv50k_2016_445542	7H	10182110	0.00306254	2.51392	0.114695	279	0.391318	-0.517726
JHI_Hv50k_2016_446232	7H	10598451	0.00306254	2.51392	0.114695	279	0.391318	-0.517726
JHI_Hv50k_2016_111539	2H	679907018	0.00322856	2.49099	0.204301	279	0.391318	-0.143297
JHI_Hv50k_2016_111551	2H	680104992	0.00322856	2.49099	0.204301	279	0.391318	-0.143297
JHI_Hv50k_2016_202755	3H	622000117	0.00324447	2.48886	0.494624	279	0.391318	-0.111627
SCRI_RS_143059	3H	621790681	0.00324447	2.48886	0.494624	279	0.391318	-0.111627
SCRI_RS_231027	3H	621986778	0.00324447	2.48886	0.494624	279	0.391318	-0.111627
JHI_Hv50k_2016_111251	2H	678703331	0.00354235	2.45071	0.224014	279	0.391318	-0.133007
JHI_Hv50k_2016_111558	2H	680106304	0.0039809	2.40002	0.225806	279	0.391318	-0.131058
JHI_Hv50k_2016_111587	2H	680460864	0.0039809	2.40002	0.225806	279	0.391318	-0.131058
SCRI_RS_154713	2H	681051686	0.0039809	2.40002	0.225806	279	0.391318	-0.131058
JHI_Hv50k_2016_311308	5H	522540525	0.00421375	2.37533	0.202509	279	0.391318	-0.13236
JHI_Hv50k_2016_268990	4H	630880928	0.00445495	2.35116	0.234767	279	0.391318	0.122456
JHI_Hv50k_2016_268991	4H	630881048	0.00445495	2.35116	0.234767	279	0.391318	0.122456
JHI_Hv50k_2016_134401	2H	739584855	0.00465767	2.33183	0.412186	279	0.391318	-0.114241
JHI_Hv50k_2016_134432	2H	739588385	0.00465767	2.33183	0.412186	279	0.391318	-0.114241
JHI_Hv50k_2016_132415	2H	733917652	0.00481161	2.31771	0.485663	279	0.391318	0.169727
JHI_Hv50k_2016_263848	4H	614366017	0.00486428	2.31298	0.238351	279	0.391318	0.124393
JHI_Hv50k_2016_263938	4H	615385811	0.00486428	2.31298	0.238351	279	0.391318	0.124393
JHI_Hv50k_2016_111954	2H	681786688	0.00486569	2.31286	0.229391	279	0.391318	-0.127429
SCRI_RS_170162	2H	681786657	0.00486569	2.31286	0.229391	279	0.391318	-0.127429
BOPA1_1204_1104	5H	624403396	0.00488539	2.3111	0.0752688	279	0.391318	0.197967
JHI_Hv50k_2016_134491	2H	739994904	0.00496058	2.30447	0.415771	279	0.391318	-0.113707
JHI_Hv50k_2016_134503	2H	739996053	0.00496058	2.30447	0.415771	279	0.391318	-0.113707
JHI_Hv50k_2016_134751	2H	740256672	0.00496058	2.30447	0.415771	279	0.391318	-0.113707
JHI_Hv50k_2016_134802	2H	740414038	0.00496058	2.30447	0.415771	279	0.391318	-0.113707
JHI_Hv50k_2016_134808	2H	740414463	0.00496058	2.30447	0.415771	279	0.391318	-0.113707
JHI_Hv50k_2016_113262	2H	685788484	0.00504979	2.29673	0.22043	279	0.391318	-0.129467
JHI_Hv50k_2016_211534	3H	659536908	0.00529399	2.27622	0.476703	279	0.391318	0.105177
JHI_Hv50k_2016_211559	3H	659537880	0.00529399	2.27622	0.476703	279	0.391318	0.105177
JHI_Hv50k_2016_211597	3H	659540737	0.00529399	2.27622	0.476703	279	0.391318	0.105177
JHI_Hv50k_2016_211674	3H	659697286	0.00529399	2.27622	0.476703	279	0.391318	0.105177
JHI_Hv50k_2016_211679	3H	659697455	0.00529399	2.27622	0.476703	279	0.391318	0.105177
JHI_Hv50k_2016_211821	3H	660179849	0.00529399	2.27622	0.476703	279	0.391318	0.105177
JHI_Hv50k_2016_307526	5H	481899058	0.00530833	2.27504	0.483871	279	0.391318	-0.10209
BOPA1_1910_1343	5H	456062406	0.00538664	2.26868	0.358423	279	0.391318	-0.115155
BOPA2_12_31033	5H	447606083	0.00538664	2.26868	0.358423	279	0.391318	-0.115155
JHI_Hv50k_2016_297856	5H	316847296	0.00538664	2.26868	0.358423	279	0.391318	-0.115155
JHI_Hv50k_2016_297865	5H	316885910	0.00538664	2.26868	0.358423	279	0.391318	-0.115155
JHI_Hv50k_2016_297867	5H	317170450	0.00538664	2.26868	0.358423	279	0.391318	-0.115155
JHI_Hv50k_2016_297901	5H	317435712	0.00538664	2.26868	0.358423	279	0.391318	-0.115155
JHI_Hv50k_2016_297914	5H	317642783	0.00538664	2.26868	0.358423	279	0.391318	-0.115155
JHI_Hv50k_2016_297922	5H	318167224	0.00538664	2.26868	0.358423	279	0.391318	-0.115155
JHI_Hv50k_2016_304264	5H	443764007	0.00538664	2.26868	0.358423	279	0.391318	-0.115155
JHI_Hv50k_2016_304298	5H	444207012	0.00538664	2.26868	0.358423	279	0.391318	-0.115155
JHI_Hv50k_2016_304304	5H	444209997	0.00538664	2.26868	0.358423	279	0.391318	-0.115155
JHI_Hv50k_2016_304347	5H	444517918	0.00538664	2.26868	0.358423	279	0.391318	-0.115155
JHI_Hv50k_2016_304368	5H	444549271	0.00538664	2.26868	0.358423	279	0.391318	-0.115155
JHI_Hv50k_2016_304374	5H	444550558	0.00538664	2.26868	0.358423	279	0.391318	-0.115155
JHI_Hv50k_2016_304397	5H	444996620	0.00538664	2.26868	0.358423	279	0.391318	-0.115155
JHI_Hv50k_2016_304401	5H	445003532	0.00538664	2.26868	0.358423	279	0.391318	-0.115155
JHI_Hv50k_2016_304454	5H	446227555	0.00538664	2.26868	0.358423	279	0.391318	-0.115155
JHI_Hv50k_2016_304486	5H	446644533	0.00538664	2.26868	0.358423	279	0.391318	-0.115155
JHI_Hv50k_2016_304487	5H	446645557	0.00538664	2.26868	0.358423	279	0.391318	-0.115155
JHI_Hv50k_2016_304597	5H	447414181	0.00538664	2.26868	0.358423	279	0.391318	-0.115155
JHI_Hv50k_2016_304643	5H	447605897	0.00538664	2.26868	0.358423	279	0.391318	-0.115155
JHI_Hv50k_2016_304683	5H	449553038	0.00538664	2.26868	0.358423	279	0.391318	-0.115155
JHI_Hv50k_2016_304701	5H	450087393	0.00538664	2.26868	0.358423	279	0.391318	-0.115155
JHI_Hv50k_2016_304734	5H	450630576	0.00538664	2.26868	0.358423	279	0.391318	-0.115155
JHI_Hv50k_2016_304742	5H	450656911	0.00538664	2.26868	0.358423	279	0.391318	-0.115155
JHI_Hv50k_2016_305151	5H	456061323	0.00538664	2.26868	0.358423	279	0.391318	-0.115155
JHI_Hv50k_2016_305191	5H	456778891	0.00538664	2.26868	0.358423	279	0.391318	-0.115155
JHI_Hv50k_2016_305303	5H	457316149	0.00538664	2.26868	0.358423	279	0.391318	-0.115155
JHI_Hv50k_2016_305458	5H	458692252	0.00538664	2.26868	0.358423	279	0.391318	-0.115155
JHI_Hv50k_2016_305565	5H	460109724	0.00538664	2.26868	0.358423	279	0.391318	-0.115155
JHI_Hv50k_2016_305608	5H	460603606	0.00538664	2.26868	0.358423	279	0.391318	-0.115155
JHI_Hv50k_2016_305623	5H	460605345	0.00538664	2.26868	0.358423	279	0.391318	-0.115155
JHI_Hv50k_2016_305650	5H	460686085	0.00538664	2.26868	0.358423	279	0.391318	-0.115155
JHI_Hv50k_2016_305655	5H	460687650	0.00538664	2.26868	0.358423	279	0.391318	-0.115155
JHI_Hv50k_2016_305656	5H	460688127	0.00538664	2.26868	0.358423	279	0.391318	-0.115155
SCRI_RS_127712	5H	447409738	0.00538664	2.26868	0.358423	279	0.391318	-0.115155
SCRI_RS_1362	5H	460688369	0.00538664	2.26868	0.358423	279	0.391318	-0.115155
SCRI_RS_182321	5H	447520310	0.00538664	2.26868	0.358423	279	0.391318	-0.115155
SCRI_RS_232876	5H	460686085	0.00538664	2.26868	0.358423	279	0.391318	-0.115155
BOPA1_4861_640	4H	630904077	0.00548396	2.26091	0.263441	279	0.391318	0.113033
JHI_Hv50k_2016_269041	4H	630903100	0.00548396	2.26091	0.263441	279	0.391318	0.113033
JHI_Hv50k_2016_269057	4H	630906034	0.00548396	2.26091	0.263441	279	0.391318	0.113033
JHI_Hv50k_2016_269060	4H	630915342	0.00548396	2.26091	0.263441	279	0.391318	0.113033
JHI_Hv50k_2016_269110	4H	631020871	0.00548396	2.26091	0.263441	279	0.391318	0.113033
BOPA1_12005_188	6H	121304721	0.00553828	2.25662	0.344086	279	0.391318	-0.113244
BOPA1_9209_298	5H	74314812	0.00553828	2.25662	0.344086	279	0.391318	-0.113244
BOPA2_12_10923	5H	74312905	0.00553828	2.25662	0.344086	279	0.391318	-0.113244
BOPA2_12_31390	5H	97833210	0.00553828	2.25662	0.344086	279	0.391318	-0.113244
JHI_Hv50k_2016_291905	5H	73481663	0.00553828	2.25662	0.344086	279	0.391318	-0.113244
JHI_Hv50k_2016_291937	5H	74086486	0.00553828	2.25662	0.344086	279	0.391318	-0.113244
JHI_Hv50k_2016_291950	5H	74274298	0.00553828	2.25662	0.344086	279	0.391318	-0.113244
JHI_Hv50k_2016_292007	5H	75364474	0.00553828	2.25662	0.344086	279	0.391318	-0.113244
JHI_Hv50k_2016_292094	5H	76805395	0.00553828	2.25662	0.344086	279	0.391318	-0.113244
JHI_Hv50k_2016_292109	5H	76823452	0.00553828	2.25662	0.344086	279	0.391318	-0.113244
JHI_Hv50k_2016_292121	5H	77328732	0.00553828	2.25662	0.344086	279	0.391318	-0.113244
JHI_Hv50k_2016_292154	5H	78261740	0.00553828	2.25662	0.344086	279	0.391318	-0.113244
JHI_Hv50k_2016_292158	5H	78321303	0.00553828	2.25662	0.344086	279	0.391318	-0.113244
JHI_Hv50k_2016_292163	5H	78758094	0.00553828	2.25662	0.344086	279	0.391318	-0.113244
JHI_Hv50k_2016_292205	5H	79976699	0.00553828	2.25662	0.344086	279	0.391318	-0.113244
JHI_Hv50k_2016_292280	5H	81004223	0.00553828	2.25662	0.344086	279	0.391318	-0.113244
JHI_Hv50k_2016_292287	5H	81469067	0.00553828	2.25662	0.344086	279	0.391318	-0.113244
JHI_Hv50k_2016_292291	5H	81573079	0.00553828	2.25662	0.344086	279	0.391318	-0.113244
JHI_Hv50k_2016_292324	5H	82000707	0.00553828	2.25662	0.344086	279	0.391318	-0.113244
JHI_Hv50k_2016_292397	5H	83507785	0.00553828	2.25662	0.344086	279	0.391318	-0.113244
JHI_Hv50k_2016_292583	5H	84476180	0.00553828	2.25662	0.344086	279	0.391318	-0.113244
JHI_Hv50k_2016_292623	5H	84496630	0.00553828	2.25662	0.344086	279	0.391318	-0.113244
JHI_Hv50k_2016_292719	5H	85703444	0.00553828	2.25662	0.344086	279	0.391318	-0.113244
JHI_Hv50k_2016_292759	5H	86527729	0.00553828	2.25662	0.344086	279	0.391318	-0.113244
JHI_Hv50k_2016_292771	5H	87111537	0.00553828	2.25662	0.344086	279	0.391318	-0.113244
JHI_Hv50k_2016_292797	5H	87693175	0.00553828	2.25662	0.344086	279	0.391318	-0.113244
JHI_Hv50k_2016_292856	5H	89106330	0.00553828	2.25662	0.344086	279	0.391318	-0.113244
JHI_Hv50k_2016_292881	5H	89845147	0.00553828	2.25662	0.344086	279	0.391318	-0.113244
JHI_Hv50k_2016_292903	5H	90681050	0.00553828	2.25662	0.344086	279	0.391318	-0.113244
JHI_Hv50k_2016_292938	5H	90977834	0.00553828	2.25662	0.344086	279	0.391318	-0.113244
JHI_Hv50k_2016_292980	5H	91566373	0.00553828	2.25662	0.344086	279	0.391318	-0.113244
JHI_Hv50k_2016_292996	5H	92028506	0.00553828	2.25662	0.344086	279	0.391318	-0.113244
JHI_Hv50k_2016_293024	5H	92550573	0.00553828	2.25662	0.344086	279	0.391318	-0.113244
JHI_Hv50k_2016_293105	5H	94909257	0.00553828	2.25662	0.344086	279	0.391318	-0.113244
JHI_Hv50k_2016_293119	5H	95192811	0.00553828	2.25662	0.344086	279	0.391318	-0.113244
JHI_Hv50k_2016_293136	5H	95911330	0.00553828	2.25662	0.344086	279	0.391318	-0.113244
JHI_Hv50k_2016_293140	5H	95924954	0.00553828	2.25662	0.344086	279	0.391318	-0.113244
JHI_Hv50k_2016_293240	5H	97486043	0.00553828	2.25662	0.344086	279	0.391318	-0.113244
SCRI_RS_101469	5H	80726333	0.00553828	2.25662	0.344086	279	0.391318	-0.113244
SCRI_RS_102075	5H	74273353	0.00553828	2.25662	0.344086	279	0.391318	-0.113244
SCRI_RS_137866	5H	94138749	0.00553828	2.25662	0.344086	279	0.391318	-0.113244
SCRI_RS_141949	5H	92319356	0.00553828	2.25662	0.344086	279	0.391318	-0.113244
SCRI_RS_142259	5H	80422910	0.00553828	2.25662	0.344086	279	0.391318	-0.113244
SCRI_RS_148312	5H	81676209	0.00553828	2.25662	0.344086	279	0.391318	-0.113244
SCRI_RS_153139	5H	90680915	0.00553828	2.25662	0.344086	279	0.391318	-0.113244
SCRI_RS_153463	5H	73999947	0.00553828	2.25662	0.344086	279	0.391318	-0.113244
SCRI_RS_156505	5H	95920957	0.00553828	2.25662	0.344086	279	0.391318	-0.113244
SCRI_RS_159315	5H	74316516	0.00553828	2.25662	0.344086	279	0.391318	-0.113244
SCRI_RS_161386	5H	94914814	0.00553828	2.25662	0.344086	279	0.391318	-0.113244
SCRI_RS_166369	5H	84501323	0.00553828	2.25662	0.344086	279	0.391318	-0.113244
SCRI_RS_170957	5H	74692069	0.00553828	2.25662	0.344086	279	0.391318	-0.113244
SCRI_RS_175284	5H	81676046	0.00553828	2.25662	0.344086	279	0.391318	-0.113244
SCRI_RS_175366	5H	97834277	0.00553828	2.25662	0.344086	279	0.391318	-0.113244
SCRI_RS_187764	5H	90682717	0.00553828	2.25662	0.344086	279	0.391318	-0.113244
SCRI_RS_231784	5H	76824491	0.00553828	2.25662	0.344086	279	0.391318	-0.113244
SCRI_RS_238123	5H	91566075	0.00553828	2.25662	0.344086	279	0.391318	-0.113244
SCRI_RS_238458	5H	87514605	0.00553828	2.25662	0.344086	279	0.391318	-0.113244
SCRI_RS_3544	5H	77744884	0.00553828	2.25662	0.344086	279	0.391318	-0.113244
SCRI_RS_8076	5H	81004223	0.00553828	2.25662	0.344086	279	0.391318	-0.113244
JHI_Hv50k_2016_348275	5H	630450562	0.00554979	2.25572	0.0681004	279	0.391318	0.205192
SCRI_RS_153575	5H	630342650	0.00554979	2.25572	0.0681004	279	0.391318	0.205192
JHI_Hv50k_2016_198133	3H	596965321	0.00584078	2.23353	0.408602	279	0.391318	0.111235
JHI_Hv50k_2016_198184	3H	597037728	0.00584078	2.23353	0.408602	279	0.391318	0.111235
JHI_Hv50k_2016_71929	2H	24792432	0.00598604	2.22286	0.111111	279	0.391318	0.167385
JHI_Hv50k_2016_72095	2H	25152223	0.00598604	2.22286	0.111111	279	0.391318	0.167385
JHI_Hv50k_2016_72108	2H	25153658	0.00598604	2.22286	0.111111	279	0.391318	0.167385
JHI_Hv50k_2016_72236	2H	25840174	0.00598604	2.22286	0.111111	279	0.391318	0.167385
JHI_Hv50k_2016_72239	2H	25840537	0.00598604	2.22286	0.111111	279	0.391318	0.167385
JHI_Hv50k_2016_72274	2H	26013957	0.00598604	2.22286	0.111111	279	0.391318	0.167385
JHI_Hv50k_2016_72402	2H	26125033	0.00598604	2.22286	0.111111	279	0.391318	0.167385
JHI_Hv50k_2016_134874	2H	740691605	0.00659074	2.18107	0.419355	279	0.391318	-0.110629
JHI_Hv50k_2016_135056	2H	741019299	0.00659074	2.18107	0.419355	279	0.391318	-0.110629
JHI_Hv50k_2016_290458	5H	52083388	0.00673357	2.17175	0.326165	279	0.391318	-0.111387
JHI_Hv50k_2016_301330	5H	386406108	0.00676542	2.16971	0.354839	279	0.391318	-0.112648
JHI_Hv50k_2016_302076	5H	396415598	0.00676542	2.16971	0.354839	279	0.391318	-0.112648
JHI_Hv50k_2016_302351	5H	401356153	0.00676542	2.16971	0.354839	279	0.391318	-0.112648
JHI_Hv50k_2016_302891	5H	413271181	0.00676542	2.16971	0.354839	279	0.391318	-0.112648
SCRI_RS_150803	5H	373450905	0.00676542	2.16971	0.354839	279	0.391318	-0.112648
JHI_Hv50k_2016_135074	2H	741027234	0.00718668	2.14347	0.417563	279	0.391318	-0.10943
JHI_Hv50k_2016_136049	2H	742648602	0.00732931	2.13494	0.426523	279	0.391318	-0.110938
SCRI_RS_234587	2H	742631672	0.00732931	2.13494	0.426523	279	0.391318	-0.110938
BOPA2_12_10735	2H	685783859	0.00733473	2.13462	0.222222	279	0.391318	-0.123584
JHI_Hv50k_2016_112793	2H	684694656	0.00733473	2.13462	0.222222	279	0.391318	-0.123584
JHI_Hv50k_2016_112815	2H	684696114	0.00733473	2.13462	0.222222	279	0.391318	-0.123584
JHI_Hv50k_2016_112817	2H	684696343	0.00733473	2.13462	0.222222	279	0.391318	-0.123584
JHI_Hv50k_2016_112819	2H	684696829	0.00733473	2.13462	0.222222	279	0.391318	-0.123584
JHI_Hv50k_2016_112843	2H	684728581	0.00733473	2.13462	0.222222	279	0.391318	-0.123584
JHI_Hv50k_2016_112848	2H	684730683	0.00733473	2.13462	0.222222	279	0.391318	-0.123584
JHI_Hv50k_2016_112874	2H	684842933	0.00733473	2.13462	0.222222	279	0.391318	-0.123584
JHI_Hv50k_2016_112938	2H	685275740	0.00733473	2.13462	0.222222	279	0.391318	-0.123584
JHI_Hv50k_2016_113041	2H	685490011	0.00733473	2.13462	0.222222	279	0.391318	-0.123584
JHI_Hv50k_2016_113043	2H	685490109	0.00733473	2.13462	0.222222	279	0.391318	-0.123584
JHI_Hv50k_2016_113156	2H	685625942	0.00733473	2.13462	0.222222	279	0.391318	-0.123584
JHI_Hv50k_2016_113226	2H	685783859	0.00733473	2.13462	0.222222	279	0.391318	-0.123584
JHI_Hv50k_2016_113231	2H	685784406	0.00733473	2.13462	0.222222	279	0.391318	-0.123584
JHI_Hv50k_2016_113267	2H	685788836	0.00733473	2.13462	0.222222	279	0.391318	-0.123584
JHI_Hv50k_2016_113280	2H	685907552	0.00733473	2.13462	0.222222	279	0.391318	-0.123584
JHI_Hv50k_2016_113281	2H	685908201	0.00733473	2.13462	0.222222	279	0.391318	-0.123584
JHI_Hv50k_2016_135188	2H	741236713	0.00742505	2.1293	0.207885	279	0.391318	-0.148486
JHI_Hv50k_2016_135357	2H	741622001	0.00742505	2.1293	0.207885	279	0.391318	-0.148486
JHI_Hv50k_2016_135671	2H	742202651	0.00742505	2.1293	0.207885	279	0.391318	-0.148486
JHI_Hv50k_2016_135688	2H	742206928	0.00742505	2.1293	0.207885	279	0.391318	-0.148486
JHI_Hv50k_2016_135693	2H	742207200	0.00742505	2.1293	0.207885	279	0.391318	-0.148486
JHI_Hv50k_2016_135885	2H	742282819	0.00742505	2.1293	0.207885	279	0.391318	-0.148486
SCRI_RS_197269	6H	62192066	0.00742505	2.1293	0.207885	279	0.391318	-0.148486
BOPA2_12_11233	4H	630508918	0.00746701	2.12685	0.241935	279	0.391318	0.114604
JHI_Hv50k_2016_268830	4H	630168246	0.00746701	2.12685	0.241935	279	0.391318	0.114604
JHI_Hv50k_2016_268868	4H	630337488	0.00746701	2.12685	0.241935	279	0.391318	0.114604
JHI_Hv50k_2016_268896	4H	630502315	0.00746701	2.12685	0.241935	279	0.391318	0.114604
JHI_Hv50k_2016_268933	4H	630521775	0.00746701	2.12685	0.241935	279	0.391318	0.114604
JHI_Hv50k_2016_72300	2H	26026640	0.00771093	2.11289	0.120072	279	0.391318	0.163987
JHI_Hv50k_2016_204271	3H	627791474	0.00828227	2.08185	0.448029	279	0.391318	-0.109992
JHI_Hv50k_2016_347997	5H	629947703	0.00846429	2.07241	0.0967742	279	0.391318	0.175834
JHI_Hv50k_2016_348000	5H	629948351	0.00846429	2.07241	0.0967742	279	0.391318	0.175834
JHI_Hv50k_2016_348039	5H	630052905	0.00846429	2.07241	0.0967742	279	0.391318	0.175834
JHI_Hv50k_2016_348042	5H	630053901	0.00846429	2.07241	0.0967742	279	0.391318	0.175834
JHI_Hv50k_2016_348063	5H	630122369	0.00846429	2.07241	0.0967742	279	0.391318	0.175834
JHI_Hv50k_2016_348076	5H	630138275	0.00846429	2.07241	0.0967742	279	0.391318	0.175834
SCRI_RS_173583	5H	629948279	0.00846429	2.07241	0.0967742	279	0.391318	0.175834
JHI_Hv50k_2016_195455	3H	583342556	0.00864092	2.06344	0.215054	279	0.391318	0.143035
JHI_Hv50k_2016_195460	3H	583342813	0.00864092	2.06344	0.215054	279	0.391318	0.143035
JHI_Hv50k_2016_146995	2H	764283514	0.00867036	2.06196	0.218638	279	0.391318	-0.281498
JHI_Hv50k_2016_119517	2H	705364040	0.00875008	2.05799	0.150538	279	0.391318	-0.153287
JHI_Hv50k_2016_119342	2H	704877754	0.00877512	2.05675	0.146953	279	0.391318	-0.153603
JHI_Hv50k_2016_119420	2H	704890526	0.00877512	2.05675	0.146953	279	0.391318	-0.153603
JHI_Hv50k_2016_119421	2H	704890625	0.00877512	2.05675	0.146953	279	0.391318	-0.153603
JHI_Hv50k_2016_119451	2H	704979653	0.00877512	2.05675	0.146953	279	0.391318	-0.153603
JHI_Hv50k_2016_119476	2H	705045712	0.00877512	2.05675	0.146953	279	0.391318	-0.153603
JHI_Hv50k_2016_423905	6H	561742405	0.00878445	2.05629	0.322581	279	0.391318	-0.0986745
JHI_Hv50k_2016_293857	5H	112964704	0.00884752	2.05318	0.336918	279	0.391318	-0.107475
JHI_Hv50k_2016_294055	5H	118567668	0.00884752	2.05318	0.336918	279	0.391318	-0.107475
JHI_Hv50k_2016_307484	5H	481616199	0.00900708	2.04542	0.480287	279	0.391318	-0.0955837
JHI_Hv50k_2016_211395	3H	659173253	0.0091736	2.03746	0.480287	279	0.391318	0.0986704
JHI_Hv50k_2016_305192	5H	456779262	0.00930119	2.03146	0.462366	279	0.391318	-0.103213
JHI_Hv50k_2016_305606	5H	460603523	0.00930119	2.03146	0.462366	279	0.391318	-0.103213
JHI_Hv50k_2016_305609	5H	460603713	0.00930119	2.03146	0.462366	279	0.391318	-0.103213
JHI_Hv50k_2016_305629	5H	460606860	0.00930119	2.03146	0.462366	279	0.391318	-0.103213
JHI_Hv50k_2016_305630	5H	460606934	0.00930119	2.03146	0.462366	279	0.391318	-0.103213
JHI_Hv50k_2016_305631	5H	460607072	0.00930119	2.03146	0.462366	279	0.391318	-0.103213
JHI_Hv50k_2016_305633	5H	460607418	0.00930119	2.03146	0.462366	279	0.391318	-0.103213
JHI_Hv50k_2016_305638	5H	460608740	0.00930119	2.03146	0.462366	279	0.391318	-0.103213
JHI_Hv50k_2016_305640	5H	460609018	0.00930119	2.03146	0.462366	279	0.391318	-0.103213
BOPA1_3608_2133	2H	733665592	0.00937254	2.02814	0.408602	279	0.391318	-0.104786
JHI_Hv50k_2016_132531	2H	734189962	0.00937254	2.02814	0.408602	279	0.391318	-0.104786
JHI_Hv50k_2016_211386	3H	659172673	0.00942141	2.02588	0.222222	279	0.391318	-0.118799
JHI_Hv50k_2016_211623	3H	659544025	0.00942141	2.02588	0.222222	279	0.391318	-0.118799
BOPA1_152_329	5H	106968082	0.00963452	2.01617	0.34767	279	0.391318	-0.105432
BOPA1_4930_1604	5H	107554248	0.00963452	2.01617	0.34767	279	0.391318	-0.105432
BOPA2_12_30729	5H	119823437	0.00963452	2.01617	0.34767	279	0.391318	-0.105432
BOPA2_12_31512	5H	101849000	0.00963452	2.01617	0.34767	279	0.391318	-0.105432
JHI_Hv50k_2016_293317	5H	98429896	0.00963452	2.01617	0.34767	279	0.391318	-0.105432
JHI_Hv50k_2016_293421	5H	98891160	0.00963452	2.01617	0.34767	279	0.391318	-0.105432
JHI_Hv50k_2016_293431	5H	99268858	0.00963452	2.01617	0.34767	279	0.391318	-0.105432
JHI_Hv50k_2016_293433	5H	99686754	0.00963452	2.01617	0.34767	279	0.391318	-0.105432
JHI_Hv50k_2016_293470	5H	100805411	0.00963452	2.01617	0.34767	279	0.391318	-0.105432
JHI_Hv50k_2016_293507	5H	103023768	0.00963452	2.01617	0.34767	279	0.391318	-0.105432
JHI_Hv50k_2016_293772	5H	109946926	0.00963452	2.01617	0.34767	279	0.391318	-0.105432
JHI_Hv50k_2016_293789	5H	111218804	0.00963452	2.01617	0.34767	279	0.391318	-0.105432
JHI_Hv50k_2016_293829	5H	111920814	0.00963452	2.01617	0.34767	279	0.391318	-0.105432
JHI_Hv50k_2016_293886	5H	113927116	0.00963452	2.01617	0.34767	279	0.391318	-0.105432
JHI_Hv50k_2016_293897	5H	114448830	0.00963452	2.01617	0.34767	279	0.391318	-0.105432
JHI_Hv50k_2016_293971	5H	115554420	0.00963452	2.01617	0.34767	279	0.391318	-0.105432
JHI_Hv50k_2016_293991	5H	116357322	0.00963452	2.01617	0.34767	279	0.391318	-0.105432
JHI_Hv50k_2016_294086	5H	119816798	0.00963452	2.01617	0.34767	279	0.391318	-0.105432
JHI_Hv50k_2016_294099	5H	120877908	0.00963452	2.01617	0.34767	279	0.391318	-0.105432
JHI_Hv50k_2016_294136	5H	122245296	0.00963452	2.01617	0.34767	279	0.391318	-0.105432
JHI_Hv50k_2016_294169	5H	123270597	0.00963452	2.01617	0.34767	279	0.391318	-0.105432
JHI_Hv50k_2016_294186	5H	123881621	0.00963452	2.01617	0.34767	279	0.391318	-0.105432
JHI_Hv50k_2016_294358	5H	126605062	0.00963452	2.01617	0.34767	279	0.391318	-0.105432
JHI_Hv50k_2016_294481	5H	128093224	0.00963452	2.01617	0.34767	279	0.391318	-0.105432
JHI_Hv50k_2016_294496	5H	128327589	0.00963452	2.01617	0.34767	279	0.391318	-0.105432
JHI_Hv50k_2016_294515	5H	129074910	0.00963452	2.01617	0.34767	279	0.391318	-0.105432
SCRI_RS_10219	5H	127754255	0.00963452	2.01617	0.34767	279	0.391318	-0.105432
SCRI_RS_109468	5H	105664826	0.00963452	2.01617	0.34767	279	0.391318	-0.105432
SCRI_RS_129414	5H	127751236	0.00963452	2.01617	0.34767	279	0.391318	-0.105432
SCRI_RS_130708	5H	102372018	0.00963452	2.01617	0.34767	279	0.391318	-0.105432
SCRI_RS_168105	5H	98883561	0.00963452	2.01617	0.34767	279	0.391318	-0.105432
SCRI_RS_181514	5H	113940028	0.00963452	2.01617	0.34767	279	0.391318	-0.105432
SCRI_RS_188359	5H	166461497	0.00963452	2.01617	0.34767	279	0.391318	-0.105432
SCRI_RS_219574	5H	111920819	0.00963452	2.01617	0.34767	279	0.391318	-0.105432
SCRI_RS_240108	5H	117948542	0.00963452	2.01617	0.34767	279	0.391318	-0.105432
JHI_Hv50k_2016_263859	4H	614404431	0.00965112	2.01542	0.154122	279	0.391318	0.134567
JHI_Hv50k_2016_263863	4H	614410419	0.00965112	2.01542	0.154122	279	0.391318	0.134567
JHI_Hv50k_2016_263864	4H	614410703	0.00965112	2.01542	0.154122	279	0.391318	0.134567
BOPA1_203_1128	5H	623995670	0.00965781	2.01512	0.0716846	279	0.391318	0.185203
BOPA1_4050_2006	5H	623949597	0.00965781	2.01512	0.0716846	279	0.391318	0.185203
JHI_Hv50k_2016_346158	5H	623949597	0.00965781	2.01512	0.0716846	279	0.391318	0.185203
JHI_Hv50k_2016_346162	5H	623950131	0.00965781	2.01512	0.0716846	279	0.391318	0.185203
JHI_Hv50k_2016_346169	5H	623952142	0.00965781	2.01512	0.0716846	279	0.391318	0.185203
JHI_Hv50k_2016_346177	5H	623952796	0.00965781	2.01512	0.0716846	279	0.391318	0.185203
JHI_Hv50k_2016_346198	5H	623957316	0.00965781	2.01512	0.0716846	279	0.391318	0.185203
JHI_Hv50k_2016_346203	5H	623959135	0.00965781	2.01512	0.0716846	279	0.391318	0.185203
JHI_Hv50k_2016_346206	5H	623959678	0.00965781	2.01512	0.0716846	279	0.391318	0.185203
JHI_Hv50k_2016_346217	5H	623961929	0.00965781	2.01512	0.0716846	279	0.391318	0.185203
JHI_Hv50k_2016_346219	5H	623962356	0.00965781	2.01512	0.0716846	279	0.391318	0.185203
JHI_Hv50k_2016_346222	5H	623963570	0.00965781	2.01512	0.0716846	279	0.391318	0.185203
JHI_Hv50k_2016_346260	5H	623992663	0.00965781	2.01512	0.0716846	279	0.391318	0.185203
JHI_Hv50k_2016_346261	5H	623993178	0.00965781	2.01512	0.0716846	279	0.391318	0.185203
JHI_Hv50k_2016_346269	5H	623995940	0.00965781	2.01512	0.0716846	279	0.391318	0.185203
JHI_Hv50k_2016_346290	5H	624017936	0.00965781	2.01512	0.0716846	279	0.391318	0.185203
JHI_Hv50k_2016_346291	5H	624018739	0.00965781	2.01512	0.0716846	279	0.391318	0.185203
JHI_Hv50k_2016_346305	5H	624174391	0.00965781	2.01512	0.0716846	279	0.391318	0.185203
JHI_Hv50k_2016_346314	5H	624176421	0.00965781	2.01512	0.0716846	279	0.391318	0.185203
JHI_Hv50k_2016_346339	5H	624364856	0.00965781	2.01512	0.0716846	279	0.391318	0.185203
JHI_Hv50k_2016_346413	5H	624683610	0.00965781	2.01512	0.0716846	279	0.391318	0.185203
SCRI_RS_12707	5H	623955357	0.00965781	2.01512	0.0716846	279	0.391318	0.185203
SCRI_RS_143179	5H	624175333	0.00965781	2.01512	0.0716846	279	0.391318	0.185203
SCRI_RS_148696	5H	624176895	0.00965781	2.01512	0.0716846	279	0.391318	0.185203
SCRI_RS_153238	5H	623963735	0.00965781	2.01512	0.0716846	279	0.391318	0.185203
SCRI_RS_197361	5H	623962997	0.00965781	2.01512	0.0716846	279	0.391318	0.185203
SCRI_RS_208818	5H	623961877	0.00965781	2.01512	0.0716846	279	0.391318	0.185203
JHI_Hv50k_2016_307340	5H	480979731	0.00967478	2.01436	0.37276	279	0.391318	-0.0965914
JHI_Hv50k_2016_307349	5H	480984628	0.00967478	2.01436	0.37276	279	0.391318	-0.0965914
JHI_Hv50k_2016_307371	5H	481044696	0.00967478	2.01436	0.37276	279	0.391318	-0.0965914
JHI_Hv50k_2016_307382	5H	481049886	0.00967478	2.01436	0.37276	279	0.391318	-0.0965914
JHI_Hv50k_2016_307401	5H	481159885	0.00967478	2.01436	0.37276	279	0.391318	-0.0965914
JHI_Hv50k_2016_307408	5H	481161135	0.00967478	2.01436	0.37276	279	0.391318	-0.0965914
JHI_Hv50k_2016_307464	5H	481385271	0.00967478	2.01436	0.37276	279	0.391318	-0.0965914
JHI_Hv50k_2016_307465	5H	481385324	0.00967478	2.01436	0.37276	279	0.391318	-0.0965914
SCRI_RS_167829	5H	480973642	0.00967478	2.01436	0.37276	279	0.391318	-0.0965914
SCRI_RS_231238	5H	481396324	0.00967478	2.01436	0.37276	279	0.391318	-0.0965914
JHI_Hv50k_2016_293775	5H	109951942	0.00980358	2.00862	0.349462	279	0.391318	-0.105268
JHI_Hv50k_2016_210607	3H	657348008	0.00982417	2.0077	0.483871	279	0.391318	0.0981053
JHI_Hv50k_2016_210952	3H	657712779	0.00982417	2.0077	0.483871	279	0.391318	0.0981053
JHI_Hv50k_2016_268949	4H	630858662	0.0100416	1.9982	0.238351	279	0.391318	0.110593
JHI_Hv50k_2016_268971	4H	630863232	0.0100416	1.9982	0.238351	279	0.391318	0.110593
JHI_Hv50k_2016_268973	4H	630864060	0.0100416	1.9982	0.238351	279	0.391318	0.110593
JHI_Hv50k_2016_268978	4H	630864385	0.0100416	1.9982	0.238351	279	0.391318	0.110593
JHI_Hv50k_2016_307448	5H	481341989	0.0100646	1.9972	0.480287	279	0.391318	-0.0951247
JHI_Hv50k_2016_307450	5H	481342093	0.0100646	1.9972	0.480287	279	0.391318	-0.0951247
JHI_Hv50k_2016_294886	5H	141762357	0.0103348	1.9857	0.353047	279	0.391318	-0.10408
JHI_Hv50k_2016_295645	5H	181756439	0.0103618	1.98457	0.340502	279	0.391318	-0.104767
JHI_Hv50k_2016_298834	5H	355404662	0.0103618	1.98457	0.340502	279	0.391318	-0.104767
JHI_Hv50k_2016_71972	2H	24867453	0.0107361	1.96915	0.09319	279	0.391318	0.167324
JHI_Hv50k_2016_71979	2H	24867756	0.0107361	1.96915	0.09319	279	0.391318	0.167324
JHI_Hv50k_2016_71982	2H	24867990	0.0107361	1.96915	0.09319	279	0.391318	0.167324
JHI_Hv50k_2016_71985	2H	24868099	0.0107361	1.96915	0.09319	279	0.391318	0.167324
JHI_Hv50k_2016_72215	2H	25777871	0.0107361	1.96915	0.09319	279	0.391318	0.167324
JHI_Hv50k_2016_72378	2H	26123422	0.0107361	1.96915	0.09319	279	0.391318	0.167324
SCRI_RS_159228	2H	24866696	0.0107361	1.96915	0.09319	279	0.391318	0.167324
JHI_Hv50k_2016_147232	2H	765628800	0.0107998	1.96658	0.200717	279	0.391318	-0.223514
SCRI_RS_165239	2H	765630186	0.0107998	1.96658	0.200717	279	0.391318	-0.223514
JHI_Hv50k_2016_211713	3H	659902008	0.010843	1.96485	0.222222	279	0.391318	-0.116003
JHI_Hv50k_2016_211866	3H	660257372	0.010843	1.96485	0.222222	279	0.391318	-0.116003
JHI_Hv50k_2016_211947	3H	660364774	0.010843	1.96485	0.222222	279	0.391318	-0.116003
JHI_Hv50k_2016_269189	4H	631486356	0.0109356	1.96116	0.259857	279	0.391318	0.104348
JHI_Hv50k_2016_300442	5H	373452780	0.0109404	1.96097	0.358423	279	0.391318	-0.105727
BOPA1_5334_1533	3H	654767726	0.0109537	1.96044	0.430108	279	0.391318	0.0960598
JHI_Hv50k_2016_209688	3H	654765363	0.0109537	1.96044	0.430108	279	0.391318	0.0960598
BOPA1_3012_1125	5H	266762999	0.0112653	1.94826	0.351254	279	0.391318	-0.102736
BOPA1_5850_2347	5H	146141244	0.0112653	1.94826	0.351254	279	0.391318	-0.102736
BOPA1_7276_942	5H	273898900	0.0112653	1.94826	0.351254	279	0.391318	-0.102736
BOPA1_8631_469	5H	167690386	0.0112653	1.94826	0.351254	279	0.391318	-0.102736
BOPA2_12_31259	5H	288439235	0.0112653	1.94826	0.351254	279	0.391318	-0.102736
JHI_Hv50k_2016_294532	5H	129767029	0.0112653	1.94826	0.351254	279	0.391318	-0.102736
JHI_Hv50k_2016_294617	5H	130607531	0.0112653	1.94826	0.351254	279	0.391318	-0.102736
JHI_Hv50k_2016_294654	5H	131281413	0.0112653	1.94826	0.351254	279	0.391318	-0.102736
JHI_Hv50k_2016_294826	5H	139564555	0.0112653	1.94826	0.351254	279	0.391318	-0.102736
JHI_Hv50k_2016_294888	5H	141767952	0.0112653	1.94826	0.351254	279	0.391318	-0.102736
JHI_Hv50k_2016_294897	5H	142397784	0.0112653	1.94826	0.351254	279	0.391318	-0.102736
JHI_Hv50k_2016_294941	5H	144304794	0.0112653	1.94826	0.351254	279	0.391318	-0.102736
JHI_Hv50k_2016_295002	5H	146140912	0.0112653	1.94826	0.351254	279	0.391318	-0.102736
JHI_Hv50k_2016_295015	5H	146523773	0.0112653	1.94826	0.351254	279	0.391318	-0.102736
JHI_Hv50k_2016_295166	5H	151947981	0.0112653	1.94826	0.351254	279	0.391318	-0.102736
JHI_Hv50k_2016_295227	5H	154555959	0.0112653	1.94826	0.351254	279	0.391318	-0.102736
JHI_Hv50k_2016_295228	5H	154562004	0.0112653	1.94826	0.351254	279	0.391318	-0.102736
JHI_Hv50k_2016_295422	5H	164257361	0.0112653	1.94826	0.351254	279	0.391318	-0.102736
JHI_Hv50k_2016_295425	5H	165425641	0.0112653	1.94826	0.351254	279	0.391318	-0.102736
JHI_Hv50k_2016_295433	5H	166795346	0.0112653	1.94826	0.351254	279	0.391318	-0.102736
JHI_Hv50k_2016_295452	5H	167690379	0.0112653	1.94826	0.351254	279	0.391318	-0.102736
JHI_Hv50k_2016_295522	5H	173239873	0.0112653	1.94826	0.351254	279	0.391318	-0.102736
JHI_Hv50k_2016_295627	5H	179794332	0.0112653	1.94826	0.351254	279	0.391318	-0.102736
JHI_Hv50k_2016_295727	5H	187677761	0.0112653	1.94826	0.351254	279	0.391318	-0.102736
JHI_Hv50k_2016_295856	5H	196625238	0.0112653	1.94826	0.351254	279	0.391318	-0.102736
JHI_Hv50k_2016_295879	5H	199512598	0.0112653	1.94826	0.351254	279	0.391318	-0.102736
JHI_Hv50k_2016_295913	5H	203344541	0.0112653	1.94826	0.351254	279	0.391318	-0.102736
JHI_Hv50k_2016_295976	5H	210975335	0.0112653	1.94826	0.351254	279	0.391318	-0.102736
JHI_Hv50k_2016_296128	5H	227270046	0.0112653	1.94826	0.351254	279	0.391318	-0.102736
JHI_Hv50k_2016_296132	5H	228575911	0.0112653	1.94826	0.351254	279	0.391318	-0.102736
JHI_Hv50k_2016_296181	5H	234615859	0.0112653	1.94826	0.351254	279	0.391318	-0.102736
JHI_Hv50k_2016_296216	5H	237696945	0.0112653	1.94826	0.351254	279	0.391318	-0.102736
JHI_Hv50k_2016_296414	5H	254370608	0.0112653	1.94826	0.351254	279	0.391318	-0.102736
JHI_Hv50k_2016_296442	5H	258680443	0.0112653	1.94826	0.351254	279	0.391318	-0.102736
JHI_Hv50k_2016_296447	5H	259760245	0.0112653	1.94826	0.351254	279	0.391318	-0.102736
JHI_Hv50k_2016_296456	5H	261527816	0.0112653	1.94826	0.351254	279	0.391318	-0.102736
JHI_Hv50k_2016_296514	5H	266762999	0.0112653	1.94826	0.351254	279	0.391318	-0.102736
JHI_Hv50k_2016_296603	5H	268706467	0.0112653	1.94826	0.351254	279	0.391318	-0.102736
JHI_Hv50k_2016_296684	5H	272399869	0.0112653	1.94826	0.351254	279	0.391318	-0.102736
JHI_Hv50k_2016_296714	5H	273898900	0.0112653	1.94826	0.351254	279	0.391318	-0.102736
JHI_Hv50k_2016_296727	5H	273914996	0.0112653	1.94826	0.351254	279	0.391318	-0.102736
JHI_Hv50k_2016_296748	5H	274322212	0.0112653	1.94826	0.351254	279	0.391318	-0.102736
JHI_Hv50k_2016_296811	5H	276911160	0.0112653	1.94826	0.351254	279	0.391318	-0.102736
JHI_Hv50k_2016_296909	5H	278418296	0.0112653	1.94826	0.351254	279	0.391318	-0.102736
JHI_Hv50k_2016_297004	5H	281343081	0.0112653	1.94826	0.351254	279	0.391318	-0.102736
JHI_Hv50k_2016_297052	5H	283391555	0.0112653	1.94826	0.351254	279	0.391318	-0.102736
JHI_Hv50k_2016_297084	5H	284182220	0.0112653	1.94826	0.351254	279	0.391318	-0.102736
JHI_Hv50k_2016_297105	5H	285826431	0.0112653	1.94826	0.351254	279	0.391318	-0.102736
JHI_Hv50k_2016_297109	5H	286062642	0.0112653	1.94826	0.351254	279	0.391318	-0.102736
JHI_Hv50k_2016_297283	5H	291893338	0.0112653	1.94826	0.351254	279	0.391318	-0.102736
JHI_Hv50k_2016_297296	5H	293330881	0.0112653	1.94826	0.351254	279	0.391318	-0.102736
JHI_Hv50k_2016_297341	5H	295088640	0.0112653	1.94826	0.351254	279	0.391318	-0.102736
JHI_Hv50k_2016_297360	5H	296070631	0.0112653	1.94826	0.351254	279	0.391318	-0.102736
JHI_Hv50k_2016_297365	5H	296733507	0.0112653	1.94826	0.351254	279	0.391318	-0.102736
JHI_Hv50k_2016_297475	5H	299662439	0.0112653	1.94826	0.351254	279	0.391318	-0.102736
JHI_Hv50k_2016_297498	5H	300478285	0.0112653	1.94826	0.351254	279	0.391318	-0.102736
JHI_Hv50k_2016_297720	5H	309704484	0.0112653	1.94826	0.351254	279	0.391318	-0.102736
JHI_Hv50k_2016_297735	5H	310446079	0.0112653	1.94826	0.351254	279	0.391318	-0.102736
SCRI_RS_103377	5H	131417090	0.0112653	1.94826	0.351254	279	0.391318	-0.102736
SCRI_RS_147081	5H	293335725	0.0112653	1.94826	0.351254	279	0.391318	-0.102736
SCRI_RS_166343	5H	283391555	0.0112653	1.94826	0.351254	279	0.391318	-0.102736
SCRI_RS_173527	5H	230193177	0.0112653	1.94826	0.351254	279	0.391318	-0.102736
SCRI_RS_197270	5H	287399049	0.0112653	1.94826	0.351254	279	0.391318	-0.102736
SCRI_RS_223318	5H	311357129	0.0112653	1.94826	0.351254	279	0.391318	-0.102736
SCRI_RS_236446	5H	155677005	0.0112653	1.94826	0.351254	279	0.391318	-0.102736
SCRI_RS_237910	5H	292644773	0.0112653	1.94826	0.351254	279	0.391318	-0.102736
SCRI_RS_8464	5H	131279317	0.0112653	1.94826	0.351254	279	0.391318	-0.102736
JHI_Hv50k_2016_139739	2H	751639759	0.0112855	1.94748	0.483871	279	0.391318	0.114225
BOPA2_12_30644	5H	391517471	0.0114145	1.94254	0.458781	279	0.391318	-0.100945
JHI_Hv50k_2016_300706	5H	375033082	0.0114145	1.94254	0.458781	279	0.391318	-0.100945
JHI_Hv50k_2016_300713	5H	375278277	0.0114145	1.94254	0.458781	279	0.391318	-0.100945
JHI_Hv50k_2016_300733	5H	375763000	0.0114145	1.94254	0.458781	279	0.391318	-0.100945
JHI_Hv50k_2016_300735	5H	375765820	0.0114145	1.94254	0.458781	279	0.391318	-0.100945
JHI_Hv50k_2016_300827	5H	376419809	0.0114145	1.94254	0.458781	279	0.391318	-0.100945
JHI_Hv50k_2016_300842	5H	376692832	0.0114145	1.94254	0.458781	279	0.391318	-0.100945
JHI_Hv50k_2016_300860	5H	377033088	0.0114145	1.94254	0.458781	279	0.391318	-0.100945
JHI_Hv50k_2016_300861	5H	377033687	0.0114145	1.94254	0.458781	279	0.391318	-0.100945
JHI_Hv50k_2016_300875	5H	377119796	0.0114145	1.94254	0.458781	279	0.391318	-0.100945
JHI_Hv50k_2016_300943	5H	378887008	0.0114145	1.94254	0.458781	279	0.391318	-0.100945
JHI_Hv50k_2016_300950	5H	378897482	0.0114145	1.94254	0.458781	279	0.391318	-0.100945
JHI_Hv50k_2016_300973	5H	379005035	0.0114145	1.94254	0.458781	279	0.391318	-0.100945
JHI_Hv50k_2016_301048	5H	381684849	0.0114145	1.94254	0.458781	279	0.391318	-0.100945
JHI_Hv50k_2016_301062	5H	381766255	0.0114145	1.94254	0.458781	279	0.391318	-0.100945
JHI_Hv50k_2016_301387	5H	388851844	0.0114145	1.94254	0.458781	279	0.391318	-0.100945
JHI_Hv50k_2016_301427	5H	388974320	0.0114145	1.94254	0.458781	279	0.391318	-0.100945
JHI_Hv50k_2016_301435	5H	389109282	0.0114145	1.94254	0.458781	279	0.391318	-0.100945
JHI_Hv50k_2016_301502	5H	389709271	0.0114145	1.94254	0.458781	279	0.391318	-0.100945
JHI_Hv50k_2016_301520	5H	391334121	0.0114145	1.94254	0.458781	279	0.391318	-0.100945
JHI_Hv50k_2016_301545	5H	391362189	0.0114145	1.94254	0.458781	279	0.391318	-0.100945
JHI_Hv50k_2016_301575	5H	391517352	0.0114145	1.94254	0.458781	279	0.391318	-0.100945
JHI_Hv50k_2016_301658	5H	391818656	0.0114145	1.94254	0.458781	279	0.391318	-0.100945
SCRI_RS_134798	5H	381284600	0.0114145	1.94254	0.458781	279	0.391318	-0.100945
SCRI_RS_147462	5H	375277977	0.0114145	1.94254	0.458781	279	0.391318	-0.100945
SCRI_RS_153476	5H	379090743	0.0114145	1.94254	0.458781	279	0.391318	-0.100945
SCRI_RS_159056	5H	379234594	0.0114145	1.94254	0.458781	279	0.391318	-0.100945
SCRI_RS_160506	5H	374503041	0.0114145	1.94254	0.458781	279	0.391318	-0.100945
SCRI_RS_161222	5H	375765820	0.0114145	1.94254	0.458781	279	0.391318	-0.100945
SCRI_RS_165878	5H	379230436	0.0114145	1.94254	0.458781	279	0.391318	-0.100945
SCRI_RS_171243	5H	388971347	0.0114145	1.94254	0.458781	279	0.391318	-0.100945
SCRI_RS_182177	5H	381686805	0.0114145	1.94254	0.458781	279	0.391318	-0.100945
SCRI_RS_199682	5H	388973883	0.0114145	1.94254	0.458781	279	0.391318	-0.100945
SCRI_RS_209398	5H	376692848	0.0114145	1.94254	0.458781	279	0.391318	-0.100945
SCRI_RS_220389	5H	391358292	0.0114145	1.94254	0.458781	279	0.391318	-0.100945
SCRI_RS_223712	5H	379226826	0.0114145	1.94254	0.458781	279	0.391318	-0.100945
SCRI_RS_235908	5H	391361217	0.0114145	1.94254	0.458781	279	0.391318	-0.100945
SCRI_RS_75826	5H	388731481	0.0114145	1.94254	0.458781	279	0.391318	-0.100945
JHI_Hv50k_2016_210590	3H	657347403	0.0115066	1.93905	0.218638	279	0.391318	-0.116868
JHI_Hv50k_2016_210649	3H	657450373	0.0115066	1.93905	0.218638	279	0.391318	-0.116868
JHI_Hv50k_2016_209801	3H	654791649	0.0115696	1.93668	0.44086	279	0.391318	0.096302
JHI_Hv50k_2016_209860	3H	654833180	0.0115696	1.93668	0.44086	279	0.391318	0.096302
JHI_Hv50k_2016_209861	3H	654833361	0.0115696	1.93668	0.44086	279	0.391318	0.096302
JHI_Hv50k_2016_209864	3H	654834022	0.0115696	1.93668	0.44086	279	0.391318	0.096302
JHI_Hv50k_2016_209869	3H	654834918	0.0115696	1.93668	0.44086	279	0.391318	0.096302
JHI_Hv50k_2016_209871	3H	654835068	0.0115696	1.93668	0.44086	279	0.391318	0.096302
BOPA1_3315_749	3H	622002149	0.0116245	1.93463	0.408602	279	0.391318	-0.107921
JHI_Hv50k_2016_202695	3H	621960983	0.0116245	1.93463	0.408602	279	0.391318	-0.107921
JHI_Hv50k_2016_202767	3H	622002106	0.0116245	1.93463	0.408602	279	0.391318	-0.107921
JHI_Hv50k_2016_202770	3H	622002360	0.0116245	1.93463	0.408602	279	0.391318	-0.107921
JHI_Hv50k_2016_211435	3H	659501648	0.011662	1.93323	0.218638	279	0.391318	-0.116022
JHI_Hv50k_2016_135227	2H	741282855	0.0118407	1.92662	0.412186	279	0.391318	0.126161
SCRI_RS_194079	2H	741283305	0.0118407	1.92662	0.412186	279	0.391318	0.126161
JHI_Hv50k_2016_146053	2H	762651967	0.0119851	1.92136	0.408602	279	0.391318	-0.118663
JHI_Hv50k_2016_264205	4H	616425085	0.0119988	1.92086	0.449821	279	0.391318	0.092233
JHI_Hv50k_2016_196846	3H	589834256	0.0121609	1.91503	0.200717	279	0.391318	0.140699
JHI_Hv50k_2016_464059	7H	54703250	0.0121807	1.91433	0.286738	279	0.391318	-0.109704
BOPA1_12045_83	5H	383291293	0.012185	1.91417	0.469534	279	0.391318	-0.0994351
BOPA1_2505_850	5H	463832623	0.012185	1.91417	0.469534	279	0.391318	-0.0994351
BOPA1_6367_453	5H	423881193	0.012185	1.91417	0.469534	279	0.391318	-0.0994351
BOPA2_12_30700	5H	423047705	0.012185	1.91417	0.469534	279	0.391318	-0.0994351
BOPA2_12_31183	5H	397043179	0.012185	1.91417	0.469534	279	0.391318	-0.0994351
JHI_Hv50k_2016_301171	5H	383290120	0.012185	1.91417	0.469534	279	0.391318	-0.0994351
JHI_Hv50k_2016_301206	5H	384019230	0.012185	1.91417	0.469534	279	0.391318	-0.0994351
JHI_Hv50k_2016_301224	5H	384247166	0.012185	1.91417	0.469534	279	0.391318	-0.0994351
JHI_Hv50k_2016_301246	5H	384684649	0.012185	1.91417	0.469534	279	0.391318	-0.0994351
JHI_Hv50k_2016_301262	5H	385074179	0.012185	1.91417	0.469534	279	0.391318	-0.0994351
JHI_Hv50k_2016_301278	5H	385116928	0.012185	1.91417	0.469534	279	0.391318	-0.0994351
JHI_Hv50k_2016_301289	5H	385618347	0.012185	1.91417	0.469534	279	0.391318	-0.0994351
JHI_Hv50k_2016_301293	5H	385623134	0.012185	1.91417	0.469534	279	0.391318	-0.0994351
JHI_Hv50k_2016_301320	5H	386043096	0.012185	1.91417	0.469534	279	0.391318	-0.0994351
JHI_Hv50k_2016_303191	5H	418450401	0.012185	1.91417	0.469534	279	0.391318	-0.0994351
JHI_Hv50k_2016_303199	5H	418627220	0.012185	1.91417	0.469534	279	0.391318	-0.0994351
JHI_Hv50k_2016_303229	5H	418818037	0.012185	1.91417	0.469534	279	0.391318	-0.0994351
JHI_Hv50k_2016_303260	5H	419740315	0.012185	1.91417	0.469534	279	0.391318	-0.0994351
JHI_Hv50k_2016_303336	5H	420389444	0.012185	1.91417	0.469534	279	0.391318	-0.0994351
JHI_Hv50k_2016_303350	5H	420839598	0.012185	1.91417	0.469534	279	0.391318	-0.0994351
JHI_Hv50k_2016_303386	5H	421426369	0.012185	1.91417	0.469534	279	0.391318	-0.0994351
JHI_Hv50k_2016_303436	5H	421881343	0.012185	1.91417	0.469534	279	0.391318	-0.0994351
JHI_Hv50k_2016_303451	5H	422234534	0.012185	1.91417	0.469534	279	0.391318	-0.0994351
JHI_Hv50k_2016_303534	5H	423203458	0.012185	1.91417	0.469534	279	0.391318	-0.0994351
JHI_Hv50k_2016_303722	5H	424352176	0.012185	1.91417	0.469534	279	0.391318	-0.0994351
JHI_Hv50k_2016_303740	5H	424596159	0.012185	1.91417	0.469534	279	0.391318	-0.0994351
JHI_Hv50k_2016_303767	5H	424854468	0.012185	1.91417	0.469534	279	0.391318	-0.0994351
JHI_Hv50k_2016_303778	5H	425770964	0.012185	1.91417	0.469534	279	0.391318	-0.0994351
JHI_Hv50k_2016_303837	5H	426087997	0.012185	1.91417	0.469534	279	0.391318	-0.0994351
JHI_Hv50k_2016_303990	5H	426639069	0.012185	1.91417	0.469534	279	0.391318	-0.0994351
JHI_Hv50k_2016_304050	5H	427545596	0.012185	1.91417	0.469534	279	0.391318	-0.0994351
JHI_Hv50k_2016_304053	5H	427816734	0.012185	1.91417	0.469534	279	0.391318	-0.0994351
JHI_Hv50k_2016_304084	5H	428751059	0.012185	1.91417	0.469534	279	0.391318	-0.0994351
SCRI_RS_120914	4H	376608100	0.012185	1.91417	0.469534	279	0.391318	-0.0994351
SCRI_RS_144696	5H	425770365	0.012185	1.91417	0.469534	279	0.391318	-0.0994351
SCRI_RS_156396	5H	385172623	0.012185	1.91417	0.469534	279	0.391318	-0.0994351
SCRI_RS_164250	5H	423203695	0.012185	1.91417	0.469534	279	0.391318	-0.0994351
SCRI_RS_180342	5H	385108828	0.012185	1.91417	0.469534	279	0.391318	-0.0994351
SCRI_RS_182320	5H	397047511	0.012185	1.91417	0.469534	279	0.391318	-0.0994351
SCRI_RS_234598	5H	426633560	0.012185	1.91417	0.469534	279	0.391318	-0.0994351
BOPA1_5028_1261	7H	63748630	0.0122692	1.91118	0.275986	279	0.391318	-0.107829
SCRI_RS_186683	7H	63845276	0.0122692	1.91118	0.275986	279	0.391318	-0.107829
BOPA1_9027_454	4H	14805561	0.0123392	1.90871	0.498208	279	0.391318	0.0901376
JHI_Hv50k_2016_230659	4H	14580037	0.0123392	1.90871	0.498208	279	0.391318	0.0901376
JHI_Hv50k_2016_230664	4H	14580951	0.0123392	1.90871	0.498208	279	0.391318	0.0901376
JHI_Hv50k_2016_230752	4H	14803972	0.0123392	1.90871	0.498208	279	0.391318	0.0901376
JHI_Hv50k_2016_230764	4H	14812855	0.0123392	1.90871	0.498208	279	0.391318	0.0901376
JHI_Hv50k_2016_230765	4H	14812967	0.0123392	1.90871	0.498208	279	0.391318	0.0901376
JHI_Hv50k_2016_230767	4H	14814081	0.0123392	1.90871	0.498208	279	0.391318	0.0901376
JHI_Hv50k_2016_230770	4H	14816133	0.0123392	1.90871	0.498208	279	0.391318	0.0901376
JHI_Hv50k_2016_425708	6H	565615314	0.0124018	1.90652	0.422939	279	0.391318	0.0960671
SCRI_RS_144541	6H	565616154	0.0124018	1.90652	0.422939	279	0.391318	0.0960671
JHI_Hv50k_2016_307445	5H	481341485	0.0124175	1.90597	0.476703	279	0.391318	-0.0923942
JHI_Hv50k_2016_110876	2H	677257277	0.0124457	1.90498	0.227599	279	0.391318	-0.112767
JHI_Hv50k_2016_111056	2H	677541352	0.0124457	1.90498	0.227599	279	0.391318	-0.112767
JHI_Hv50k_2016_319662	5H	557857312	0.0124986	1.90314	0.369176	279	0.391318	0.110425
JHI_Hv50k_2016_319722	5H	557911233	0.0124986	1.90314	0.369176	279	0.391318	0.110425
JHI_Hv50k_2016_319762	5H	557964839	0.0124986	1.90314	0.369176	279	0.391318	0.110425
SCRI_RS_143514	5H	557860261	0.0124986	1.90314	0.369176	279	0.391318	0.110425
SCRI_RS_3280	5H	558186475	0.0124986	1.90314	0.369176	279	0.391318	0.110425
JHI_Hv50k_2016_198060	3H	596521148	0.0125218	1.90233	0.397849	279	0.391318	0.10276
JHI_Hv50k_2016_204249	3H	627767344	0.0125884	1.90003	0.412186	279	0.391318	-0.106786
JHI_Hv50k_2016_120297	2H	707543879	0.0127922	1.89306	0.318996	279	0.391318	-0.14257
JHI_Hv50k_2016_120325	2H	707561930	0.0127922	1.89306	0.318996	279	0.391318	-0.14257
JHI_Hv50k_2016_120333	2H	707564037	0.0127922	1.89306	0.318996	279	0.391318	-0.14257
JHI_Hv50k_2016_262135	4H	604439525	0.012875	1.89025	0.433692	279	0.391318	-0.0895749
JHI_Hv50k_2016_435177	7H	184575	0.0128948	1.88959	0.408602	279	0.391318	-0.101304
JHI_Hv50k_2016_435190	7H	186165	0.0128948	1.88959	0.408602	279	0.391318	-0.101304
BOPA1_4679_1594	7H	62862491	0.0129809	1.8867	0.322581	279	0.391318	-0.102159
JHI_Hv50k_2016_465895	7H	62554838	0.0129809	1.8867	0.322581	279	0.391318	-0.102159
JHI_Hv50k_2016_466210	7H	63136224	0.0129809	1.8867	0.322581	279	0.391318	-0.102159
JHI_Hv50k_2016_112461	2H	682929790	0.0131179	1.88214	0.225806	279	0.391318	-0.113001
JHI_Hv50k_2016_112569	2H	683736236	0.0131179	1.88214	0.225806	279	0.391318	-0.113001
JHI_Hv50k_2016_112592	2H	683772608	0.0131179	1.88214	0.225806	279	0.391318	-0.113001
JHI_Hv50k_2016_112768	2H	684545911	0.0131179	1.88214	0.225806	279	0.391318	-0.113001
SCRI_RS_135248	2H	683772664	0.0131179	1.88214	0.225806	279	0.391318	-0.113001
SCRI_RS_147985	7H	598828807	0.0131179	1.88214	0.225806	279	0.391318	-0.113001
JHI_Hv50k_2016_132505	2H	734178113	0.0131286	1.88178	0.0967742	279	0.391318	0.155714
JHI_Hv50k_2016_132508	2H	734178629	0.0131286	1.88178	0.0967742	279	0.391318	0.155714
JHI_Hv50k_2016_132509	2H	734179393	0.0131286	1.88178	0.0967742	279	0.391318	0.155714
JHI_Hv50k_2016_132511	2H	734180042	0.0131286	1.88178	0.0967742	279	0.391318	0.155714
JHI_Hv50k_2016_132561	2H	734335186	0.0131286	1.88178	0.0967742	279	0.391318	0.155714
JHI_Hv50k_2016_132579	2H	734432706	0.0131286	1.88178	0.0967742	279	0.391318	0.155714
JHI_Hv50k_2016_132619	2H	734459237	0.0131286	1.88178	0.0967742	279	0.391318	0.155714
JHI_Hv50k_2016_132630	2H	734460560	0.0131286	1.88178	0.0967742	279	0.391318	0.155714
JHI_Hv50k_2016_132762	2H	734858410	0.0131286	1.88178	0.0967742	279	0.391318	0.155714
JHI_Hv50k_2016_132835	2H	735110548	0.0131286	1.88178	0.0967742	279	0.391318	0.155714
JHI_Hv50k_2016_132853	2H	735119986	0.0131286	1.88178	0.0967742	279	0.391318	0.155714
JHI_Hv50k_2016_132897	2H	735207310	0.0131286	1.88178	0.0967742	279	0.391318	0.155714
JHI_Hv50k_2016_132905	2H	735208310	0.0131286	1.88178	0.0967742	279	0.391318	0.155714
BOPA1_4565_1583	5H	424593882	0.0131775	1.88017	0.467742	279	0.391318	-0.0983082
BOPA1_3759_1385	5H	630531598	0.0133027	1.87606	0.0645161	279	0.391318	0.187916
JHI_Hv50k_2016_348345	5H	630530596	0.0133027	1.87606	0.0645161	279	0.391318	0.187916
SCRI_RS_154153	2H	766315459	0.0133353	1.875	0.311828	279	0.391318	-0.116276
BOPA1_65_778	5H	481701744	0.0134244	1.8721	0.476703	279	0.391318	-0.0909945
JHI_Hv50k_2016_307490	5H	481700247	0.0134244	1.8721	0.476703	279	0.391318	-0.0909945
JHI_Hv50k_2016_307500	5H	481701744	0.0134244	1.8721	0.476703	279	0.391318	-0.0909945
SCRI_RS_181722	5H	481702111	0.0134244	1.8721	0.476703	279	0.391318	-0.0909945
SCRI_RS_49958	5H	481702872	0.0134244	1.8721	0.476703	279	0.391318	-0.0909945
JHI_Hv50k_2016_147628	2H	766082113	0.0136165	1.86593	0.204301	279	0.391318	-0.210765
JHI_Hv50k_2016_147743	2H	766142748	0.0136165	1.86593	0.204301	279	0.391318	-0.210765
JHI_Hv50k_2016_147748	2H	766143832	0.0136165	1.86593	0.204301	279	0.391318	-0.210765
JHI_Hv50k_2016_147749	2H	766144144	0.0136165	1.86593	0.204301	279	0.391318	-0.210765
JHI_Hv50k_2016_147807	2H	766315130	0.0136165	1.86593	0.204301	279	0.391318	-0.210765
JHI_Hv50k_2016_147824	2H	766316093	0.0136165	1.86593	0.204301	279	0.391318	-0.210765
JHI_Hv50k_2016_147890	2H	767018019	0.0136165	1.86593	0.204301	279	0.391318	-0.210765
JHI_Hv50k_2016_147896	2H	767019069	0.0136165	1.86593	0.204301	279	0.391318	-0.210765
JHI_Hv50k_2016_147942	2H	767055697	0.0136165	1.86593	0.204301	279	0.391318	-0.210765
JHI_Hv50k_2016_148082	2H	767300010	0.0136165	1.86593	0.204301	279	0.391318	-0.210765
JHI_Hv50k_2016_148278	2H	767956384	0.0136165	1.86593	0.204301	279	0.391318	-0.210765
JHI_Hv50k_2016_148279	2H	767956685	0.0136165	1.86593	0.204301	279	0.391318	-0.210765
SCRI_RS_150519	2H	766082237	0.0136165	1.86593	0.204301	279	0.391318	-0.210765
JHI_Hv50k_2016_113598	2H	687349885	0.0136394	1.8652	0.225806	279	0.391318	-0.113706
JHI_Hv50k_2016_113618	2H	687355415	0.0136394	1.8652	0.225806	279	0.391318	-0.113706
JHI_Hv50k_2016_113633	2H	687578368	0.0136394	1.8652	0.225806	279	0.391318	-0.113706
JHI_Hv50k_2016_113634	2H	687578555	0.0136394	1.8652	0.225806	279	0.391318	-0.113706
JHI_Hv50k_2016_113636	2H	687579400	0.0136394	1.8652	0.225806	279	0.391318	-0.113706
JHI_Hv50k_2016_113642	2H	687583198	0.0136394	1.8652	0.225806	279	0.391318	-0.113706
JHI_Hv50k_2016_113715	2H	687685272	0.0136394	1.8652	0.225806	279	0.391318	-0.113706
JHI_Hv50k_2016_113739	2H	687724993	0.0136394	1.8652	0.225806	279	0.391318	-0.113706
JHI_Hv50k_2016_113741	2H	687725325	0.0136394	1.8652	0.225806	279	0.391318	-0.113706
JHI_Hv50k_2016_113742	2H	687725516	0.0136394	1.8652	0.225806	279	0.391318	-0.113706
JHI_Hv50k_2016_264856	4H	618857270	0.013696	1.86341	0.403226	279	0.391318	0.0949144
JHI_Hv50k_2016_113653	2H	687584269	0.0137412	1.86197	0.222222	279	0.391318	-0.113991
JHI_Hv50k_2016_113668	2H	687585316	0.0137412	1.86197	0.222222	279	0.391318	-0.113991
JHI_Hv50k_2016_113670	2H	687585419	0.0137412	1.86197	0.222222	279	0.391318	-0.113991
JHI_Hv50k_2016_113676	2H	687585612	0.0137412	1.86197	0.222222	279	0.391318	-0.113991
JHI_Hv50k_2016_113750	2H	687826714	0.0137412	1.86197	0.222222	279	0.391318	-0.113991
JHI_Hv50k_2016_113753	2H	687827240	0.0137412	1.86197	0.222222	279	0.391318	-0.113991
JHI_Hv50k_2016_113754	2H	687827381	0.0137412	1.86197	0.222222	279	0.391318	-0.113991
JHI_Hv50k_2016_113755	2H	687827767	0.0137412	1.86197	0.222222	279	0.391318	-0.113991
JHI_Hv50k_2016_113785	2H	687868796	0.0137412	1.86197	0.222222	279	0.391318	-0.113991
JHI_Hv50k_2016_113792	2H	687869458	0.0137412	1.86197	0.222222	279	0.391318	-0.113991
JHI_Hv50k_2016_113980	2H	688265873	0.0137412	1.86197	0.222222	279	0.391318	-0.113991
JHI_Hv50k_2016_113982	2H	688266535	0.0137412	1.86197	0.222222	279	0.391318	-0.113991
JHI_Hv50k_2016_114048	2H	688481043	0.0137412	1.86197	0.222222	279	0.391318	-0.113991
JHI_Hv50k_2016_114052	2H	688482898	0.0137412	1.86197	0.222222	279	0.391318	-0.113991
JHI_Hv50k_2016_114163	2H	688527287	0.0137412	1.86197	0.222222	279	0.391318	-0.113991
JHI_Hv50k_2016_114164	2H	688527554	0.0137412	1.86197	0.222222	279	0.391318	-0.113991
JHI_Hv50k_2016_114165	2H	688527570	0.0137412	1.86197	0.222222	279	0.391318	-0.113991
JHI_Hv50k_2016_464114	7H	54830306	0.0137724	1.86099	0.283154	279	0.391513	-0.107382
JHI_Hv50k_2016_209967	3H	655176002	0.0138096	1.85982	0.476703	279	0.391513	0.0942903
JHI_Hv50k_2016_210008	3H	655181583	0.0138096	1.85982	0.476703	279	0.391513	0.0942903
JHI_Hv50k_2016_213286	3H	662960568	0.0138822	1.85754	0.250896	279	0.392986	0.10963
JHI_Hv50k_2016_230743	4H	14803342	0.0139046	1.85684	0.496416	279	0.393035	0.0887792
SCRI_RS_135391	2H	657669652	0.0141956	1.84785	0.258065	279	0.400669	-0.100598
JHI_Hv50k_2016_424039	6H	561880058	0.0145483	1.83719	0.318996	279	0.409414	-0.0923392
SCRI_RS_189619	6H	561830034	0.0145483	1.83719	0.318996	279	0.409414	-0.0923392
JHI_Hv50k_2016_502956	7H	623519316	0.0146708	1.83355	0.480287	279	0.412253	-0.0972205
JHI_Hv50k_2016_65027	2H	12012221	0.0150156	1.82346	0.25448	279	0.417885	-0.100355
JHI_Hv50k_2016_65131	2H	12026364	0.0150156	1.82346	0.25448	279	0.417885	-0.100355
JHI_Hv50k_2016_65147	2H	12033365	0.0150156	1.82346	0.25448	279	0.417885	-0.100355
JHI_Hv50k_2016_65256	2H	12242092	0.0150156	1.82346	0.25448	279	0.417885	-0.100355
SCRI_RS_141753	2H	12236846	0.0150156	1.82346	0.25448	279	0.417885	-0.100355
SCRI_RS_224641	2H	12200477	0.0150156	1.82346	0.25448	279	0.417885	-0.100355
JHI_Hv50k_2016_211087	3H	658330395	0.0150501	1.82246	0.218638	279	0.417885	-0.112457
JHI_Hv50k_2016_211089	3H	658330651	0.0150501	1.82246	0.218638	279	0.417885	-0.112457
JHI_Hv50k_2016_368489	6H	1102237	0.0150913	1.82127	0.150538	279	0.417885	0.12755
JHI_Hv50k_2016_230680	4H	14592993	0.0151007	1.821	0.498208	279	0.417885	-0.087659
JHI_Hv50k_2016_444276	7H	8863729	0.0151439	1.81976	0.376344	279	0.417885	-0.109181
JHI_Hv50k_2016_317782	5H	553288380	0.0152038	1.81805	0.383513	279	0.417885	-0.0918001
JHI_Hv50k_2016_317785	5H	553288777	0.0152038	1.81805	0.383513	279	0.417885	-0.0918001
JHI_Hv50k_2016_11221	1H	11664794	0.0152694	1.81618	0.458781	279	0.417885	-0.189009
JHI_Hv50k_2016_194733	3H	573807015	0.0154407	1.81133	0.21147	279	0.417885	0.13295
JHI_Hv50k_2016_194736	3H	574097657	0.0154407	1.81133	0.21147	279	0.417885	0.13295
JHI_Hv50k_2016_194746	3H	574246384	0.0154407	1.81133	0.21147	279	0.417885	0.13295
JHI_Hv50k_2016_194747	3H	574246673	0.0154407	1.81133	0.21147	279	0.417885	0.13295
JHI_Hv50k_2016_194756	3H	574430642	0.0154407	1.81133	0.21147	279	0.417885	0.13295
JHI_Hv50k_2016_194766	3H	574439840	0.0154407	1.81133	0.21147	279	0.417885	0.13295
JHI_Hv50k_2016_194772	3H	574440754	0.0154407	1.81133	0.21147	279	0.417885	0.13295
JHI_Hv50k_2016_194774	3H	574441183	0.0154407	1.81133	0.21147	279	0.417885	0.13295
JHI_Hv50k_2016_194878	3H	574887243	0.0154407	1.81133	0.21147	279	0.417885	0.13295
JHI_Hv50k_2016_194888	3H	574889940	0.0154407	1.81133	0.21147	279	0.417885	0.13295
SCRI_RS_162539	3H	574441946	0.0154407	1.81133	0.21147	279	0.417885	0.13295
SCRI_RS_167410	3H	574887377	0.0154407	1.81133	0.21147	279	0.417885	0.13295
JHI_Hv50k_2016_433455	6H	582418960	0.0154946	1.80982	0.16129	279	0.418158	0.122213
JHI_Hv50k_2016_433617	6H	582529873	0.0154946	1.80982	0.16129	279	0.418158	0.122213
JHI_Hv50k_2016_210850	3H	657529824	0.0160395	1.79481	0.215054	279	0.423403	-0.112124
JHI_Hv50k_2016_210858	3H	657531029	0.0160395	1.79481	0.215054	279	0.423403	-0.112124
JHI_Hv50k_2016_210861	3H	657531379	0.0160395	1.79481	0.215054	279	0.423403	-0.112124
JHI_Hv50k_2016_210862	3H	657531438	0.0160395	1.79481	0.215054	279	0.423403	-0.112124
JHI_Hv50k_2016_210863	3H	657531625	0.0160395	1.79481	0.215054	279	0.423403	-0.112124
JHI_Hv50k_2016_210864	3H	657531678	0.0160395	1.79481	0.215054	279	0.423403	-0.112124
JHI_Hv50k_2016_210866	3H	657531835	0.0160395	1.79481	0.215054	279	0.423403	-0.112124
JHI_Hv50k_2016_210867	3H	657531969	0.0160395	1.79481	0.215054	279	0.423403	-0.112124
JHI_Hv50k_2016_210890	3H	657631848	0.0160395	1.79481	0.215054	279	0.423403	-0.112124
JHI_Hv50k_2016_210897	3H	657633624	0.0160395	1.79481	0.215054	279	0.423403	-0.112124
JHI_Hv50k_2016_210910	3H	657636204	0.0160395	1.79481	0.215054	279	0.423403	-0.112124
JHI_Hv50k_2016_210953	3H	657713025	0.0160395	1.79481	0.215054	279	0.423403	-0.112124
JHI_Hv50k_2016_211054	3H	658252877	0.0160395	1.79481	0.215054	279	0.423403	-0.112124
JHI_Hv50k_2016_211055	3H	658252940	0.0160395	1.79481	0.215054	279	0.423403	-0.112124
JHI_Hv50k_2016_209759	3H	654775579	0.0160662	1.79409	0.433692	279	0.423403	0.0917006
JHI_Hv50k_2016_209760	3H	654775634	0.0160662	1.79409	0.433692	279	0.423403	0.0917006
JHI_Hv50k_2016_209777	3H	654789301	0.0160662	1.79409	0.433692	279	0.423403	0.0917006
JHI_Hv50k_2016_230775	4H	14995747	0.016152	1.79177	0.491039	279	0.425077	0.0868033
JHI_Hv50k_2016_502090	7H	623078410	0.0163114	1.78751	0.491039	279	0.427843	-0.0972106
JHI_Hv50k_2016_134196	2H	739244211	0.0163244	1.78716	0.419355	279	0.427843	-0.0969525
SCRI_RS_168471	2H	739244604	0.0163244	1.78716	0.419355	279	0.427843	-0.0969525
JHI_Hv50k_2016_463374	7H	52394960	0.016803	1.77461	0.27957	279	0.437381	-0.105561
JHI_Hv50k_2016_463397	7H	52407293	0.016803	1.77461	0.27957	279	0.437381	-0.105561
JHI_Hv50k_2016_463659	7H	53511121	0.016803	1.77461	0.27957	279	0.437381	-0.105561
JHI_Hv50k_2016_463984	7H	54431489	0.016803	1.77461	0.27957	279	0.437381	-0.105561
JHI_Hv50k_2016_464001	7H	54433547	0.016803	1.77461	0.27957	279	0.437381	-0.105561
JHI_Hv50k_2016_319468	5H	557489940	0.0171789	1.765	0.362007	279	0.446558	0.105706
SCRI_RS_13395	5H	359524635	0.0172751	1.76258	0.444444	279	0.447837	-0.0928824
SCRI_RS_137940	5H	359312742	0.0172751	1.76258	0.444444	279	0.447837	-0.0928824
JHI_Hv50k_2016_197187	3H	592449537	0.0178493	1.74838	0.21147	279	0.462095	0.129402
JHI_Hv50k_2016_213541	3H	663175374	0.0179837	1.74512	0.250896	279	0.463738	0.105427
JHI_Hv50k_2016_68176	2H	16812712	0.0181767	1.74048	0.487455	279	0.463738	0.0916752
JHI_Hv50k_2016_317705	5H	553259733	0.0181801	1.7404	0.365591	279	0.463738	0.104343
JHI_Hv50k_2016_317743	5H	553281128	0.0181801	1.7404	0.365591	279	0.463738	0.104343
JHI_Hv50k_2016_317744	5H	553281200	0.0181801	1.7404	0.365591	279	0.463738	0.104343
JHI_Hv50k_2016_317753	5H	553282007	0.0181801	1.7404	0.365591	279	0.463738	0.104343
JHI_Hv50k_2016_317759	5H	553282685	0.0181801	1.7404	0.365591	279	0.463738	0.104343
JHI_Hv50k_2016_317761	5H	553282742	0.0181801	1.7404	0.365591	279	0.463738	0.104343
JHI_Hv50k_2016_317765	5H	553283143	0.0181801	1.7404	0.365591	279	0.463738	0.104343
JHI_Hv50k_2016_317781	5H	553288291	0.0181801	1.7404	0.365591	279	0.463738	0.104343
SCRI_RS_158235	5H	553250221	0.0181801	1.7404	0.365591	279	0.463738	0.104343
JHI_Hv50k_2016_265598	4H	620606549	0.0183424	1.73654	0.451613	279	0.464156	-0.0878614
JHI_Hv50k_2016_265622	4H	620634415	0.0183424	1.73654	0.451613	279	0.464156	-0.0878614
JHI_Hv50k_2016_265711	4H	620838329	0.0183424	1.73654	0.451613	279	0.464156	-0.0878614
JHI_Hv50k_2016_265752	4H	620872439	0.0183424	1.73654	0.451613	279	0.464156	-0.0878614
JHI_Hv50k_2016_265764	4H	620879020	0.0183424	1.73654	0.451613	279	0.464156	-0.0878614
SCRI_RS_188827	4H	621192463	0.0183424	1.73654	0.451613	279	0.464156	-0.0878614
BOPA1_2249_1308	5H	552971221	0.0184755	1.7334	0.376344	279	0.466287	-0.0896037
JHI_Hv50k_2016_317291	5H	552724910	0.0184755	1.7334	0.376344	279	0.466287	-0.0896037
JHI_Hv50k_2016_463406	7H	52450538	0.0187913	1.72604	0.295699	279	0.469601	-0.103906
JHI_Hv50k_2016_463410	7H	52451621	0.0187913	1.72604	0.295699	279	0.469601	-0.103906
JHI_Hv50k_2016_463415	7H	52452332	0.0187913	1.72604	0.295699	279	0.469601	-0.103906
SCRI_RS_175682	3H	660844158	0.0189234	1.723	0.218638	279	0.469601	-0.107748
[truncated: 18,320 more rows]

## Sheet: M1-4
GWAS with model MLMM+K for MAGIC 1 to 4
[truncated: 24,667 more rows]
