# Supplementary material for: You Had Me at “MAGIC”!: Four Barley MAGIC Populations Reveal Novel Resistance QTL for Powdery Mildew
Source: Genes (Basel). 2020 Dec 18;11(12):1512. doi: 10.3390/genes11121512 (PMC7766815; doi:10.3390/genes11121512)
Supplement: Supplementary file 1 [file genes-11-01512-s001.zip › Table S3.xlsx]

## Sheet: Info
Table S3
You had me at “MAGIC”! Four barley MAGIC populations reveal novel resistance QTL for Powdery Mildew
Fluturë Novakazi 1, Lene Krusell 2, Jens Due Jensen 3, Jihad Orabi 3, The PPP Barley Consortium, Ahmed Jahoor 3, Therése Bengtsson 1*
1 Department of Plant Breeding, Swedish University of Agricultural Sciences, Box 101, 230 53, Alnarp Sweden
2 Sejet Plant Breeding, Nørremarksvej 67, 8700 Horsens, Denmark
3 Nordic Seed A/S, Kornmarken 1, 8464 Galten Denmark
*Correspondence: Therése Bengtsson: therese.bengtsson@slu.se
Journal: Genes
Predicted genes located in the identified QTL regions
The predicted genes and their respective annotations were obtained from BARLEYMAP (Cantalapiedra et al., 2015).
HC_G, high-confidence gene with predicted function
HC_U, high-confidence gene without predicted function
LC_u, low-confidence gene without predicted function
Genes associated with disease resistance are highlighted in bold
The PPP Barley Consortium
Inger Åhman (Department of Plant Breeding, Swedish University of Agricultural Sciences, Box 101, 230 53 Alnarp, Sweden),
Therése Bengtsson (Department of Plant Breeding, Swedish University of Agricultural Sciences, Box 101, 230 53 Alnarp, Sweden),
Fluturë Novakazi (Department of Plant Breeding, Swedish University of Agricultural Sciences, Box 101, 230 53 Alnarp, Sweden),
Outi Manninen (Boreal Plant Breeding Ltd, Myllytie 10, 31600 Jokioinen, Finland),
Merja Veteläinen (Boreal Plant Breeding Ltd, Myllytie 10, 31600 Jokioinen, Finland),
Mika Isolahti, (Boreal Plant Breeding Ltd, Myllytie 10, 31600 Jokioinen, Finland),
Muath Alsheikh (Graminor A/S, Hommelstadvegen 60, 2322 Ridabu, Norway),
Stein Bergersen (Graminor A/S, Hommelstadvegen 60, 2322 Ridabu, Norway),
Constantin Jansen (Graminor A/S, Hommelstadvegen 60, 2322 Ridabu, Norway),
Susanne Windju (Graminor A/S, Hommelstadvegen 60, 2322 Ridabu, Norway),
Marja Jalli, (Natural Resources Institute Finland (Luke), Tietotie 4, 31600 Jokioinen, Finland),
Juho Hautsalo, (Natural Resources Institute Finland (Luke), Survontie 9, 40500 Jyväskylä, Finland,
Ahmed Jahoor (NordicSeed A/S, Kornmarken 1, 8464 Galten, Denmark) (project leader),
Jens Due Jensen (Nordic Seed A/S, Kornmarken 1, 8464Galten, Denmark),
Jihad Orabi (Nordic Seed A/S, Kornmarken 1, 8464 Galten, Denmark),
Nana Vagndorf Nordestgaard (Nordic Seed A/S, Kornmarken 1, 8464 Galten, Denmark),
Lene Krusell (Sejet Plant Breeding, Nørremarksvej 67, 8700 Horsens, Denmark),
Rasmus Lund Hjortshøj (Sejet Plant Breeding, Nørremarksvej 67, 8700 Horsens, Denmark),
Charlotte Damgård Robertsen, (Sejet Plant Breeding, Nørremarksvej 67, 8700 Horsens, Denmark),
Magnus Göransson (The Agricultural University of Iceland, Faculty of Land and Animal Resources, Hvanneyri, 311 Borgarnes, Iceland)

## Sheet: Qrbg_1H_1
QTL Qrbg_1H_1 identified in all populations with peak markers located between 6.9 and 10.2 Mbp
Gene ID	Chromosome	Physical location [bp]		Gene class	Annotation
HORVU1Hr1G000010	1H	41811	45310	HC_G	RING-H2 finger protein 2B
HORVU1Hr1G000020	1H	47106	50750	HC_G	Peroxisomal membrane protein PEX14
HORVU1Hr1G000030	1H	50843	52927	HC_U	unknown function
HORVU1Hr1G000040	1H	71402	72542	HC_G	50S ribosomal protein L28
HORVU1Hr1G000050	1H	71584	72112	LC_u	undescribed protein
HORVU1Hr1G000060	1H	247518	254136	HC_U	unknown protein; BEST Arabidopsis thaliana protein match is: unknown protein .
HORVU1Hr1G000070	1H	249969	250152	LC_u	undescribed protein
HORVU1Hr1G000080	1H	261782	263932	HC_G	Nucleic acid-binding
HORVU1Hr1G000090	1H	267486	271869	HC_G	Receptor-like protein kinase
HORVU1Hr1G000100	1H	271051	272035	LC_u	undescribed protein
HORVU1Hr1G000110	1H	272379	275627	HC_U	unknown protein; BEST Arabidopsis thaliana protein match is: unknown protein .
HORVU1Hr1G000120	1H	277193	282298	HC_G	Cytochrome P450 superfamily protein
HORVU1Hr1G000130	1H	282104	282683	LC_u	undescribed protein
HORVU1Hr1G000140	1H	289231	294986	HC_G	Phospholipid-transporting ATPase 10
HORVU1Hr1G000150	1H	416845	425630	HC_G	O-acyltransferase (WSD1-like) family protein
HORVU1Hr1G000160	1H	475026	476135	HC_G	jacalin-related lectin 31
HORVU1Hr1G000170	1H	478663	479619	HC_G	undescribed protein
HORVU1Hr1G000180	1H	506653	506958	LC_TE	Retrotransposon protein
HORVU1Hr1G000190	1H	514755	520291	HC_G	Fatty acyl-CoA reductase 1
HORVU1Hr1G000200	1H	602073	603965	HC_G	unknown function
HORVU1Hr1G000210	1H	680415	685346	HC_G	Disease resistance protein
HORVU1Hr1G000220	1H	685726	687764	LC_u	undescribed protein
HORVU1Hr1G000230	1H	691299	694791	HC_G	Leucine-rich repeat receptor-like protein kinase family protein
HORVU1Hr1G000240	1H	695355	695828	HC_u	undescribed protein
HORVU1Hr1G000250	1H	701253	708742	HC_G	Disease resistance protein
HORVU1Hr1G000260	1H	781290	786860	HC_G	Disease resistance protein
HORVU1Hr1G000270	1H	944056	947991	HC_G	elongation defective 1 protein / ELD1 protein
HORVU1Hr1G000280	1H	946673	947110	LC_u	undescribed protein
HORVU1Hr1G000290	1H	968286	979886	HC_G	Paired amphipathic helix protein Sin3-like 4
HORVU1Hr1G000300	1H	1025158	1026159	LC_u	undescribed protein
HORVU1Hr1G000310	1H	1025176	1025980	HC_G	SNF1 protein kinase subunit beta-3
HORVU1Hr1G000320	1H	1033703	1041317	HC_G	Esterase/lipase/thioesterase family protein
HORVU1Hr1G000330	1H	1074386	1074674	HC_G	23 kDa jasmonate-induced protein
HORVU1Hr1G000340	1H	1138808	1141385	HC_G	23 kDa jasmonate-induced protein
HORVU1Hr1G000350	1H	1155485	1333157	HC_G	Jasmonate induced protein
HORVU1Hr1G000360	1H	1161922	1162559	LC_u	undescribed protein
HORVU1Hr1G000370	1H	1171719	1176080	HC_U	Protein of Unknown Function (DUF239)
HORVU1Hr1G000380	1H	1181710	1185275	LC_u	undescribed protein
HORVU1Hr1G000390	1H	1181858	1183046	LC_u	undescribed protein
HORVU1Hr1G000400	1H	1232043	1232889	HC_G	F-box/LRR-repeat protein 14
HORVU1Hr1G000410	1H	1265465	1265870	LC_u	undescribed protein
HORVU1Hr1G000420	1H	1270927	1271856	LC_u	undescribed protein
HORVU1Hr1G000430	1H	1273993	1276221	HC_G	Chalcone--flavonone isomerase 1B-1
HORVU1Hr1G000440	1H	1286405	1370201	HC_G	23 kDa jasmonate-induced protein
HORVU1Hr1G000450	1H	1310894	1313145	HC_G	Jasmonate induced protein
HORVU1Hr1G000460	1H	1327993	1328447	LC_u	undescribed protein
HORVU1Hr1G000470	1H	1339692	1341956	HC_G	Jasmonate induced protein
HORVU1Hr1G000480	1H	1365939	1366487	LC_u	undescribed protein
HORVU1Hr1G000490	1H	1377999	1378444	LC_u	undescribed protein
HORVU1Hr1G000500	1H	1405658	1406387	LC_u	undescribed protein
HORVU1Hr1G000510	1H	1415158	1415956	LC_u	undescribed protein
HORVU1Hr1G000520	1H	1415876	1422042	HC_G	E3 ubiquitin-protein ligase ORTHRUS 2
HORVU1Hr1G000530	1H	1430856	1434975	HC_G	Protein MEI2-like 3
HORVU1Hr1G000540	1H	1453498	1455088	HC_G	Omega-gliadin
HORVU1Hr1G000550	1H	1505982	1510426	HC_G	carotenoid cleavage dioxygenase 1
HORVU1Hr1G000560	1H	1520124	1524338	HC_G	Leucine-rich repeat receptor-like protein kinase family protein
HORVU1Hr1G000570	1H	1533133	1533711	LC_u	undescribed protein
HORVU1Hr1G000580	1H	1534284	1534661	LC_u	undescribed protein
HORVU1Hr1G000590	1H	1543598	1545652	HC_G	APOLLO
HORVU1Hr1G000600	1H	1546020	1548957	HC_U	Coffea canephora DH200=94 genomic scaffold
HORVU1Hr1G000610	1H	1547638	1547923	LC_u	undescribed protein
HORVU1Hr1G000620	1H	1561302	1567729	HC_G	Transcription initiation factor TFIID subunit 6
HORVU1Hr1G000630	1H	1566931	1567179	LC_u	undescribed protein
HORVU1Hr1G000640	1H	1611906	1613025	HC_G	Gamma-gliadin
HORVU1Hr1G000650	1H	1615565	1616291	HC_U	unknown function
HORVU1Hr1G000660	1H	1627715	1635164	HC_G	Leucine-rich receptor-like protein kinase family protein
HORVU1Hr1G000670	1H	1641606	1642866	LC_u	undescribed protein
HORVU1Hr1G000680	1H	1746603	1747457	HC_G	Gamma-gliadin B
HORVU1Hr1G000690	1H	1806855	1819921	HC_G	undescribed protein
HORVU1Hr1G000700	1H	1891346	1892583	HC_G	Gamma-gliadin B
HORVU1Hr1G000710	1H	1910919	1914393	HC_G	Peptidyl-prolyl cis-trans isomerase B
HORVU1Hr1G000720	1H	1922330	1929669	HC_U	Protein of unknown function (DUF 3339)
HORVU1Hr1G000730	1H	1932835	1933566	HC_G	undescribed protein
HORVU1Hr1G000740	1H	1935688	1937375	LC_TE	RNA-directed DNA polymerase (Reverse transcriptase)
HORVU1Hr1G000750	1H	1939518	1940544	LC_u	undescribed protein
HORVU1Hr1G000760	1H	2020102	2020602	LC_u	undescribed protein
HORVU1Hr1G000770	1H	2038408	2038620	LC_TE	unknown function
HORVU1Hr1G000780	1H	2040480	2040665	LC_TE	Retrotransposon protein
HORVU1Hr1G000790	1H	2103424	2105642	LC_TE	undescribed protein
HORVU1Hr1G000800	1H	2124057	2124437	LC_U	unknown function
HORVU1Hr1G000810	1H	2199702	2206634	HC_G	Glucan 1
HORVU1Hr1G000820	1H	2206515	2208837	LC_TE	unknown function
HORVU1Hr1G000830	1H	2237189	2244914	HC_G	Disease resistance protein
HORVU1Hr1G000840	1H	2256321	2260574	HC_G	Powdery mildew resistance protein PM3 variant
HORVU1Hr1G000850	1H	2288201	2288693	HC_G	DNA mismatch repair protein MutL
HORVU1Hr1G000860	1H	2302018	2309472	HC_G	Disease resistance protein
HORVU1Hr1G000870	1H	2315379	2318239	LC_U	unknown function
HORVU1Hr1G000880	1H	2321017	2321809	LC_u	undescribed protein
HORVU1Hr1G000890	1H	2321585	2323245	LC_u	undescribed protein
HORVU1Hr1G000900	1H	2322693	2330153	HC_G	Disease resistance protein
HORVU1Hr1G000910	1H	2361733	2367013	HC_G	Disease resistance protein
HORVU1Hr1G000920	1H	2415651	2417084	HC_G	Dirigent protein 21
HORVU1Hr1G000930	1H	2429752	2430871	HC_G	Low molecular weight glutenin subunit
HORVU1Hr1G000940	1H	2471671	2475363	HC_G	copper ion binding
HORVU1Hr1G000960	1H	2477071	2481228	HC_G	ankyrin repeat family protein
HORVU1Hr1G000970	1H	2480502	2481189	LC_u	undescribed protein
HORVU1Hr1G000980	1H	2508528	2508781	LC_u	undescribed protein
HORVU1Hr1G000990	1H	2511292	2816446	HC_G	Low molecular weight glutenin subunit
HORVU1Hr1G001000	1H	2519412	2519796	LC_u	undescribed protein
HORVU1Hr1G001010	1H	2523769	2523985	LC_u	undescribed protein
ACU09494.1	1H	2524628	2525411	ncbi|-	B hordein
HORVU1Hr1G001020	1H	2524728	2525648	HC_G	Low-molecular-weight glutenin subunit
HORVU1Hr1G001030	1H	2532014	2532317	HC_G	undescribed protein
HORVU1Hr1G001040	1H	2534715	2535433	HC_u	undescribed protein
HORVU1Hr1G001050	1H	2551018	2551329	HC_u	undescribed protein
HORVU1Hr1G001060	1H	2558952	2560347	HC_G	Dirigent protein 11
HORVU1Hr1G001070	1H	2563416	2564658	LC_u	undescribed protein
HORVU1Hr1G001080	1H	2578526	2578814	HC_G	Low molecular weight glutenin subunit
HORVU1Hr1G001090	1H	2585277	2589785	HC_G	Class I glutamine amidotransferase-like superfamily protein
HORVU1Hr1G001100	1H	2608865	2611347	LC_TE	unknown function
HORVU1Hr1G001110	1H	2631559	2632063	LC_u	undescribed protein
HORVU1Hr1G001120	1H	2649693	2763382	HC_G	Low molecular weight glutenin subunit
ABB82614.1	1H	2649737	2660403	ncbi|-	B hordein
HORVU1Hr1G001130	1H	2655766	2656397	LC_u	undescribed protein
HORVU1Hr1G001140	1H	2659468	2660580	HC_G	Low molecular weight glutenin subunit
ALA63868.1	1H	2659510	2660416	ncbi|-	B-hordein precursor
HORVU1Hr1G001150	1H	2664240	2667005	HC_G	Cytochrome P450 superfamily protein
HORVU1Hr1G001160	1H	2669017	2672217	HC_G	Flavin-containing monooxygenase family protein
HORVU1Hr1G001170	1H	2739051	2740252	HC_G	sterol C4-methyl oxidase 1-2
HORVU1Hr1G001180	1H	2767671	2768025	LC_u	undescribed protein
HORVU1Hr1G001190	1H	2768288	2770832	LC_u	undescribed protein
HORVU1Hr1G001200	1H	2768643	2769877	HC_G	Cytochrome b561 domain-containing protein
HORVU1Hr1G001220	1H	2777769	2781781	HC_G	receptor kinase 3
HORVU1Hr1G001230	1H	2782816	2783554	LC_u	undescribed protein
HORVU1Hr1G001240	1H	2783775	2784669	LC_u	undescribed protein
HORVU1Hr1G001260	1H	2906403	2906540	HC_U	unknown function
HORVU1Hr1G001270	1H	2922060	2922587	HC_G	Chloroplastic group IIA intron splicing facilitator CRS1
HORVU1Hr1G001280	1H	2923836	2923945	LC_u	undescribed protein
HORVU1Hr1G001290	1H	2923979	2924925	LC_u	undescribed protein
HORVU1Hr1G001300	1H	2942377	2942715	HC_G	Beta-fructofuranosidase
HORVU1Hr1G001310	1H	2944684	2945124	LC_U	unknown function
HORVU1Hr1G001320	1H	2986033	2987522	LC_u	undescribed protein
HORVU1Hr1G001330	1H	2996998	2997338	LC_TE	undescribed protein
HORVU1Hr1G001350	1H	3090838	3091923	HC_G	Low molecular weight glutenin subunit
HORVU1Hr1G001360	1H	3100276	3155147	LC_M	undescribed protein
HORVU1Hr1G001370	1H	3143964	3144545	LC_U	unknown function
HORVU1Hr1G001380	1H	3180865	3181353	LC_TE	unknown function
HORVU1Hr1G001390	1H	3183699	3190819	HC_U	Plant protein of unknown function (DUF247)
HORVU1Hr1G001400	1H	3194745	3199797	HC_U	Plant protein of unknown function (DUF247)
HORVU1Hr1G001410	1H	3198675	3198983	LC_u	undescribed protein
HORVU1Hr1G001420	1H	3252714	3253756	HC_G	Low molecular weight glutenin subunit
HORVU1Hr1G001430	1H	3265830	3267407	LC_TE	Transposon Ty1-OL Gag-Pol polyprotein
HORVU1Hr1G001440	1H	3338098	3345775	HC_U	Plant protein of unknown function (DUF247)
HORVU1Hr1G001450	1H	3348410	3353326	HC_U	Plant protein of unknown function (DUF247)
HORVU1Hr1G001460	1H	3441401	3446973	HC_G	Disease resistance protein
HORVU1Hr1G001470	1H	3448835	3449423	LC_u	undescribed protein
HORVU1Hr1G001480	1H	3453090	3454077	HC_u	undescribed protein
HORVU1Hr1G001490	1H	3491182	3495328	HC_G	Disease resistance protein
AAD46476.1	1H	3493888	3494506	ncbi|YPL943	YPL943
HORVU1Hr1G001500	1H	3519471	3520781	HC_G	TRICHOME BIREFRINGENCE-LIKE 8
HORVU1Hr1G001510	1H	3641574	3765125	HC_G	Disease resistance protein RPM1
HORVU1Hr1G001520	1H	3643795	3644281	HC_G	Dynamin related protein 5A
HORVU1Hr1G001530	1H	3647768	3649529	LC_u	undescribed protein
HORVU1Hr1G001540	1H	3658338	3658723	HC_G	Disease resistance protein RPM1
HORVU1Hr1G001560	1H	3666737	3667888	HC_G	Glutathione S-transferase family protein
HORVU1Hr1G001570	1H	3673324	3677647	HC_G	O-methyltransferase family protein
HORVU1Hr1G001580	1H	3705134	3706696	HC_U	Plant protein of unknown function (DUF247)
HORVU1Hr1G001590	1H	3721290	3723955	HC_G	Glucose-1-phosphate adenylyltransferase family protein
HORVU1Hr1G001600	1H	3729711	3731382	HC_U	unknown function
HORVU1Hr1G001610	1H	3739193	3741286	HC_U	Plant protein of unknown function (DUF247)
HORVU1Hr1G001620	1H	3742217	3744468	LC_u	undescribed protein
HORVU1Hr1G001630	1H	3746274	3749045	HC_G	Disease resistance protein
HORVU1Hr1G001640	1H	3760264	3760635	LC_TE	Retrovirus-related Pol polyprotein from transposon TNT 1-94
HORVU1Hr1G001650	1H	3764903	3765836	LC_u	undescribed protein
HORVU1Hr1G001660	1H	3766915	3773630	HC_G	receptor-like protein kinase 4
HORVU1Hr1G001670	1H	3768822	3773765	HC_G	Receptor-like kinase extracellular domain LRKA3A4
HORVU1Hr1G001680	1H	3779397	3781001	HC_U	Plant protein of unknown function (DUF247)
HORVU1Hr1G001690	1H	3787483	3789368	HC_U	Plant protein of unknown function (DUF247)
HORVU1Hr1G001700	1H	3794464	3795988	HC_U	Plant protein of unknown function (DUF247)
HORVU1Hr1G001710	1H	3810964	3816638	HC_G	C2 calcium/lipid-binding plant phosphoribosyltransferase family protein
HORVU1Hr1G001720	1H	3813767	3814125	LC_u	undescribed protein
HORVU1Hr1G001730	1H	3841643	3842313	LC_TE	Retrotransposon protein
HORVU1Hr1G001740	1H	3845245	3846566	LC_u	undescribed protein
HORVU1Hr1G001750	1H	3845261	3849085	HC_G	RNA-binding protein with serine-rich domain 1-A
HORVU1Hr1G001760	1H	3870154	3874757	HC_G	Phosphatidate cytidylyltransferase family protein
HORVU1Hr1G001770	1H	3879700	3888876	HC_G	Serine/threonine-protein kinase
HORVU1Hr1G001780	1H	3883410	3886391	LC_u	undescribed protein
HORVU1Hr1G001790	1H	3890226	3891877	LC_u	undescribed protein
HORVU1Hr1G001800	1H	3895009	3897092	HC_G	Phosphatidate cytidylyltransferase family protein
HORVU1Hr1G001810	1H	3912406	3939515	HC_G	Disease resistance protein
HORVU1Hr1G001820	1H	3912659	3913143	LC_u	undescribed protein
HORVU1Hr1G001830	1H	4075558	4075767	LC_u	undescribed protein
HORVU1Hr1G001840	1H	4078481	4078723	LC_TE	unknown function
HORVU1Hr1G001850	1H	4131050	4132649	HC_G	12-oxophytodienoate reductase 2
HORVU1Hr1G001860	1H	4132589	4146988	HC_G	DNAJ heat shock N-terminal domain-containing protein
HORVU1Hr1G001870	1H	4140622	4141934	LC_u	undescribed protein
HORVU1Hr1G001880	1H	4147193	4147323	LC_u	undescribed protein
HORVU1Hr1G001890	1H	4151373	4159697	HC_G	Tubulin-specific chaperone E
HORVU1Hr1G001900	1H	4152874	4153389	LC_u	undescribed protein
HORVU1Hr1G001910	1H	4160980	4164966	HC_G	Ras-related protein Rab-1A
HORVU1Hr1G001920	1H	4165175	4167785	HC_G	Ras-related protein Rab-25
HORVU1Hr1G001930	1H	4166517	4166776	LC_u	undescribed protein
HORVU1Hr1G001940	1H	4177142	4178197	LC_u	undescribed protein
HORVU1Hr1G001950	1H	4182574	4184504	HC_G	12-oxophytodienoate reductase 2
HORVU1Hr1G001960	1H	4189224	4190893	HC_G	12-oxophytodienoate reductase 2
HORVU1Hr1G001970	1H	4192314	4192584	HC_G	RING/U-box superfamily protein
HORVU1Hr1G001980	1H	4199322	4199564	LC_TE	unknown function
HORVU1Hr1G001990	1H	4210553	4211050	HC_u	undescribed protein
HORVU1Hr1G002000	1H	4226240	4229021	HC_G	Serine/threonine-protein kinase
HORVU1Hr1G002010	1H	4240571	4240896	LC_U	unknown function
HORVU1Hr1G002020	1H	4243615	4244608	LC_TE	Retrotransposon protein
HORVU1Hr1G002030	1H	4257495	4258324	LC_TE	Retrotransposon protein
HORVU1Hr1G002040	1H	4261031	4261801	HC_U	unknown function
HORVU1Hr1G002050	1H	4266870	4268508	LC_TE	unknown function
HORVU1Hr1G002060	1H	4269559	4277621	HC_G	Serine/threonine-protein kinase
HORVU1Hr1G002070	1H	4281036	4281699	LC_u	undescribed protein
HORVU1Hr1G002080	1H	4282057	4282613	LC_u	undescribed protein
HORVU1Hr1G002090	1H	4283363	4286324	HC_G	arginine decarboxylase 1
HORVU1Hr1G002100	1H	4291879	4292700	HC_G	Defensin-like protein
HORVU1Hr1G002110	1H	4293931	4299493	HC_G	unknown function
HORVU1Hr1G002120	1H	4300862	4302034	LC_u	undescribed protein
HORVU1Hr1G002130	1H	4301064	4302102	LC_u	undescribed protein
HORVU1Hr1G002140	1H	4311115	4311866	LC_u	undescribed protein
HORVU1Hr1G002150	1H	4312493	4363970	HC_G	methionine S-methyltransferase
HORVU1Hr1G002160	1H	4328190	4329682	HC_G	Glutathione S-transferase family protein
HORVU1Hr1G002170	1H	4332906	4333565	HC_G	Defensin-like protein
HORVU1Hr1G002180	1H	4342142	4342981	LC_TE	Retrotransposon protein
HORVU1Hr1G002190	1H	4381985	4382674	LC_u	undescribed protein
HORVU1Hr1G002200	1H	4388290	4391013	LC_u	undescribed protein
HORVU1Hr1G002210	1H	4398150	4400774	HC_G	GDSL esterase/lipase
HORVU1Hr1G002220	1H	4404730	4406482	HC_G	GDSL esterase/lipase
HORVU1Hr1G002230	1H	4409786	4410151	LC_TE	unknown function
HORVU1Hr1G002240	1H	4416074	4418966	HC_G	E3 ubiquitin-protein ligase CHIP
HORVU1Hr1G002250	1H	4416135	4417412	LC_u	undescribed protein
HORVU1Hr1G002260	1H	4519581	4521429	HC_U	unknown protein; Has 30 Blast hits to 30 proteins in 11 species: Archae - 0; Bacteria - 0; Metazoa - 0; Fungi - 0; Plants - 30; Viruses - 0; Other Eukaryotes - 0 (source: NCBI BLink).
HORVU1Hr1G002270	1H	4537821	4538136	LC_u	undescribed protein
HORVU1Hr1G002280	1H	4537844	4538072	LC_u	undescribed protein
HORVU1Hr1G002290	1H	4576637	4578008	HC_TE?	F-box family protein
HORVU1Hr1G002300	1H	4625638	4630551	HC_G	formin homology 1
HORVU1Hr1G002310	1H	4652468	4655385	HC_G	50S ribosomal protein L2
HORVU1Hr1G002320	1H	4656467	4656679	HC_U	unknown protein; Has 30 Blast hits to 30 proteins in 11 species: Archae - 0; Bacteria - 0; Metazoa - 0; Fungi - 0; Plants - 30; Viruses - 0; Other Eukaryotes - 0 (source: NCBI BLink).
HORVU1Hr1G002330	1H	4656977	4657287	LC_u	undescribed protein
HORVU1Hr1G002340	1H	4675054	4682504	HC_G	Serine/threonine-protein kinase 19
HORVU1Hr1G002350	1H	4677847	4678370	LC_u	undescribed protein
HORVU1Hr1G002360	1H	4678140	4678579	LC_u	undescribed protein
HORVU1Hr1G002370	1H	4680813	4682510	LC_TE	Endonuclease-reverse transcriptase HmRTE-e01
HORVU1Hr1G002380	1H	4693934	4694399	LC_u	undescribed protein
HORVU1Hr1G002390	1H	4757724	4771550	HC_G	Transforming growth factor-beta receptor-associated protein 1
HORVU1Hr1G002400	1H	4758065	4760637	HC_G	Protein kinase superfamily protein
HORVU1Hr1G002410	1H	4762948	4764312	HC_G	Leucine-rich repeat receptor-like protein kinase family protein
HORVU1Hr1G002420	1H	4814105	4922939	HC_G	Leucine-rich repeat receptor-like protein kinase family protein
HORVU1Hr1G002430	1H	4837224	4838128	HC_u	undescribed protein
HORVU1Hr1G002440	1H	4945262	4950002	HC_G	Powdery mildew resistance protein PM
HORVU1Hr1G002450	1H	4960525	4962190	HC_G	Disease resistance-responsive (dirigent-like protein) family protein
HORVU1Hr1G002460	1H	4986961	4989716	HC_G	receptor-like protein kinase 4
HORVU1Hr1G002470	1H	4990116	5039343	HC_G	receptor-like protein kinase 4
HORVU1Hr1G002480	1H	4996723	4998003	HC_G	TRICHOME BIREFRINGENCE-LIKE 8
HORVU1Hr1G002490	1H	4998719	5010947	LC_U	unknown function
HORVU1Hr1G002500	1H	5013433	5015690	HC_G	V-type proton ATPase 16 kDa proteolipid subunit
HORVU1Hr1G002510	1H	5016258	5022272	HC_G	Nuclear inhibitor of protein phosphatase 1
HORVU1Hr1G002520	1H	5062449	5062713	LC_u	undescribed protein
HORVU1Hr1G002530	1H	5079137	5086278	LC_TE	unknown function
HORVU1Hr1G002540	1H	5079153	5080087	HC_G	Powdery mildew resistance protein PM
HORVU1Hr1G002550	1H	5085793	5086382	LC_TE	zinc finger (C2H2 type) family protein
HORVU1Hr1G002560	1H	5134634	5135209	HC_U	unknown function
HORVU1Hr1G002570	1H	5141183	5141721	LC_u	undescribed protein
HORVU1Hr1G002580	1H	5143533	5143668	LC_u	undescribed protein
HORVU1Hr1G002590	1H	5148544	5155047	HC_G	receptor-like protein kinase 4
HORVU1Hr1G002600	1H	5148544	5188924	HC_G	receptor-like protein kinase 4
AAD44029.1	1H	5149232	5151716	ncbi|-	receptor-like kinase LRK10
AAD44031.1	1H	5152293	5154841	ncbi|-	receptor-like kinase
HORVU1Hr1G002610	1H	5155372	5156396	LC_U	unknown function
HORVU1Hr1G002620	1H	5157568	5160339	HC_G	Disease resistance protein RPM1
AAD46469.1	1H	5157659	5160255	ncbi|HV1LRR1	HV1LRR1
HORVU1Hr1G002630	1H	5161891	5162160	LC_TE	unknown function
HORVU1Hr1G002640	1H	5166634	5184381	HC_G	Disease resistance protein
AAD46471.1	1H	5168129	5169902	ncbi|HV1LRR2	Hv1LRR2
HORVU1Hr1G002650	1H	5232941	5234584	LC_u	undescribed protein
HORVU1Hr1G002660	1H	5239630	5240922	HC_G	UDP-glucose:flavonoid 3-O-glucosyltransferase
HORVU1Hr1G002670	1H	5258646	5261554	HC_G	Fatty acyl-CoA reductase 8
HORVU1Hr1G002680	1H	5275842	5279720	HC_G	Disease resistance protein
HORVU1Hr1G002690	1H	5280081	5281373	HC_G	Disease resistance protein RPM1
HORVU1Hr1G002700	1H	5292081	5293372	LC_u	undescribed protein
HORVU1Hr1G002710	1H	5293760	5295333	HC_G	UDP-Glycosyltransferase superfamily protein
HORVU1Hr1G002720	1H	5304830	5305906	LC_u	undescribed protein
HORVU1Hr1G002730	1H	5306836	5316455	HC_G	Disease resistance protein
HORVU1Hr1G002740	1H	5502121	5508568	HC_G	Regulator of chromosome condensation (RCC1) family protein
HORVU1Hr1G002750	1H	5571792	5574337	HC_G	nodulin MtN21 /EamA-like transporter family protein
HORVU1Hr1G002760	1H	5580362	5581957	HC_G	thionin 2.2
HORVU1Hr1G002770	1H	5584231	5586776	HC_G	nodulin MtN21 /EamA-like transporter family protein
HORVU1Hr1G002780	1H	5588817	5589089	LC_TE	HAT family dimerisation domain containing protein
HORVU1Hr1G002790	1H	5594048	5595631	HC_G	Branched-chain-amino-acid aminotransferase 6
HORVU1Hr1G002800	1H	5728659	5728939	LC_u	undescribed protein
HORVU1Hr1G002810	1H	5740946	5741602	HC_G	gamma response gene 1
HORVU1Hr1G002820	1H	5756557	5764029	HC_G	Phosphoinositide phosphatase family protein
HORVU1Hr1G002830	1H	5766065	5768777	HC_G	Chaperone protein DnaJ
HORVU1Hr1G002840	1H	5769013	5772735	HC_G	actin 7
HORVU1Hr1G002850	1H	5879163	5910904	HC_G	Disease resistance protein
HORVU1Hr1G002860	1H	5892556	5893387	HC_G	Anthocyanin 5-aromatic acyltransferase
HORVU1Hr1G002870	1H	5904158	5905304	LC_u	undescribed protein
HORVU1Hr1G002880	1H	5911742	5912030	LC_u	undescribed protein
HORVU1Hr1G002890	1H	5935340	5937561	HC_G	HXXXD-type acyl-transferase family protein
HORVU1Hr1G002900	1H	5938898	5941089	HC_G	unknown function
HORVU1Hr1G002910	1H	5974506	5975162	HC_G	gamma response gene 1
HORVU1Hr1G002920	1H	5988990	5992616	HC_G	Disease resistance protein RPM1
HORVU1Hr1G002930	1H	5993868	5995568	HC_G	Disease resistance protein RPM1
HORVU1Hr1G002940	1H	6046801	6056072	LC_u	undescribed protein
HORVU1Hr1G002950	1H	6242905	6244743	HC_G	late embryogenesis abundant protein-related / LEA protein-related
HORVU1Hr1G002960	1H	6247444	6254946	HC_U	Chromosome 3B
HORVU1Hr1G002970	1H	6275737	6372630	HC_u	undescribed protein
HORVU1Hr1G002980	1H	6275812	6372560	LC_u	undescribed protein
HORVU1Hr1G002990	1H	6282610	6286891	HC_G	Disease resistance protein (TIR-NBS-LRR class) family
HORVU1Hr1G003000	1H	6289650	6290965	LC_u	undescribed protein
HORVU1Hr1G003010	1H	6291538	6299968	HC_G	Disease resistance protein
HORVU1Hr1G003020	1H	6321690	6330187	HC_G	Chromosome 3B
HORVU1Hr1G003030	1H	6327291	6328600	HC_G	Photosystem II CP47 reaction center protein
HORVU1Hr1G003040	1H	6330368	6332640	HC_U	Chromosome 3B
HORVU1Hr1G003050	1H	6348635	6351820	HC_G	Pentatricopeptide repeat-containing protein
HORVU1Hr1G003060	1H	6408563	6409648	HC_G	glutamine dumper 3
HORVU1Hr1G003070	1H	6424810	6425452	HC_G	glutamine dumper 3
HORVU1Hr1G003080	1H	6444601	6445686	HC_G	glutamine dumper 2
HORVU1Hr1G003090	1H	6504829	6505628	LC_u	undescribed protein
HORVU1Hr1G003100	1H	6507739	6527010	HC_G	disease resistance protein (TIR-NBS-LRR class)
HORVU1Hr1G003110	1H	6507835	6510064	LC_u	undescribed protein
HORVU1Hr1G003120	1H	6518745	6519415	LC_u	undescribed protein
HORVU1Hr1G003130	1H	6528654	6530320	HC_G	alcohol dehydrogenase 1
HORVU1Hr1G003140	1H	6546327	6560512	HC_G	disease resistance protein (TIR-NBS-LRR class)
HORVU1Hr1G003150	1H	6565818	6574363	HC_U	unknown protein; BEST Arabidopsis thaliana protein match is: unknown protein .
HORVU1Hr1G003160	1H	6616292	6617247	HC_G	26S proteasome non-ATPase regulatory subunit 12 homolog A
HORVU1Hr1G003170	1H	6686731	6690773	HC_G	TBC1 domain family member 2A
HORVU1Hr1G003180	1H	6728544	6728792	LC_TE	Transposon protein
HORVU1Hr1G003190	1H	6735703	6736873	LC_U	unknown function
HORVU1Hr1G003200	1H	6743133	6746855	HC_G	beta-galactosidase 7
HORVU1Hr1G003210	1H	6926282	6929910	HC_G	beta-galactosidase 7
HORVU1Hr1G003220	1H	6976532	6982221	LC_U	unknown function
JHI-Hv50k-2016-7757	1H	6976974	6976975
HORVU1Hr1G003230	1H	6994699	7004921	HC_G	Fidgetin-like protein 1
HORVU1Hr1G003240	1H	7009523	7011548	LC_U	unknown function
HORVU1Hr1G003250	1H	7053317	7058991	HC_U	Protein of unknown function (DUF594)
HORVU1Hr1G003260	1H	7060150	7073067	HC_U	unknown function
HORVU1Hr1G003270	1H	7136393	7138280	HC_U	unknown function
HORVU1Hr1G003280	1H	7143164	7155196	HC_G	unknown function
HORVU1Hr1G003290	1H	7216893	7217326	HC_G	Peroxiredoxin-2E-1
HORVU1Hr1G003300	1H	7217840	7229089	HC_G	ABC transporter D family member 1
HORVU1Hr1G003320	1H	7321806	7326275	HC_U	unknown function
HORVU1Hr1G003330	1H	7371807	7373276	HC_G	L-tyrosine decarboxylase
HORVU1Hr1G003340	1H	7386433	7471638	HC_G	L-tyrosine decarboxylase
HORVU1Hr1G003350	1H	7393559	7393870	LC_u	undescribed protein
HORVU1Hr1G003360	1H	7396846	7397249	HC_G	AP2-like ethylene-responsive transcription factor BBM2	82% MLA1
HORVU1Hr1G003370	1H	7424084	7426782	HC_G	Caffeic acid 3-O-methyltransferase
HORVU1Hr1G003380	1H	7449301	7449675	LC_U	unknown function
HORVU1Hr1G003390	1H	7450941	7452901	LC_u	undescribed protein
HORVU1Hr1G003400	1H	7472722	7473150	LC_TE	Retrotransposon protein	86% MLA1
HORVU1Hr1G003410	1H	7476664	7477363	LC_TE	Retrotransposon protein	99% MLA1
HORVU1Hr1G003420	1H	7478024	7478335	LC_TE?	Autophagy-related protein 7	86% MLA1
HORVU1Hr1G003430	1H	7488854	7489673	HC_G	Leucine-rich repeat receptor-like protein kinase family protein
HORVU1Hr1G003450	1H	7673089	7674872	LC_TE	General transcription factor 2-related zinc finger protein
HORVU1Hr1G003460	1H	7678506	7686631	HC_G	Transcription initiation factor IIA subunit 2
HORVU1Hr1G003470	1H	7678733	7680025	LC_u	undescribed protein
HORVU1Hr1G003480	1H	7685575	7686831	LC_u	undescribed protein
HORVU1Hr1G003490	1H	7711755	7720713	HC_G	MATE efflux family protein
HORVU1Hr1G003500	1H	7792488	7792747	LC_u	undescribed protein
HORVU1Hr1G003510	1H	7834783	7835203	HC_G	Cytochrome b6
HORVU1Hr1G003520	1H	7835028	7835570	HC_G	ATP synthase subunit b
HORVU1Hr1G003530	1H	7841371	7856406	HC_G	tRNA pseudouridine synthase B
HORVU1Hr1G003540	1H	7841381	7844750	HC_G	Protein DEHYDRATION-INDUCED 19 homolog 6
HORVU1Hr1G003550	1H	7854581	7854875	LC_u	undescribed protein
HORVU1Hr1G003560	1H	7855293	7856037	HC_G	Embryogeneis transmembrane protein
HORVU1Hr1G003570	1H	7919010	7920153	LC_TE?	Chromodomain-helicase-DNA-binding protein 4
HORVU1Hr1G003580	1H	8031960	8032175	HC_G	Proteinase inhibitor
HORVU1Hr1G003590	1H	8048778	8051397	HC_G	50S ribosomal protein L22
HORVU1Hr1G003600	1H	8053811	8062711	LC_U	Protein of unknown function (DUF707)
HORVU1Hr1G003610	1H	8055637	8057450	LC_u	undescribed protein
HORVU1Hr1G003620	1H	8066300	8066633	HC_G	Cell wall-associated hydrolase
HORVU1Hr1G003630	1H	8081780	8095802	HC_G	Ankyrin repeat family protein
HORVU1Hr1G003640	1H	8088741	8089126	LC_u	undescribed protein
HORVU1Hr1G003650	1H	8097320	8099292	HC_G	ankyrin-like1
HORVU1Hr1G003660	1H	8106804	8107049	LC_U	unknown function
HORVU1Hr1G003670	1H	8131062	8131454	LC_TE	Retrotransposon protein
HORVU1Hr1G003680	1H	8133309	8133545	LC_TE	Retrotransposon protein
HORVU1Hr1G003690	1H	8135976	8136431	LC_TE	Retrotransposon protein
HORVU1Hr1G003700	1H	8138245	8144479	HC_G	Disease resistance protein (CC-NBS-LRR class) family
HORVU1Hr1G003710	1H	8250619	8253139	HC_U	unknown function
HORVU1Hr1G003720	1H	8256231	8256702	HC_G	Mitochondrial import inner membrane translocase subunit TIM14-2
HORVU1Hr1G003730	1H	8318196	8319794	LC_TE	Transposon Ty1-PL Gag-Pol polyprotein
HORVU1Hr1G003740	1H	8336318	8341576	HC_TE?	zinc finger (C3HC4-type RING finger) family protein / BRCT domain-containing protein
HORVU1Hr1G003750	1H	8349328	8356000	HC_G	Protein kinase superfamily protein
HORVU1Hr1G003760	1H	8350266	8350495	LC_u	undescribed protein
HORVU1Hr1G003770	1H	8356052	8356430	LC_u	undescribed protein
HORVU1Hr1G003780	1H	8357146	8357778	HC_TE?	unknown function
HORVU1Hr1G003790	1H	8357937	8358290	LC_TE	Retrotransposon protein
HORVU1Hr1G003800	1H	8359101	8360702	LC_TE	Retrotransposon protein
HORVU1Hr1G003810	1H	8362737	8363906	HC_U	Plant protein of unknown function (DUF868)
HORVU1Hr1G003820	1H	8366777	8367085	LC_TE	unknown function
HORVU1Hr1G003830	1H	8368993	8369167	LC_u	undescribed protein
HORVU1Hr1G003840	1H	8402402	8402733	HC_U	Chromosome 3B
HORVU1Hr1G003850	1H	8403715	8404457	HC_U	unknown function
HORVU1Hr1G003860	1H	8405002	8407450	LC_TE	unknown function
HORVU1Hr1G003870	1H	8422803	8423386	HC_G	Protein kinase superfamily protein
HORVU1Hr1G003880	1H	8423203	8423406	LC_u	undescribed protein
HORVU1Hr1G003890	1H	8447650	8450536	HC_U	unknown function
HORVU1Hr1G003900	1H	8451096	8451263	LC_u	undescribed protein
HORVU1Hr1G003910	1H	8452450	8453661	HC_TE?	CHY-type/CTCHY-type/RING-type Zinc finger protein
HORVU1Hr1G003920	1H	8455250	8455491	LC_U	unknown protein; Has 65 Blast hits to 65 proteins in 11 species: Archae - 0; Bacteria - 0; Metazoa - 0; Fungi - 0; Plants - 65; Viruses - 0; Other Eukaryotes - 0 (source: NCBI BLink).
HORVU1Hr1G003930	1H	8465170	8465415	LC_u	undescribed protein
HORVU1Hr1G003940	1H	8465173	8469506	HC_G	Cathepsin B-like cysteine proteinase
HORVU1Hr1G003950	1H	8466287	8466454	LC_u	undescribed protein
CAQ00104.1	1H	8468159	8469320	ncbi|pap-5	papain-like cysteine proteinas
HORVU1Hr1G003960	1H	8479125	8487402	HC_G	Elongation factor 2
HORVU1Hr1G003970	1H	8479160	8479386	LC_u	undescribed protein
HORVU1Hr1G003980	1H	8484734	8485344	LC_u	undescribed protein
HORVU1Hr1G003990	1H	8525620	8527437	HC_U	unknown function
HORVU1Hr1G004000	1H	8528347	8528814	HC_U	unknown function
HORVU1Hr1G004010	1H	8568469	8569776	LC_TE	Transposon protein
HORVU1Hr1G004020	1H	8576251	8579620	HC_U	unknown function
HORVU1Hr1G004030	1H	8619138	8622763	HC_G	Disease resistance RPP13-like protein 4
HORVU1Hr1G004040	1H	8634261	8642138	HC_G	Disease resistance protein
HORVU1Hr1G004050	1H	8659068	8661453	HC_G	Disease resistance RPP13-like protein 4
HORVU1Hr1G004060	1H	8673974	8678244	HC_G	Disease resistance protein
HORVU1Hr1G004070	1H	8710201	8710605	LC_u	undescribed protein
HORVU1Hr1G004080	1H	8734307	8748491	HC_G	Disease resistance protein
HORVU1Hr1G004090	1H	8745963	8746197	LC_u	undescribed protein
HORVU1Hr1G004100	1H	8753858	8754518	LC_u	undescribed protein
HORVU1Hr1G004110	1H	8756427	8757225	LC_u	undescribed protein
HORVU1Hr1G004120	1H	8760693	8761205	HC_G	Chymotrypsin inhibitor
ABW71716.1	1H	8761002	8761256	ncbi|CI-2	chymotrypsin inhibitor-2
HORVU1Hr1G004130	1H	8763350	8763950	HC_G	Chymotrypsin inhibitor
HORVU1Hr1G004140	1H	8764853	8769117	HC_G	Disease resistance protein
HORVU1Hr1G004150	1H	8773841	8781696	HC_G	Chymotrypsin inhibitor
HORVU1Hr1G004160	1H	8776375	8777803	LC_u	undescribed protein
HORVU1Hr1G004170	1H	8818804	8818992	LC_TE	undescribed protein
HORVU1Hr1G004180	1H	8862142	8862546	LC_u	undescribed protein
HORVU1Hr1G004190	1H	8898405	8899091	LC_TE	unknown function
HORVU1Hr1G004200	1H	8912375	8919563	HC_G	pumilio 3
HORVU1Hr1G004210	1H	8918961	8919700	LC_u	undescribed protein
HORVU1Hr1G004220	1H	8921839	8922387	LC_u	undescribed protein
HORVU1Hr1G004230	1H	8929487	8937936	HC_G	ERD (early-responsive to dehydration stress) family protein
HORVU1Hr1G004240	1H	8935785	8936006	LC_u	undescribed protein
BOPA2_12_30918	1H	8935905	8935906
HORVU1Hr1G004250	1H	8938316	8940101	LC_u	undescribed protein
HORVU1Hr1G004260	1H	8940562	8941212	LC_u	undescribed protein
HORVU1Hr1G004270	1H	8973100	8976212	LC_u	undescribed protein
HORVU1Hr1G004280	1H	8980778	8981143	LC_TE	Reverse transcriptase
HORVU1Hr1G004290	1H	8991852	8992097	HC_TE?	Ribosomal protein-like
HORVU1Hr1G004300	1H	9004556	9004768	LC_TE	unknown function
HORVU1Hr1G004310	1H	9004751	9005014	LC_u	undescribed protein
HORVU1Hr1G004320	1H	9006748	9007011	LC_TE	Retrotransposon protein
HORVU1Hr1G004330	1H	9050450	9083053	HC_G	RING/U-box superfamily protein
HORVU1Hr1G004340	1H	9063546	9064398	LC_u	undescribed protein
HORVU1Hr1G004350	1H	9068607	9069467	LC_TE	Retrotransposon protein
HORVU1Hr1G004360	1H	9074662	9075236	LC_u	undescribed protein
HORVU1Hr1G004370	1H	9077606	9078232	LC_u	undescribed protein
HORVU1Hr1G004380	1H	9083588	9084099	LC_u	undescribed protein
HORVU1Hr1G004390	1H	9085014	9085655	LC_u	undescribed protein
HORVU1Hr1G004400	1H	9121565	9123310	HC_G	unknown function
HORVU1Hr1G004410	1H	9130776	9131575	HC_G	undescribed protein
HORVU1Hr1G004420	1H	9147618	9147864	LC_u	undescribed protein
HORVU1Hr1G004430	1H	9160329	9166895	HC_G	NAD(P)-binding Rossmann-fold superfamily protein
HORVU1Hr1G004440	1H	9163281	9166923	HC_G	GRAS family transcription factor
HORVU1Hr1G004450	1H	9181593	9181953	LC_u	undescribed protein
HORVU1Hr1G004460	1H	9183670	9183999	LC_TE	unknown function
HORVU1Hr1G004470	1H	9185979	9186417	LC_TE	Retrotransposon protein
HORVU1Hr1G004480	1H	9228086	9232521	HC_G	Kinetochore protein spc25
HORVU1Hr1G004490	1H	9235824	9238244	HC_G	Rab5-interacting family protein
HORVU1Hr1G004500	1H	9236864	9237175	LC_u	undescribed protein
HORVU1Hr1G004510	1H	9238809	9242299	HC_TE?	ATP-dependent RNA helicase DBP7
JHI-Hv50k-2016-10019	1H	9240411	9240412
HORVU1Hr1G004520	1H	9259160	9265373	HC_u	undescribed protein
HORVU1Hr1G004530	1H	9262890	9263441	HC_U	unknown function
HORVU1Hr1G004540	1H	9341585	9341950	LC_TE	Retrotransposon protein
HORVU1Hr1G004560	1H	9388301	9388845	HC_G	Protein TAR1
HORVU1Hr1G004570	1H	9388955	9389342	LC_u	undescribed protein
HORVU1Hr1G004580	1H	9394629	9396162	HC_G	Cysteine proteinases superfamily protein
CAQ00114.1	1H	9394667	9395892	ncbi|pap-22	papain-like cysteine proteinas
HORVU1Hr1G004590	1H	9561367	9564507	HC_G	protein kinase 1B
HORVU1Hr1G004600	1H	9562942	9563299	LC_u	undescribed protein
HORVU1Hr1G004610	1H	9570365	9571168	HC_G	Protein kinase superfamily protein	87% MLA1
HORVU1Hr1G004620	1H	9570803	9573069	LC_u	undescribed protein
HORVU1Hr1G004630	1H	9571268	9572726	LC_u	undescribed protein
HORVU1Hr1G004640	1H	9589089	9593311	LC_u	undescribed protein
HORVU1Hr1G004650	1H	9595509	9603381	HC_G	purple acid phosphatase 22
HORVU1Hr1G004660	1H	9609641	9610836	HC_G	jacalin-related lectin 23
HORVU1Hr1G004670	1H	9651503	9652982	HC_G	Cathepsin B-like cysteine proteinase
HORVU1Hr1G004690	1H	9671046	9673287	HC_G	protein kinase 1B
HORVU1Hr1G004700	1H	9671179	9673298	HC_u	undescribed protein
HORVU1Hr1G004710	1H	9673336	9673597	LC_u	undescribed protein
HORVU1Hr1G004720	1H	9795076	9797322	HC_G	Protein NRT1/ PTR FAMILY 6.2
CCJ47262.1	1H	9795452	9795770	ncbi|HvPTR1-like_19	putative proton-dependent olig
CCJ47194.1	1H	9796635	9797174	ncbi|HvNRT1(PTR)I-5	putative proton-dependent olig
HORVU1Hr1G004730	1H	9842981	9845249	LC_u	undescribed protein
HORVU1Hr1G004740	1H	9843653	9844117	LC_u	undescribed protein
HORVU1Hr1G004750	1H	9845940	9851287	HC_G	Pentatricopeptide repeat-containing protein
HORVU1Hr1G004770	1H	9913471	9913833	LC_u	undescribed protein
HORVU1Hr1G004780	1H	9929953	9931007	LC_TE	unknown function
HORVU1Hr1G004790	1H	9935359	9941153	HC_G	Leucine-rich repeat protein kinase family protein
HORVU1Hr1G004800	1H	9950586	9959957	HC_G	protein kinase family protein
HORVU1Hr1G004810	1H	9992680	9993149	LC_u	undescribed protein
HORVU1Hr1G004820	1H	10060714	10061323	HC_G	Chalcone synthase 2
HORVU1Hr1G004830	1H	10080270	10081470	HC_G	Chalcone synthase 2
HORVU1Hr1G004840	1H	10157358	10159069	HC_G	Chalcone synthase 2
HORVU1Hr1G004860	1H	10189192	10190517	HC_G	Pentatricopeptide repeat-containing protein
HORVU1Hr1G004870	1H	10194825	10195162	HC_G	Disease resistance protein RPM1
HORVU1Hr1G004880	1H	10195207	10195974	HC_G	Disease resistance protein
HORVU1Hr1G004890	1H	10198922	10207937	HC_G	Resistance protein LR10
HORVU1Hr1G004910	1H	10236233	10241154	HC_TE?	Replication protein A 70 kDa DNA-binding subunit C
SCRI_RS_148733	1H	10236703	10236704
HORVU1Hr1G004920	1H	10246168	10248010	HC_G	2-oxoglutarate (2OG) and Fe(II)-dependent oxygenase superfamily protein
HORVU1Hr1G004930	1H	10257782	10264542	HC_G	Leucine-rich repeat protein kinase family protein
HORVU1Hr1G004940	1H	10549322	10549642	LC_TE	hAT dimerisation domain-containing protein / transposase-related
HORVU1Hr1G004950	1H	10600040	10600620	LC_u	undescribed protein
HORVU1Hr1G004960	1H	10739577	10746629	HC_G	WD-40 repeat family protein
HORVU1Hr1G004970	1H	10747147	10750379	HC_TE?	F-box family protein
HORVU1Hr1G004980	1H	10765973	10768127	HC_G	Glycosyltransferase family 61 protein
HORVU1Hr1G004990	1H	10770659	10772644	LC_TE	General transcription factor 2-related zinc finger protein
HORVU1Hr1G005000	1H	10833813	10834388	LC_u	undescribed protein
HORVU1Hr1G005010	1H	10867150	10867901	LC_u	undescribed protein
HORVU1Hr1G005020	1H	10962741	10963499	HC_G	Homeobox-leucine zipper protein HDG11
HORVU1Hr1G005030	1H	11022546	11023994	HC_G	Omega gliadin
HORVU1Hr1G005040	1H	11078444	11078753	LC_u	undescribed protein
HORVU1Hr1G005050	1H	11083307	11083821	LC_u	undescribed protein
HORVU1Hr1G005060	1H	11118718	11120236	LC_u	undescribed protein
HORVU1Hr1G005070	1H	11120827	11121844	HC_G	Protein phosphatase 2C family protein
HORVU1Hr1G005080	1H	11121991	11122735	LC_u	undescribed protein
HORVU1Hr1G005090	1H	11138897	11142264	HC_G	Protein phosphatase 2C family protein
HORVU1Hr1G005100	1H	11164321	11166101	HC_u	undescribed protein
HORVU1Hr1G005110	1H	11164570	11166159	HC_G	Metallothionein
HORVU1Hr1G005120	1H	11188338	11195149	HC_G	outer plastid envelope protein 16-1
HORVU1Hr1G005130	1H	11203119	11203455	HC_U	BnaA03g18860D protein
HORVU1Hr1G005140	1H	11209247	11275459	HC_G	Pectin acetylesterase 5
HORVU1Hr1G005150	1H	11222573	11224028	HC_G	Hor1-17 C-hordein
HORVU1Hr1G005160	1H	11225248	11226346	LC_u	undescribed protein
HORVU1Hr1G005170	1H	11252992	11253607	HC_G	Malectin/receptor-like protein kinase family protein
HORVU1Hr1G005180	1H	11354917	11370257	HC_G	Disease resistance protein
HORVU1Hr1G005190	1H	11372749	11378051	LC_u	undescribed protein
HORVU1Hr1G005200	1H	11373696	11373993	HC_G	Mitochondrial import inner membrane translocase subunit Tim9
HORVU1Hr1G005210	1H	11382235	11382720	LC_u	undescribed protein
HORVU1Hr1G005220	1H	11452093	11453473	LC_u	undescribed protein
HORVU1Hr1G005230	1H	11457345	11458493	HC_u	undescribed protein
HORVU1Hr1G005240	1H	11464203	11465311	LC_u	undescribed protein
HORVU1Hr1G005250	1H	11471319	11472645	LC_u	undescribed protein
HORVU1Hr1G005260	1H	11498084	11501301	HC_G	ankyrin repeat family protein
HORVU1Hr1G005270	1H	11510231	11516239	HC_U	Family of unknown function (DUF566)
HORVU1Hr1G005280	1H	11519498	11521478	HC_U	unknown function
HORVU1Hr1G005290	1H	11525796	11528563	HC_G	ENTH/ANTH/VHS superfamily protein
HORVU1Hr1G005300	1H	11528714	11529557	LC_u	undescribed protein
HORVU1Hr1G005310	1H	11529971	11531371	LC_u	undescribed protein
HORVU1Hr1G005320	1H	11543631	11547717	LC_u	undescribed protein
HORVU1Hr1G005330	1H	11543687	11545066	LC_u	undescribed protein
HORVU1Hr1G005340	1H	11544945	11545210	LC_u	undescribed protein
HORVU1Hr1G005350	1H	11554370	11556298	HC_G	Protein kinase superfamily protein
HORVU1Hr1G005360	1H	11579708	11582821	HC_G	Cytochrome P450 superfamily protein
HORVU1Hr1G005370	1H	11662347	11665843	HC_G	embryo defective 2735
HORVU1Hr1G005380	1H	11663403	11663855	LC_u	undescribed protein
HORVU1Hr1G005390	1H	11688713	11691059	HC_TE?	DOF zinc finger protein 1
CAJ29311.1	1H	11689220	11690527	ncbi|dof5	dof zinc finger protein 5
HORVU1Hr1G005400	1H	11763125	11763900	LC_u	undescribed protein
HORVU1Hr1G005410	1H	11796869	11800886	HC_G	Dirigent protein 11
HORVU1Hr1G005420	1H	11809078	11810555	HC_G	Dirigent protein 21
HORVU1Hr1G005430	1H	11822459	11824892	HC_G	Homeobox-leucine zipper protein ROC4
HORVU1Hr1G005440	1H	11941007	11941186	LC_u	undescribed protein
HORVU1Hr1G005450	1H	11941280	11942726	HC_G	Spastin
HORVU1Hr1G005460	1H	11955986	11958292	HC_G	Low molecular weight glutenin subunit
ACU09493.1	1H	11957057	11957968	ncbi|-	B hordein
HORVU1Hr1G005470	1H	11979974	12061546	HC_G	Disease resistance protein
HORVU1Hr1G005480	1H	11986196	11987330	LC_TE	Transposon protein
HORVU1Hr1G005490	1H	11988635	11990397	LC_TE	Transposon protein
HORVU1Hr1G005500	1H	12034702	12036471	HC_u	undescribed protein
HORVU1Hr1G005510	1H	12039437	12043118	HC_G	Protein kinase family protein
HORVU1Hr1G005520	1H	12065695	12077935	HC_G	Disease resistance protein
HORVU1Hr1G005530	1H	12088805	12092823	HC_G	S-adenosyl-L-methionine-dependent methyltransferases superfamily protein
HORVU1Hr1G005540	1H	12095518	12095844	LC_u	undescribed protein
HORVU1Hr1G005550	1H	12114085	12114647	HC_G	LON peptidase N-terminal domain and RING finger protein 1
HORVU1Hr1G005560	1H	12116007	12116500	LC_u	undescribed protein
HORVU1Hr1G005570	1H	12123891	12124454	LC_u	undescribed protein
HORVU1Hr1G005580	1H	12225126	12228409	LC_u	undescribed protein
HORVU1Hr1G005590	1H	12225487	12228001	LC_u	undescribed protein
HORVU1Hr1G005600	1H	12285922	12289772	HC_G	ACT domain-containing protein
HORVU1Hr1G005610	1H	12288196	12288341	LC_u	undescribed protein
HORVU1Hr1G005620	1H	12291244	12291920	LC_u	undescribed protein
HORVU1Hr1G005630	1H	12299214	12302434	HC_G	RING/U-box superfamily protein
HORVU1Hr1G005640	1H	12300170	12305533	LC_u	undescribed protein
HORVU1Hr1G005650	1H	12302719	12305532	LC_u	undescribed protein
HORVU1Hr1G005660	1H	12305910	12306600	LC_u	undescribed protein
HORVU1Hr1G005670	1H	12313402	12314343	LC_u	undescribed protein
HORVU1Hr1G005680	1H	12440825	12445476	HC_G	Beta-1
HORVU1Hr1G005690	1H	12449028	12449907	HC_G	ROTUNDIFOLIA like 17
HORVU1Hr1G005700	1H	12468282	12472163	HC_G	receptor-like protein kinase 1
HORVU1Hr1G005710	1H	12479859	12492827	HC_G	Disease resistance protein
HORVU1Hr1G005720	1H	12484345	12488964	HC_G	Protein kinase superfamily protein
HORVU1Hr1G005730	1H	12495183	12500461	HC_G	Dehydrogenase/reductase SDR family member 4
HORVU1Hr1G005740	1H	12499679	12500423	LC_u	undescribed protein
HORVU1Hr1G005750	1H	12506111	12506941	HC_u	undescribed protein
HORVU1Hr1G005760	1H	12508776	12510529	HC_G	Pathogenesis-related thaumatin superfamily protein
HORVU1Hr1G005770	1H	12527690	12527803	LC_u	undescribed protein
HORVU1Hr1G005780	1H	12552705	12553411	LC_u	undescribed protein
HORVU1Hr1G005790	1H	12553917	12555037	HC_G	3-ketoacyl-CoA synthase 5
HORVU1Hr1G005800	1H	12565850	12570886	HC_G	Cation/H(+) antiporter 20
HORVU1Hr1G005810	1H	12568298	12568955	LC_u	undescribed protein
HORVU1Hr1G005820	1H	12620650	12625518	LC_TE	undescribed protein
HORVU1Hr1G005830	1H	12627978	12628196	HC_G	(+)-delta-cadinene synthase
HORVU1Hr1G005840	1H	12628232	12628838	LC_TE	unknown function
HORVU1Hr1G005850	1H	12650962	12651929	LC_u	undescribed protein
HORVU1Hr1G005860	1H	12653585	12653830	LC_U	Chromosome 3B
HORVU1Hr1G005870	1H	12718452	12719313	HC_G	histone H2A 6
HORVU1Hr1G005890	1H	12769872	12771047	LC_u	undescribed protein
HORVU1Hr1G005910	1H	12889839	12890074	HC_U	unknown function
HORVU1Hr1G005920	1H	12950868	12954667	HC_G	Inorganic pyrophosphatase
HORVU1Hr1G005930	1H	12966882	12967705	LC_TE	Retrotransposon protein
HORVU1Hr1G005940	1H	12967729	12968103	LC_U	unknown function
HORVU1Hr1G005950	1H	12968502	13067974	LC_u	undescribed protein
HORVU1Hr1G005960	1H	12988276	12988884	LC_u	undescribed protein
HORVU1Hr1G005970	1H	12989677	12990296	LC_u	undescribed protein
HORVU1Hr1G005980	1H	12990954	13005515	HC_G	Poly [ADP-ribose] polymerase 1
HORVU1Hr1G005990	1H	13013941	13014186	HC_U	unknown function
HORVU1Hr1G006000	1H	13014196	13014693	LC_TE	unknown function
HORVU1Hr1G006010	1H	13031252	13037652	LC_u	undescribed protein
HORVU1Hr1G006020	1H	13034781	13206635	HC_G	receptor kinase 1
HORVU1Hr1G006030	1H	13039062	13039453	LC_u	undescribed protein
HORVU1Hr1G006040	1H	13042384	13043120	LC_u	undescribed protein
HORVU1Hr1G006050	1H	13043151	13052528	LC_TE	Transposon protein
HORVU1Hr1G006060	1H	13048735	13049166	LC_u	undescribed protein
HORVU1Hr1G006070	1H	13050565	13067974	LC_u	undescribed protein
HORVU1Hr1G006080	1H	13058891	13059269	LC_u	undescribed protein
HORVU1Hr1G006090	1H	13062002	13062201	LC_u	undescribed protein
HORVU1Hr1G006100	1H	13062603	13063302	LC_u	undescribed protein
HORVU1Hr1G006110	1H	13064491	13065400	LC_u	undescribed protein
HORVU1Hr1G006120	1H	13065764	13067029	LC_u	undescribed protein
HORVU1Hr1G006130	1H	13072004	13072875	HC_G	receptor-like protein kinase 2
HORVU1Hr1G006140	1H	13076601	13078507	LC_u	undescribed protein
HORVU1Hr1G006150	1H	13085670	13086764	LC_u	undescribed protein
HORVU1Hr1G006160	1H	13107198	13109065	LC_TE	Retrotransposon protein
HORVU1Hr1G006170	1H	13109078	13110516	LC_u	undescribed protein
HORVU1Hr1G006180	1H	13109646	13111581	LC_u	undescribed protein
HORVU1Hr1G006190	1H	13113734	13114306	LC_u	undescribed protein
HORVU1Hr1G006200	1H	13115230	13116001	LC_TE	Retrotransposon protein
HORVU1Hr1G006210	1H	13118629	13119981	LC_u	undescribed protein
HORVU1Hr1G006220	1H	13120189	13121659	LC_u	undescribed protein
HORVU1Hr1G006230	1H	13122434	13123812	HC_G	Cytochrome P450 71C4
HORVU1Hr1G006240	1H	13131743	13132955	HC_G	Chromosome 3B
HORVU1Hr1G006250	1H	13133152	13134731	LC_TE	undescribed protein
HORVU1Hr1G006260	1H	13136769	13137155	LC_u	undescribed protein
HORVU1Hr1G006270	1H	13143984	13144838	LC_u	undescribed protein
HORVU1Hr1G006280	1H	13160439	13160868	LC_u	undescribed protein
HORVU1Hr1G006290	1H	13160452	13167066	HC_G	Disease resistance protein
HORVU1Hr1G006300	1H	13168505	13169035	LC_u	undescribed protein
HORVU1Hr1G006310	1H	13169346	13169645	LC_u	undescribed protein
HORVU1Hr1G006320	1H	13170136	13170725	LC_TE	Transposon protein
HORVU1Hr1G006330	1H	13175460	13175899	LC_u	undescribed protein
HORVU1Hr1G006340	1H	13195925	13204281	LC_TE	Retrotransposon protein
HORVU1Hr1G006350	1H	13231548	13232892	HC_G	Transcription factor GLABRA 3
HORVU1Hr1G006360	1H	13235382	13236249	LC_u	undescribed protein
HORVU1Hr1G006370	1H	13236796	13237217	LC_TE	Retrotransposon protein
HORVU1Hr1G006380	1H	13239726	13240774	LC_u	undescribed protein
HORVU1Hr1G006390	1H	13240852	13262948	LC_TE?	F14M2.6 protein
HORVU1Hr1G006400	1H	13242840	13243496	LC_u	undescribed protein
HORVU1Hr1G006410	1H	13247179	13247578	LC_u	undescribed protein
HORVU1Hr1G006420	1H	13247879	13249510	LC_TE	unknown function
HORVU1Hr1G006430	1H	13249802	13251527	LC_u	undescribed protein
HORVU1Hr1G006440	1H	13252137	13253397	LC_u	undescribed protein
HORVU1Hr1G006450	1H	13253512	13256720	LC_u	undescribed protein
HORVU1Hr1G006460	1H	13271927	13273038	LC_u	undescribed protein
HORVU1Hr1G006470	1H	13273182	13276641	LC_TE	unknown function
HORVU1Hr1G006480	1H	13277627	13278093	LC_u	undescribed protein
HORVU1Hr1G006490	1H	13284703	13285287	LC_TE	unknown function
HORVU1Hr1G006500	1H	13304124	13305060	LC_u	undescribed protein
HORVU1Hr1G006510	1H	13305223	13306044	LC_u	undescribed protein
HORVU1Hr1G006520	1H	13306803	13309687	LC_U	Chromosome 3B
HORVU1Hr1G006530	1H	13310039	13312262	LC_TE	Transposon Ty1-H Gag-Pol polyprotein
HORVU1Hr1G006540	1H	13317626	13318507	LC_u	undescribed protein
HORVU1Hr1G006550	1H	13318586	13320418	LC_TE	Transposon protein
HORVU1Hr1G006560	1H	13320710	13321769	LC_u	undescribed protein
HORVU1Hr1G006570	1H	13321914	13323193	LC_u	undescribed protein
HORVU1Hr1G006580	1H	13325809	13327980	LC_TE	undescribed protein
HORVU1Hr1G006590	1H	13328048	13334311	HC_G	Beta-fructofuranosidase
HORVU1Hr1G006600	1H	13333746	13334311	LC_u	undescribed protein
HORVU1Hr1G006610	1H	13334454	13334870	LC_u	undescribed protein
HORVU1Hr1G006620	1H	13334949	13336697	LC_u	undescribed protein
HORVU1Hr1G006630	1H	13337081	13338868	LC_TE	unknown function
HORVU1Hr1G006640	1H	13344800	13345406	LC_u	undescribed protein
HORVU1Hr1G006650	1H	13356324	13357032	LC_u	undescribed protein
HORVU1Hr1G006660	1H	13357140	13357968	LC_u	undescribed protein	68% MLA1
HORVU1Hr1G006670	1H	13358162	13362158	LC_u	undescribed protein
HORVU1Hr1G006680	1H	13365599	13366505	LC_u	undescribed protein
HORVU1Hr1G006690	1H	13366561	13369126	LC_u	undescribed protein
HORVU1Hr1G006700	1H	13369919	13370393	LC_u	undescribed protein	69% MLA1
HORVU1Hr1G006710	1H	13386649	13388288	LC_u	undescribed protein
HORVU1Hr1G006720	1H	13388440	13392214	LC_u	undescribed protein
HORVU1Hr1G006730	1H	13392378	13394267	LC_u	undescribed protein
HORVU1Hr1G006740	1H	13394462	13395585	LC_u	undescribed protein
HORVU1Hr1G006750	1H	13396127	13396623	HC_G	GDSL esterase/lipase
HORVU1Hr1G006760	1H	13482639	13485305	LC_TE	Transposon protein
HORVU1Hr1G006770	1H	13499647	13518570	HC_G	MORC family CW-type zinc finger protein 3
CDF77346.1	1H	13499692	13517044	ncbi|MORC2	CRT1-like GHKL ATPase
HORVU1Hr1G006780	1H	13519079	13523464	HC_G	Protoheme IX farnesyltransferase
HORVU1Hr1G006790	1H	13521748	13522338	LC_u	undescribed protein
HORVU1Hr1G006800	1H	13524053	13525174	LC_u	undescribed protein
HORVU1Hr1G006810	1H	13540616	13541108	LC_u	undescribed protein
HORVU1Hr1G006820	1H	13541247	13541662	LC_u	undescribed protein
HORVU1Hr1G006830	1H	13543263	13543577	LC_u	undescribed protein
HORVU1Hr1G006840	1H	13544708	13545635	LC_u	undescribed protein
HORVU1Hr1G006850	1H	13572523	13573212	HC_TE?	Zinc finger MYM-type protein 5
HORVU1Hr1G006860	1H	13574504	13581973	HC_G	Glucose-6-phosphate isomerase
HORVU1Hr1G006870	1H	13584077	13584923	LC_u	undescribed protein
HORVU1Hr1G006880	1H	13584346	13587856	HC_U	unknown protein; Has 30201 Blast hits to 17322 proteins in 780 species: Archae - 12; Bacteria - 1396; Metazoa - 17338; Fungi - 3422; Plants - 5037; Viruses - 0; Other Eukaryotes - 2996 (source: NCBI BLink).
HORVU1Hr1G006890	1H	13586405	13591514	HC_TE?	RNA-binding protein 39
HORVU1Hr1G006900	1H	13588944	13589866	LC_u	undescribed protein
HORVU1Hr1G006910	1H	13595585	13597164	HC_TE?	zinc-finger protein 3
ABA25902.1	1H	13596299	13596790	ncbi|ZFP16-2	ZFP16-2
HORVU1Hr1G006920	1H	13601616	13602984	HC_TE?	zinc-finger protein 3
ABA25898.1	1H	13602108	13602656	ncbi|ZFP16-1	ZFP16-1
HORVU1Hr1G006930	1H	13687375	13687727	HC_U	unknown function
HORVU1Hr1G006940	1H	13690365	13695582	HC_U	Plant protein of unknown function (DUF247)
HORVU1Hr1G006950	1H	13725749	13735135	HC_G	Armadillo/beta-catenin-like repeat protein
HORVU1Hr1G006960	1H	13730148	13731527	LC_TE	RNA-directed DNA polymerase (Reverse transcriptase) domain containing protein
HORVU1Hr1G006970	1H	13743636	13744060	HC_G	Hybrid signal transduction histidine kinase I
HORVU1Hr1G006980	1H	13855397	13855967	HC_U	Protein of unknown function (DUF594)
HORVU1Hr1G006990	1H	13857261	13857495	LC_u	undescribed protein
HORVU1Hr1G007000	1H	13977714	13983337	LC_TE?	inositol polyphosphate 5-phosphatase I
HORVU1Hr1G007010	1H	13988639	13992768	HC_G	B3 domain-containing protein
HORVU1Hr1G007020	1H	13992998	13993685	LC_u	undescribed protein
HORVU1Hr1G007030	1H	14002786	14003323	LC_u	undescribed protein
HORVU1Hr1G007040	1H	14004082	14004687	HC_G	B3 domain-containing protein
HORVU1Hr1G007050	1H	14004878	14005557	LC_u	undescribed protein
HORVU1Hr1G007060	1H	14019993	14020446	LC_TE	Transposon protein
HORVU1Hr1G007070	1H	14020584	14020841	LC_TE	Transposon protein
HORVU1Hr1G007080	1H	14026248	14027222	LC_u	undescribed protein
HORVU1Hr1G007090	1H	14037155	14038029	LC_u	undescribed protein
HORVU1Hr1G007100	1H	14039870	14040554	HC_G	B3 domain-containing protein
HORVU1Hr1G007110	1H	14042327	14042684	LC_u	undescribed protein
HORVU1Hr1G007120	1H	14102090	14102341	LC_TE	unknown function
HORVU1Hr1G007130	1H	14115718	14116488	LC_u	undescribed protein
HORVU1Hr1G007140	1H	14123074	14124251	LC_u	undescribed protein
HORVU1Hr1G007150	1H	14152477	14154601	HC_TE?	Zinc finger MYM-type protein 1
HORVU1Hr1G007160	1H	14165766	14166280	LC_u	undescribed protein
HORVU1Hr1G007170	1H	14166808	14167683	LC_U	unknown function
HORVU1Hr1G007180	1H	14167951	14168400	LC_u	undescribed protein
HORVU1Hr1G007190	1H	14170968	14172260	LC_U	unknown function
HORVU1Hr1G007200	1H	14172689	14173309	LC_u	undescribed protein
HORVU1Hr1G007210	1H	14173972	14175247	LC_u	undescribed protein
HORVU1Hr1G007220	1H	14175542	14176082	LC_u	undescribed protein
HORVU1Hr1G007230	1H	14177949	14178525	LC_u	undescribed protein
HORVU1Hr1G007240	1H	14182824	14183596	LC_u	undescribed protein
HORVU1Hr1G007250	1H	14184518	14185349	LC_u	undescribed protein
HORVU1Hr1G007260	1H	14193668	14193937	LC_u	undescribed protein
HORVU1Hr1G007270	1H	14199735	14209814	LC_TE	unknown function
HORVU1Hr1G007280	1H	14209281	14209756	LC_u	undescribed protein
HORVU1Hr1G007290	1H	14277312	14283089	HC_G	ERD (early-responsive to dehydration stress) family protein
HORVU1Hr1G007300	1H	14343812	14344908	HC_TE?	HCP-like superfamily protein with MYND-type zinc finger
HORVU1Hr1G007310	1H	14369286	14375231	HC_G	Calcium-transporting ATPase 1
HORVU1Hr1G007320	1H	14418805	14427267	HC_G	Calmodulin-binding protein
HORVU1Hr1G007330	1H	14430887	14431350	LC_u	undescribed protein
HORVU1Hr1G007340	1H	14590744	14602323	LC_TE	Retrotransposon protein
HORVU1Hr1G007350	1H	14593297	14602267	LC_U	unknown function
HORVU1Hr1G007360	1H	14636011	14636149	HC_U	unknown function
HORVU1Hr1G007370	1H	14636041	14636419	LC_u	undescribed protein
HORVU1Hr1G007380	1H	14756343	14757724	LC_u	undescribed protein
HORVU1Hr1G007390	1H	14993374	14993569	LC_u	undescribed protein
HORVU1Hr1G007400	1H	14996338	14998059	HC_G	Cytochrome P450 superfamily protein
ACJ70085.1	1H	14996375	14998038	ncbi|CYP79A8	cytochrome P450
HORVU1Hr1G007410	1H	15016053	15016853	LC_u	undescribed protein
HORVU1Hr1G007420	1H	15064462	15066976	HC_G	Cytochrome P450 superfamily protein
HORVU1Hr1G007430	1H	15146186	15146866	LC_u	undescribed protein
HORVU1Hr1G007440	1H	15256220	15256459	HC_G	Helicase-like protein
HORVU1Hr1G007450	1H	15260182	15260682	LC_u	undescribed protein
HORVU1Hr1G007460	1H	15273402	15273655	HC_G	Ribosomal protein-like
HORVU1Hr1G007470	1H	15282793	15284795	LC_u	undescribed protein
HORVU1Hr1G007480	1H	15304943	15305722	HC_G	Bowman-Birk type trypsin inhibitor
HORVU1Hr1G007490	1H	15305007	15305657	LC_u	undescribed protein
HORVU1Hr1G007500	1H	15473395	15473970	LC_TE	Retrotransposon protein
HORVU1Hr1G007510	1H	15502475	15502853	LC_U	unknown function
HORVU1Hr1G007520	1H	15517885	15518076	LC_TE	unknown function
HORVU1Hr1G007540	1H	15525075	15525308	HC_G	Chlorophyll synthase
HORVU1Hr1G007550	1H	15587162	15588035	LC_u	undescribed protein
HORVU1Hr1G007560	1H	15590118	15591845	LC_u	undescribed protein
HORVU1Hr1G007570	1H	15597119	15597754	LC_u	undescribed protein
HORVU1Hr1G007580	1H	15598792	15607504	HC_G	E3 UFM1-protein ligase 1 homolog
HORVU1Hr1G007590	1H	15608092	15608416	LC_u	undescribed protein
HORVU1Hr1G007600	1H	15611399	15615821	HC_G	E3 UFM1-protein ligase 1 homolog
HORVU1Hr1G007610	1H	15645456	15646007	LC_u	undescribed protein
HORVU1Hr1G007620	1H	15662183	15670591	LC_TE	unknown function
HORVU1Hr1G007630	1H	15687446	15692248	HC_G	TRICHOME BIREFRINGENCE-LIKE 11
HORVU1Hr1G007640	1H	15687487	15695576	HC_G	Nucleoside diphosphate-linked moiety X motif 22
HORVU1Hr1G007650	1H	15699921	15704170	LC_u	undescribed protein
HORVU1Hr1G007660	1H	15705476	15706385	HC_u	undescribed protein
HORVU1Hr1G007670	1H	15784425	15785094	LC_u	undescribed protein
HORVU1Hr1G007680	1H	15788896	15789671	LC_u	undescribed protein
HORVU1Hr1G007690	1H	15793808	15794062	LC_TE?	General transcription factor 2-related zinc finger protein
HORVU1Hr1G007700	1H	15959006	15959541	LC_u	undescribed protein
HORVU1Hr1G007710	1H	16031422	16031632	LC_u	undescribed protein
HORVU1Hr1G007720	1H	16055766	16057969	HC_G	UDP-Glycosyltransferase superfamily protein
HORVU1Hr1G007730	1H	16059676	16063756	HC_G	elongation defective 1 protein / ELD1 protein
HORVU1Hr1G007740	1H	16059712	16060359	LC_u	undescribed protein
HORVU1Hr1G007750	1H	16065693	16065926	LC_U	unknown function
HORVU1Hr1G007760	1H	16204508	16205085	LC_u	undescribed protein
HORVU1Hr1G007770	1H	16324813	16325567	LC_u	undescribed protein
HORVU1Hr1G007780	1H	16430240	16430876	LC_u	undescribed protein
HORVU1Hr1G007790	1H	16439562	16441613	HC_G	Cytochrome P450 superfamily protein
HORVU1Hr1G007800	1H	16446297	16448141	HC_G	Alcohol dehydrogenase
HORVU1Hr1G007810	1H	16449549	16453845	HC_G	UDP-Glycosyltransferase superfamily protein
HORVU1Hr1G007820	1H	16451477	16453491	LC_u	undescribed protein
HORVU1Hr1G007830	1H	16614810	16617902	HC_G	Cytochrome P450 superfamily protein
HORVU1Hr1G007840	1H	16641726	16646282	HC_G	Cytochrome P450 superfamily protein
HORVU1Hr1G007850	1H	16803977	16807300	HC_G	Intracellular protease 1
HORVU1Hr1G007860	1H	16845957	16846637	HC_G	Class I glutamine amidotransferase-like superfamily protein
HORVU1Hr1G007870	1H	16858725	16858856	HC_U	Chromosome 3B
HORVU1Hr1G007880	1H	16907076	16910857	HC_G	5'-3' exoribonuclease 3
HORVU1Hr1G007890	1H	16978250	16978381	HC_U	Chromosome 3B
HORVU1Hr1G007900	1H	17000119	17002317	HC_G	Cytochrome P450 superfamily protein
HORVU1Hr1G007910	1H	17189091	17200205	HC_G	MATE efflux family protein
HORVU1Hr1G007920	1H	17190774	17191913	LC_u	undescribed protein
HORVU1Hr1G007930	1H	17203138	17208768	HC_G	receptor kinase 1
HORVU1Hr1G007940	1H	17209420	17209710	LC_u	undescribed protein
HORVU1Hr1G007950	1H	17225409	17226258	HC_G	Pectin acetylesterase 10
HORVU1Hr1G007960	1H	17239240	17242567	LC_TE	Transposon protein
HORVU1Hr1G007970	1H	17269173	17270213	LC_u	undescribed protein
HORVU1Hr1G007980	1H	17271807	17272198	LC_u	undescribed protein
HORVU1Hr1G007990	1H	17275659	17276187	LC_u	undescribed protein
HORVU1Hr1G008000	1H	17277080	17277972	LC_u	undescribed protein
HORVU1Hr1G008010	1H	17278086	17278621	LC_u	undescribed protein
HORVU1Hr1G008020	1H	17283088	17284538	LC_TE	undescribed protein
HORVU1Hr1G008030	1H	17285703	17286246	LC_TE	Transposon protein
HORVU1Hr1G008040	1H	17290516	17291162	LC_u	undescribed protein
HORVU1Hr1G008050	1H	17308926	17310320	LC_u	undescribed protein
HORVU1Hr1G008060	1H	17310426	17311835	LC_u	undescribed protein
HORVU1Hr1G008070	1H	17312953	17314030	LC_u	undescribed protein
HORVU1Hr1G008080	1H	17316963	17317456	LC_u	undescribed protein
HORVU1Hr1G008090	1H	17327754	17333810	LC_U	unknown function
HORVU1Hr1G008100	1H	17336448	17342670	LC_TE?	F-box domain containing protein
HORVU1Hr1G008110	1H	17447097	17449114	HC_G	B3 domain-containing protein
HORVU1Hr1G008120	1H	17566211	17571933	HC_G	dehydroascorbate reductase 2
HORVU1Hr1G008130	1H	17580274	17583426	HC_G	11S seed storage protein
HORVU1Hr1G008140	1H	17584434	17585571	HC_G	TSA: Wollemia nobilis Ref_Wollemi_Transcript_13814_1438 transcribed RNA sequence
HORVU1Hr1G008150	1H	17623756	17625773	HC_G	B3 domain-containing protein
HORVU1Hr1G008160	1H	17670647	17672723	HC_G	COP9 signalosome complex subunit 5b
HORVU1Hr1G008170	1H	17712319	17712885	HC_G	Ubiquitin-like superfamily protein
HORVU1Hr1G008180	1H	17732545	17734926	LC_u	undescribed protein
HORVU1Hr1G008190	1H	17780449	17780887	LC_u	undescribed protein
HORVU1Hr1G008200	1H	17883249	17883796	LC_u	undescribed protein
HORVU1Hr1G008210	1H	17890110	17890984	LC_u	undescribed protein
HORVU1Hr1G008220	1H	17892767	17894266	LC_TE	undescribed protein
HORVU1Hr1G008230	1H	17898142	17905196	HC_G	dual specificity protein phosphatase 1
HORVU1Hr1G008240	1H	17899648	17900456	LC_u	undescribed protein
HORVU1Hr1G008250	1H	17906766	17913663	HC_G	beta-hexosaminidase 1
HORVU1Hr1G008260	1H	17909566	17910107	LC_u	undescribed protein
HORVU1Hr1G008270	1H	17919392	17919843	HC_G	Anthocyanin 5-aromatic acyltransferase
HORVU1Hr1G008280	1H	18025467	18026057	LC_TE	Retrotransposon protein
HORVU1Hr1G008290	1H	18102516	18109705	HC_G	MADS-box transcription factor 27
HORVU1Hr1G008300	1H	18158290	18163388	HC_G	MADS-box transcription factor 27
HORVU1Hr1G008310	1H	18160142	18160700	LC_u	undescribed protein
HORVU1Hr1G008320	1H	18327770	18327940	LC_TE	unknown function
HORVU1Hr1G008330	1H	18353003	18360045	HC_G	evolutionarily conserved C-terminal region 5
HORVU1Hr1G008340	1H	18398595	18399623	HC_U	unknown function
HORVU1Hr1G008350	1H	18408378	18414274	HC_G	UDP-galactose transporter 5
HORVU1Hr1G008360	1H	18458166	18463957	HC_G	laccase 7
HORVU1Hr1G008370	1H	18467379	18475324	HC_TE?	undescribed protein
HORVU1Hr1G008380	1H	18468091	18468928	HC_G	Heparanase-like protein 2
HORVU1Hr1G008390	1H	18469195	18469689	LC_TE	Retrotransposon protein
HORVU1Hr1G008400	1H	18470981	18471208	LC_TE	Retrotransposon protein
HORVU1Hr1G008410	1H	18471305	18471460	LC_TE	Retrotransposon protein
HORVU1Hr1G008420	1H	18484404	18485253	HC_G	Piriformospora indica-insensitive protein 2
HORVU1Hr1G008430	1H	18487438	18488152	HC_u	undescribed protein
HORVU1Hr1G008440	1H	18489346	18490548	HC_G	unknown function
HORVU1Hr1G008450	1H	18501526	18506051	LC_TE	unknown function
HORVU1Hr1G008460	1H	18524352	18525981	LC_TE	Retrotransposon protein
HORVU1Hr1G008470	1H	18547718	18548754	LC_u	undescribed protein
HORVU1Hr1G008480	1H	18553802	18554714	HC_U	Protein of unknown function (DUF674)
HORVU1Hr1G008490	1H	18558512	18564004	HC_G	unknown function
HORVU1Hr1G008500	1H	18593035	18593554	HC_U	unknown function
HORVU1Hr1G008510	1H	18605250	18607469	HC_G	Plant Tudor-like RNA-binding protein
HORVU1Hr1G008520	1H	18642554	18643432	HC_G	E3 ubiquitin-protein ligase RNF14
HORVU1Hr1G008530	1H	18663602	18666481	HC_G	RNA polymerase II transcription factor SIII (Elongin) subunit A
HORVU1Hr1G008540	1H	18670160	18671464	HC_G	Coffea canephora DH200=94 genomic scaffold
HORVU1Hr1G008550	1H	18766261	18766978	LC_u	undescribed protein
HORVU1Hr1G008560	1H	18775269	18781128	HC_u	undescribed protein
HORVU1Hr1G008570	1H	18775269	18781129	LC_u	undescribed protein
HORVU1Hr1G008580	1H	18791873	18793437	HC_u	undescribed protein
HORVU1Hr1G008590	1H	18791873	18795643	LC_u	undescribed protein
HORVU1Hr1G008600	1H	18797406	18800901	LC_u	undescribed protein
HORVU1Hr1G008610	1H	18800249	18800901	LC_u	undescribed protein
HORVU1Hr1G008620	1H	18802466	18807666	HC_G	Coiled-coil domain-containing protein 130
HORVU1Hr1G008630	1H	18821209	18821791	LC_U	cDNA clone:J013022N21
HORVU1Hr1G008640	1H	18833375	18840807	LC_u	undescribed protein
HORVU1Hr1G008650	1H	18846019	18848329	HC_G	AT-hook motif nuclear-localized protein 20
HORVU1Hr1G008660	1H	18900709	18901671	LC_u	undescribed protein
HORVU1Hr1G008670	1H	18905892	18907170	HC_G	Lysosomal Pro-X carboxypeptidase
HORVU1Hr1G008680	1H	18913478	18914276	LC_U	unknown function
HORVU1Hr1G008690	1H	19120683	19123537	HC_G	Histone-lysine N-methyltransferase
HORVU1Hr1G008700	1H	19198822	19199561	LC_u	undescribed protein
HORVU1Hr1G008710	1H	19200886	19202046	LC_u	undescribed protein
HORVU1Hr1G008720	1H	19202305	19202934	LC_u	undescribed protein
HORVU1Hr1G008730	1H	19214421	19214684	LC_TE	Retrotransposon protein
HORVU1Hr1G008740	1H	19232154	19232845	LC_u	undescribed protein

## Sheet: Qrbg_1H_2
QTL Qrbg_1H_2 identified in MAGIC 1 to 4 with peak marker located between 18.4 Mbp
Gene ID	Chromosome	Physical location [bp]		Gene class	Annotation
HORVU1Hr1G005020	1H	10962741	10963499	HC_G	Homeobox-leucine zipper protein HDG11
HORVU1Hr1G005030	1H	11022546	11023994	HC_G	Omega gliadin
HORVU1Hr1G005040	1H	11078444	11078753	LC_u	undescribed protein
HORVU1Hr1G005050	1H	11083307	11083821	LC_u	undescribed protein
HORVU1Hr1G005060	1H	11118718	11120236	LC_u	undescribed protein
HORVU1Hr1G005070	1H	11120827	11121844	HC_G	Protein phosphatase 2C family protein
HORVU1Hr1G005080	1H	11121991	11122735	LC_u	undescribed protein
HORVU1Hr1G005090	1H	11138897	11142264	HC_G	Protein phosphatase 2C family protein
HORVU1Hr1G005100	1H	11164321	11166101	HC_u	undescribed protein
HORVU1Hr1G005110	1H	11164570	11166159	HC_G	Metallothionein
HORVU1Hr1G005120	1H	11188338	11195149	HC_G	outer plastid envelope protein 16-1
HORVU1Hr1G005130	1H	11203119	11203455	HC_U	BnaA03g18860D protein
HORVU1Hr1G005140	1H	11209247	11275459	HC_G	Pectin acetylesterase 5
HORVU1Hr1G005150	1H	11222573	11224028	HC_G	Hor1-17 C-hordein
HORVU1Hr1G005160	1H	11225248	11226346	LC_u	undescribed protein
HORVU1Hr1G005170	1H	11252992	11253607	HC_G	Malectin/receptor-like protein kinase family protein
HORVU1Hr1G005180	1H	11354917	11370257	HC_G	Disease resistance protein
HORVU1Hr1G005190	1H	11372749	11378051	LC_u	undescribed protein
HORVU1Hr1G005200	1H	11373696	11373993	HC_G	Mitochondrial import inner membrane translocase subunit Tim9
HORVU1Hr1G005210	1H	11382235	11382720	LC_u	undescribed protein
HORVU1Hr1G005220	1H	11452093	11453473	LC_u	undescribed protein
HORVU1Hr1G005230	1H	11457345	11458493	HC_u	undescribed protein
HORVU1Hr1G005240	1H	11464203	11465311	LC_u	undescribed protein
HORVU1Hr1G005250	1H	11471319	11472645	LC_u	undescribed protein
HORVU1Hr1G005260	1H	11498084	11501301	HC_G	ankyrin repeat family protein
HORVU1Hr1G005270	1H	11510231	11516239	HC_U	Family of unknown function (DUF566)
HORVU1Hr1G005280	1H	11519498	11521478	HC_U	unknown function
HORVU1Hr1G005290	1H	11525796	11528563	HC_G	ENTH/ANTH/VHS superfamily protein
HORVU1Hr1G005300	1H	11528714	11529557	LC_u	undescribed protein
HORVU1Hr1G005310	1H	11529971	11531371	LC_u	undescribed protein
HORVU1Hr1G005320	1H	11543631	11547717	LC_u	undescribed protein
HORVU1Hr1G005330	1H	11543687	11545066	LC_u	undescribed protein
HORVU1Hr1G005340	1H	11544945	11545210	LC_u	undescribed protein
HORVU1Hr1G005350	1H	11554370	11556298	HC_G	Protein kinase superfamily protein
HORVU1Hr1G005360	1H	11579708	11582821	HC_G	Cytochrome P450 superfamily protein
HORVU1Hr1G005370	1H	11662347	11665843	HC_G	embryo defective 2735
HORVU1Hr1G005380	1H	11663403	11663855	LC_u	undescribed protein
HORVU1Hr1G005390	1H	11688713	11691059	HC_TE?	DOF zinc finger protein 1
CAJ29311.1	1H	11689220	11690527	ncbi|dof5	dof zinc finger protein 5
HORVU1Hr1G005400	1H	11763125	11763900	LC_u	undescribed protein
HORVU1Hr1G005410	1H	11796869	11800886	HC_G	Dirigent protein 11
HORVU1Hr1G005420	1H	11809078	11810555	HC_G	Dirigent protein 21
HORVU1Hr1G005430	1H	11822459	11824892	HC_G	Homeobox-leucine zipper protein ROC4
HORVU1Hr1G005440	1H	11941007	11941186	LC_u	undescribed protein
HORVU1Hr1G005450	1H	11941280	11942726	HC_G	Spastin
HORVU1Hr1G005460	1H	11955986	11958292	HC_G	Low molecular weight glutenin subunit
ACU09493.1	1H	11957057	11957968	ncbi|-	B hordein
HORVU1Hr1G005470	1H	11979974	12061546	HC_G	Disease resistance protein
HORVU1Hr1G005480	1H	11986196	11987330	LC_TE	Transposon protein
HORVU1Hr1G005490	1H	11988635	11990397	LC_TE	Transposon protein
HORVU1Hr1G005500	1H	12034702	12036471	HC_u	undescribed protein
HORVU1Hr1G005510	1H	12039437	12043118	HC_G	Protein kinase family protein
HORVU1Hr1G005520	1H	12065695	12077935	HC_G	Disease resistance protein
HORVU1Hr1G005530	1H	12088805	12092823	HC_G	S-adenosyl-L-methionine-dependent methyltransferases superfamily protein
HORVU1Hr1G005540	1H	12095518	12095844	LC_u	undescribed protein
HORVU1Hr1G005550	1H	12114085	12114647	HC_G	LON peptidase N-terminal domain and RING finger protein 1
HORVU1Hr1G005560	1H	12116007	12116500	LC_u	undescribed protein
HORVU1Hr1G005570	1H	12123891	12124454	LC_u	undescribed protein
HORVU1Hr1G005580	1H	12225126	12228409	LC_u	undescribed protein
HORVU1Hr1G005590	1H	12225487	12228001	LC_u	undescribed protein
HORVU1Hr1G005600	1H	12285922	12289772	HC_G	ACT domain-containing protein
HORVU1Hr1G005610	1H	12288196	12288341	LC_u	undescribed protein
HORVU1Hr1G005620	1H	12291244	12291920	LC_u	undescribed protein
HORVU1Hr1G005630	1H	12299214	12302434	HC_G	RING/U-box superfamily protein
HORVU1Hr1G005640	1H	12300170	12305533	LC_u	undescribed protein
HORVU1Hr1G005650	1H	12302719	12305532	LC_u	undescribed protein
HORVU1Hr1G005660	1H	12305910	12306600	LC_u	undescribed protein
HORVU1Hr1G005670	1H	12313402	12314343	LC_u	undescribed protein
HORVU1Hr1G005680	1H	12440825	12445476	HC_G	Beta-1
HORVU1Hr1G005690	1H	12449028	12449907	HC_G	ROTUNDIFOLIA like 17
HORVU1Hr1G005700	1H	12468282	12472163	HC_G	receptor-like protein kinase 1
HORVU1Hr1G005710	1H	12479859	12492827	HC_G	Disease resistance protein
HORVU1Hr1G005720	1H	12484345	12488964	HC_G	Protein kinase superfamily protein
HORVU1Hr1G005730	1H	12495183	12500461	HC_G	Dehydrogenase/reductase SDR family member 4
HORVU1Hr1G005740	1H	12499679	12500423	LC_u	undescribed protein
HORVU1Hr1G005750	1H	12506111	12506941	HC_u	undescribed protein
HORVU1Hr1G005760	1H	12508776	12510529	HC_G	Pathogenesis-related thaumatin superfamily protein
HORVU1Hr1G005770	1H	12527690	12527803	LC_u	undescribed protein
HORVU1Hr1G005780	1H	12552705	12553411	LC_u	undescribed protein
HORVU1Hr1G005790	1H	12553917	12555037	HC_G	3-ketoacyl-CoA synthase 5
HORVU1Hr1G005800	1H	12565850	12570886	HC_G	Cation/H(+) antiporter 20
HORVU1Hr1G005810	1H	12568298	12568955	LC_u	undescribed protein
HORVU1Hr1G005820	1H	12620650	12625518	LC_TE	undescribed protein
HORVU1Hr1G005830	1H	12627978	12628196	HC_G	(+)-delta-cadinene synthase
HORVU1Hr1G005840	1H	12628232	12628838	LC_TE	unknown function
HORVU1Hr1G005850	1H	12650962	12651929	LC_u	undescribed protein
HORVU1Hr1G005860	1H	12653585	12653830	LC_U	Chromosome 3B
HORVU1Hr1G005870	1H	12718452	12719313	HC_G	histone H2A 6
HORVU1Hr1G005890	1H	12769872	12771047	LC_u	undescribed protein
HORVU1Hr1G005910	1H	12889839	12890074	HC_U	unknown function
HORVU1Hr1G005920	1H	12950868	12954667	HC_G	Inorganic pyrophosphatase
HORVU1Hr1G005930	1H	12966882	12967705	LC_TE	Retrotransposon protein
HORVU1Hr1G005940	1H	12967729	12968103	LC_U	unknown function
HORVU1Hr1G005950	1H	12968502	13067974	LC_u	undescribed protein
HORVU1Hr1G005960	1H	12988276	12988884	LC_u	undescribed protein
HORVU1Hr1G005970	1H	12989677	12990296	LC_u	undescribed protein
HORVU1Hr1G005980	1H	12990954	13005515	HC_G	Poly [ADP-ribose] polymerase 1
HORVU1Hr1G005990	1H	13013941	13014186	HC_U	unknown function
HORVU1Hr1G006000	1H	13014196	13014693	LC_TE	unknown function
HORVU1Hr1G006010	1H	13031252	13037652	LC_u	undescribed protein
HORVU1Hr1G006020	1H	13034781	13206635	HC_G	receptor kinase 1
HORVU1Hr1G006030	1H	13039062	13039453	LC_u	undescribed protein
HORVU1Hr1G006040	1H	13042384	13043120	LC_u	undescribed protein
HORVU1Hr1G006050	1H	13043151	13052528	LC_TE	Transposon protein
HORVU1Hr1G006060	1H	13048735	13049166	LC_u	undescribed protein
HORVU1Hr1G006070	1H	13050565	13067974	LC_u	undescribed protein
HORVU1Hr1G006080	1H	13058891	13059269	LC_u	undescribed protein
HORVU1Hr1G006090	1H	13062002	13062201	LC_u	undescribed protein
HORVU1Hr1G006100	1H	13062603	13063302	LC_u	undescribed protein
HORVU1Hr1G006110	1H	13064491	13065400	LC_u	undescribed protein
HORVU1Hr1G006120	1H	13065764	13067029	LC_u	undescribed protein
HORVU1Hr1G006130	1H	13072004	13072875	HC_G	receptor-like protein kinase 2
HORVU1Hr1G006140	1H	13076601	13078507	LC_u	undescribed protein
HORVU1Hr1G006150	1H	13085670	13086764	LC_u	undescribed protein
HORVU1Hr1G006160	1H	13107198	13109065	LC_TE	Retrotransposon protein
HORVU1Hr1G006170	1H	13109078	13110516	LC_u	undescribed protein
HORVU1Hr1G006180	1H	13109646	13111581	LC_u	undescribed protein
HORVU1Hr1G006190	1H	13113734	13114306	LC_u	undescribed protein
HORVU1Hr1G006200	1H	13115230	13116001	LC_TE	Retrotransposon protein
HORVU1Hr1G006210	1H	13118629	13119981	LC_u	undescribed protein
HORVU1Hr1G006220	1H	13120189	13121659	LC_u	undescribed protein
HORVU1Hr1G006230	1H	13122434	13123812	HC_G	Cytochrome P450 71C4
HORVU1Hr1G006240	1H	13131743	13132955	HC_G	Chromosome 3B
HORVU1Hr1G006250	1H	13133152	13134731	LC_TE	undescribed protein
HORVU1Hr1G006260	1H	13136769	13137155	LC_u	undescribed protein
HORVU1Hr1G006270	1H	13143984	13144838	LC_u	undescribed protein
HORVU1Hr1G006280	1H	13160439	13160868	LC_u	undescribed protein
HORVU1Hr1G006290	1H	13160452	13167066	HC_G	Disease resistance protein
HORVU1Hr1G006300	1H	13168505	13169035	LC_u	undescribed protein
HORVU1Hr1G006310	1H	13169346	13169645	LC_u	undescribed protein
HORVU1Hr1G006320	1H	13170136	13170725	LC_TE	Transposon protein
HORVU1Hr1G006330	1H	13175460	13175899	LC_u	undescribed protein
HORVU1Hr1G006340	1H	13195925	13204281	LC_TE	Retrotransposon protein
HORVU1Hr1G006350	1H	13231548	13232892	HC_G	Transcription factor GLABRA 3
HORVU1Hr1G006360	1H	13235382	13236249	LC_u	undescribed protein
HORVU1Hr1G006370	1H	13236796	13237217	LC_TE	Retrotransposon protein
HORVU1Hr1G006380	1H	13239726	13240774	LC_u	undescribed protein
HORVU1Hr1G006390	1H	13240852	13262948	LC_TE?	F14M2.6 protein
HORVU1Hr1G006400	1H	13242840	13243496	LC_u	undescribed protein
HORVU1Hr1G006410	1H	13247179	13247578	LC_u	undescribed protein
HORVU1Hr1G006420	1H	13247879	13249510	LC_TE	unknown function
HORVU1Hr1G006430	1H	13249802	13251527	LC_u	undescribed protein
HORVU1Hr1G006440	1H	13252137	13253397	LC_u	undescribed protein
HORVU1Hr1G006450	1H	13253512	13256720	LC_u	undescribed protein
HORVU1Hr1G006460	1H	13271927	13273038	LC_u	undescribed protein
HORVU1Hr1G006470	1H	13273182	13276641	LC_TE	unknown function
HORVU1Hr1G006480	1H	13277627	13278093	LC_u	undescribed protein
HORVU1Hr1G006490	1H	13284703	13285287	LC_TE	unknown function
HORVU1Hr1G006500	1H	13304124	13305060	LC_u	undescribed protein
HORVU1Hr1G006510	1H	13305223	13306044	LC_u	undescribed protein
HORVU1Hr1G006520	1H	13306803	13309687	LC_U	Chromosome 3B
HORVU1Hr1G006530	1H	13310039	13312262	LC_TE	Transposon Ty1-H Gag-Pol polyprotein
HORVU1Hr1G006540	1H	13317626	13318507	LC_u	undescribed protein
HORVU1Hr1G006550	1H	13318586	13320418	LC_TE	Transposon protein
HORVU1Hr1G006560	1H	13320710	13321769	LC_u	undescribed protein
HORVU1Hr1G006570	1H	13321914	13323193	LC_u	undescribed protein
HORVU1Hr1G006580	1H	13325809	13327980	LC_TE	undescribed protein
HORVU1Hr1G006590	1H	13328048	13334311	HC_G	Beta-fructofuranosidase
HORVU1Hr1G006600	1H	13333746	13334311	LC_u	undescribed protein
HORVU1Hr1G006610	1H	13334454	13334870	LC_u	undescribed protein
HORVU1Hr1G006620	1H	13334949	13336697	LC_u	undescribed protein
HORVU1Hr1G006630	1H	13337081	13338868	LC_TE	unknown function
HORVU1Hr1G006640	1H	13344800	13345406	LC_u	undescribed protein
HORVU1Hr1G006650	1H	13356324	13357032	LC_u	undescribed protein
HORVU1Hr1G006660	1H	13357140	13357968	LC_u	undescribed protein
HORVU1Hr1G006670	1H	13358162	13362158	LC_u	undescribed protein
HORVU1Hr1G006680	1H	13365599	13366505	LC_u	undescribed protein
HORVU1Hr1G006690	1H	13366561	13369126	LC_u	undescribed protein
HORVU1Hr1G006700	1H	13369919	13370393	LC_u	undescribed protein
HORVU1Hr1G006710	1H	13386649	13388288	LC_u	undescribed protein
HORVU1Hr1G006720	1H	13388440	13392214	LC_u	undescribed protein
HORVU1Hr1G006730	1H	13392378	13394267	LC_u	undescribed protein
HORVU1Hr1G006740	1H	13394462	13395585	LC_u	undescribed protein
HORVU1Hr1G006750	1H	13396127	13396623	HC_G	GDSL esterase/lipase
HORVU1Hr1G006760	1H	13482639	13485305	LC_TE	Transposon protein
HORVU1Hr1G006770	1H	13499647	13518570	HC_G	MORC family CW-type zinc finger protein 3
CDF77346.1	1H	13499692	13517044	ncbi|MORC2	CRT1-like GHKL ATPase
HORVU1Hr1G006780	1H	13519079	13523464	HC_G	Protoheme IX farnesyltransferase
HORVU1Hr1G006790	1H	13521748	13522338	LC_u	undescribed protein
HORVU1Hr1G006800	1H	13524053	13525174	LC_u	undescribed protein
HORVU1Hr1G006810	1H	13540616	13541108	LC_u	undescribed protein
HORVU1Hr1G006820	1H	13541247	13541662	LC_u	undescribed protein
HORVU1Hr1G006830	1H	13543263	13543577	LC_u	undescribed protein
HORVU1Hr1G006840	1H	13544708	13545635	LC_u	undescribed protein
HORVU1Hr1G006850	1H	13572523	13573212	HC_TE?	Zinc finger MYM-type protein 5
HORVU1Hr1G006860	1H	13574504	13581973	HC_G	Glucose-6-phosphate isomerase
HORVU1Hr1G006870	1H	13584077	13584923	LC_u	undescribed protein
HORVU1Hr1G006880	1H	13584346	13587856	HC_U	unknown protein; Has 30201 Blast hits to 17322 proteins in 780 species: Archae - 12; Bacteria - 1396; Metazoa - 17338; Fungi - 3422; Plants - 5037; Viruses - 0; Other Eukaryotes - 2996 (source: NCBI BLink).
HORVU1Hr1G006890	1H	13586405	13591514	HC_TE?	RNA-binding protein 39
HORVU1Hr1G006900	1H	13588944	13589866	LC_u	undescribed protein
HORVU1Hr1G006910	1H	13595585	13597164	HC_TE?	zinc-finger protein 3
ABA25902.1	1H	13596299	13596790	ncbi|ZFP16-2	ZFP16-2
HORVU1Hr1G006920	1H	13601616	13602984	HC_TE?	zinc-finger protein 3
ABA25898.1	1H	13602108	13602656	ncbi|ZFP16-1	ZFP16-1
HORVU1Hr1G006930	1H	13687375	13687727	HC_U	unknown function
HORVU1Hr1G006940	1H	13690365	13695582	HC_U	Plant protein of unknown function (DUF247)
HORVU1Hr1G006950	1H	13725749	13735135	HC_G	Armadillo/beta-catenin-like repeat protein
HORVU1Hr1G006960	1H	13730148	13731527	LC_TE	RNA-directed DNA polymerase (Reverse transcriptase) domain containing protein
HORVU1Hr1G006970	1H	13743636	13744060	HC_G	Hybrid signal transduction histidine kinase I
HORVU1Hr1G006980	1H	13855397	13855967	HC_U	Protein of unknown function (DUF594)
HORVU1Hr1G006990	1H	13857261	13857495	LC_u	undescribed protein
HORVU1Hr1G007000	1H	13977714	13983337	LC_TE?	inositol polyphosphate 5-phosphatase I
HORVU1Hr1G007010	1H	13988639	13992768	HC_G	B3 domain-containing protein
HORVU1Hr1G007020	1H	13992998	13993685	LC_u	undescribed protein
HORVU1Hr1G007030	1H	14002786	14003323	LC_u	undescribed protein
HORVU1Hr1G007040	1H	14004082	14004687	HC_G	B3 domain-containing protein
HORVU1Hr1G007050	1H	14004878	14005557	LC_u	undescribed protein
HORVU1Hr1G007060	1H	14019993	14020446	LC_TE	Transposon protein
HORVU1Hr1G007070	1H	14020584	14020841	LC_TE	Transposon protein
HORVU1Hr1G007080	1H	14026248	14027222	LC_u	undescribed protein
HORVU1Hr1G007090	1H	14037155	14038029	LC_u	undescribed protein
HORVU1Hr1G007100	1H	14039870	14040554	HC_G	B3 domain-containing protein
HORVU1Hr1G007110	1H	14042327	14042684	LC_u	undescribed protein
HORVU1Hr1G007120	1H	14102090	14102341	LC_TE	unknown function
HORVU1Hr1G007130	1H	14115718	14116488	LC_u	undescribed protein
HORVU1Hr1G007140	1H	14123074	14124251	LC_u	undescribed protein
HORVU1Hr1G007150	1H	14152477	14154601	HC_TE?	Zinc finger MYM-type protein 1
HORVU1Hr1G007160	1H	14165766	14166280	LC_u	undescribed protein
HORVU1Hr1G007170	1H	14166808	14167683	LC_U	unknown function
HORVU1Hr1G007180	1H	14167951	14168400	LC_u	undescribed protein
HORVU1Hr1G007190	1H	14170968	14172260	LC_U	unknown function
HORVU1Hr1G007200	1H	14172689	14173309	LC_u	undescribed protein
HORVU1Hr1G007210	1H	14173972	14175247	LC_u	undescribed protein
HORVU1Hr1G007220	1H	14175542	14176082	LC_u	undescribed protein
HORVU1Hr1G007230	1H	14177949	14178525	LC_u	undescribed protein
HORVU1Hr1G007240	1H	14182824	14183596	LC_u	undescribed protein
HORVU1Hr1G007250	1H	14184518	14185349	LC_u	undescribed protein
HORVU1Hr1G007260	1H	14193668	14193937	LC_u	undescribed protein
HORVU1Hr1G007270	1H	14199735	14209814	LC_TE	unknown function
HORVU1Hr1G007280	1H	14209281	14209756	LC_u	undescribed protein
HORVU1Hr1G007290	1H	14277312	14283089	HC_G	ERD (early-responsive to dehydration stress) family protein
HORVU1Hr1G007300	1H	14343812	14344908	HC_TE?	HCP-like superfamily protein with MYND-type zinc finger
HORVU1Hr1G007310	1H	14369286	14375231	HC_G	Calcium-transporting ATPase 1
HORVU1Hr1G007320	1H	14418805	14427267	HC_G	Calmodulin-binding protein
HORVU1Hr1G007330	1H	14430887	14431350	LC_u	undescribed protein
HORVU1Hr1G007340	1H	14590744	14602323	LC_TE	Retrotransposon protein
HORVU1Hr1G007350	1H	14593297	14602267	LC_U	unknown function
HORVU1Hr1G007360	1H	14636011	14636149	HC_U	unknown function
HORVU1Hr1G007370	1H	14636041	14636419	LC_u	undescribed protein
HORVU1Hr1G007380	1H	14756343	14757724	LC_u	undescribed protein
HORVU1Hr1G007390	1H	14993374	14993569	LC_u	undescribed protein
HORVU1Hr1G007400	1H	14996338	14998059	HC_G	Cytochrome P450 superfamily protein
ACJ70085.1	1H	14996375	14998038	ncbi|CYP79A8	cytochrome P450
HORVU1Hr1G007410	1H	15016053	15016853	LC_u	undescribed protein
HORVU1Hr1G007420	1H	15064462	15066976	HC_G	Cytochrome P450 superfamily protein
HORVU1Hr1G007430	1H	15146186	15146866	LC_u	undescribed protein
HORVU1Hr1G007440	1H	15256220	15256459	HC_G	Helicase-like protein
HORVU1Hr1G007450	1H	15260182	15260682	LC_u	undescribed protein
HORVU1Hr1G007460	1H	15273402	15273655	HC_G	Ribosomal protein-like
HORVU1Hr1G007470	1H	15282793	15284795	LC_u	undescribed protein
HORVU1Hr1G007480	1H	15304943	15305722	HC_G	Bowman-Birk type trypsin inhibitor
HORVU1Hr1G007490	1H	15305007	15305657	LC_u	undescribed protein
HORVU1Hr1G007500	1H	15473395	15473970	LC_TE	Retrotransposon protein
HORVU1Hr1G007510	1H	15502475	15502853	LC_U	unknown function
HORVU1Hr1G007520	1H	15517885	15518076	LC_TE	unknown function
HORVU1Hr1G007540	1H	15525075	15525308	HC_G	Chlorophyll synthase
HORVU1Hr1G007550	1H	15587162	15588035	LC_u	undescribed protein
HORVU1Hr1G007560	1H	15590118	15591845	LC_u	undescribed protein
HORVU1Hr1G007570	1H	15597119	15597754	LC_u	undescribed protein
HORVU1Hr1G007580	1H	15598792	15607504	HC_G	E3 UFM1-protein ligase 1 homolog
HORVU1Hr1G007590	1H	15608092	15608416	LC_u	undescribed protein
HORVU1Hr1G007600	1H	15611399	15615821	HC_G	E3 UFM1-protein ligase 1 homolog
HORVU1Hr1G007610	1H	15645456	15646007	LC_u	undescribed protein
HORVU1Hr1G007620	1H	15662183	15670591	LC_TE	unknown function
HORVU1Hr1G007630	1H	15687446	15692248	HC_G	TRICHOME BIREFRINGENCE-LIKE 11
HORVU1Hr1G007640	1H	15687487	15695576	HC_G	Nucleoside diphosphate-linked moiety X motif 22
HORVU1Hr1G007650	1H	15699921	15704170	LC_u	undescribed protein
HORVU1Hr1G007660	1H	15705476	15706385	HC_u	undescribed protein
HORVU1Hr1G007670	1H	15784425	15785094	LC_u	undescribed protein
HORVU1Hr1G007680	1H	15788896	15789671	LC_u	undescribed protein
HORVU1Hr1G007690	1H	15793808	15794062	LC_TE?	General transcription factor 2-related zinc finger protein
HORVU1Hr1G007700	1H	15959006	15959541	LC_u	undescribed protein
HORVU1Hr1G007710	1H	16031422	16031632	LC_u	undescribed protein
HORVU1Hr1G007720	1H	16055766	16057969	HC_G	UDP-Glycosyltransferase superfamily protein
HORVU1Hr1G007730	1H	16059676	16063756	HC_G	elongation defective 1 protein / ELD1 protein
HORVU1Hr1G007740	1H	16059712	16060359	LC_u	undescribed protein
HORVU1Hr1G007750	1H	16065693	16065926	LC_U	unknown function
HORVU1Hr1G007760	1H	16204508	16205085	LC_u	undescribed protein
HORVU1Hr1G007770	1H	16324813	16325567	LC_u	undescribed protein
HORVU1Hr1G007780	1H	16430240	16430876	LC_u	undescribed protein
HORVU1Hr1G007790	1H	16439562	16441613	HC_G	Cytochrome P450 superfamily protein
HORVU1Hr1G007800	1H	16446297	16448141	HC_G	Alcohol dehydrogenase
HORVU1Hr1G007810	1H	16449549	16453845	HC_G	UDP-Glycosyltransferase superfamily protein
HORVU1Hr1G007820	1H	16451477	16453491	LC_u	undescribed protein
HORVU1Hr1G007830	1H	16614810	16617902	HC_G	Cytochrome P450 superfamily protein
HORVU1Hr1G007840	1H	16641726	16646282	HC_G	Cytochrome P450 superfamily protein
HORVU1Hr1G007850	1H	16803977	16807300	HC_G	Intracellular protease 1
HORVU1Hr1G007860	1H	16845957	16846637	HC_G	Class I glutamine amidotransferase-like superfamily protein
HORVU1Hr1G007870	1H	16858725	16858856	HC_U	Chromosome 3B
HORVU1Hr1G007880	1H	16907076	16910857	HC_G	5'-3' exoribonuclease 3
HORVU1Hr1G007890	1H	16978250	16978381	HC_U	Chromosome 3B
HORVU1Hr1G007900	1H	17000119	17002317	HC_G	Cytochrome P450 superfamily protein
HORVU1Hr1G007910	1H	17189091	17200205	HC_G	MATE efflux family protein
HORVU1Hr1G007920	1H	17190774	17191913	LC_u	undescribed protein
HORVU1Hr1G007930	1H	17203138	17208768	HC_G	receptor kinase 1
HORVU1Hr1G007940	1H	17209420	17209710	LC_u	undescribed protein
HORVU1Hr1G007950	1H	17225409	17226258	HC_G	Pectin acetylesterase 10
HORVU1Hr1G007960	1H	17239240	17242567	LC_TE	Transposon protein
HORVU1Hr1G007970	1H	17269173	17270213	LC_u	undescribed protein
HORVU1Hr1G007980	1H	17271807	17272198	LC_u	undescribed protein
HORVU1Hr1G007990	1H	17275659	17276187	LC_u	undescribed protein
HORVU1Hr1G008000	1H	17277080	17277972	LC_u	undescribed protein
HORVU1Hr1G008010	1H	17278086	17278621	LC_u	undescribed protein
HORVU1Hr1G008020	1H	17283088	17284538	LC_TE	undescribed protein
HORVU1Hr1G008030	1H	17285703	17286246	LC_TE	Transposon protein
HORVU1Hr1G008040	1H	17290516	17291162	LC_u	undescribed protein
HORVU1Hr1G008050	1H	17308926	17310320	LC_u	undescribed protein
HORVU1Hr1G008060	1H	17310426	17311835	LC_u	undescribed protein
HORVU1Hr1G008070	1H	17312953	17314030	LC_u	undescribed protein
HORVU1Hr1G008080	1H	17316963	17317456	LC_u	undescribed protein
HORVU1Hr1G008090	1H	17327754	17333810	LC_U	unknown function
HORVU1Hr1G008100	1H	17336448	17342670	LC_TE?	F-box domain containing protein
HORVU1Hr1G008110	1H	17447097	17449114	HC_G	B3 domain-containing protein
HORVU1Hr1G008120	1H	17566211	17571933	HC_G	dehydroascorbate reductase 2
HORVU1Hr1G008130	1H	17580274	17583426	HC_G	11S seed storage protein
HORVU1Hr1G008140	1H	17584434	17585571	HC_G	TSA: Wollemia nobilis Ref_Wollemi_Transcript_13814_1438 transcribed RNA sequence
HORVU1Hr1G008150	1H	17623756	17625773	HC_G	B3 domain-containing protein
HORVU1Hr1G008160	1H	17670647	17672723	HC_G	COP9 signalosome complex subunit 5b
HORVU1Hr1G008170	1H	17712319	17712885	HC_G	Ubiquitin-like superfamily protein
HORVU1Hr1G008180	1H	17732545	17734926	LC_u	undescribed protein
HORVU1Hr1G008190	1H	17780449	17780887	LC_u	undescribed protein
HORVU1Hr1G008200	1H	17883249	17883796	LC_u	undescribed protein
HORVU1Hr1G008210	1H	17890110	17890984	LC_u	undescribed protein
HORVU1Hr1G008220	1H	17892767	17894266	LC_TE	undescribed protein
HORVU1Hr1G008230	1H	17898142	17905196	HC_G	dual specificity protein phosphatase 1
HORVU1Hr1G008240	1H	17899648	17900456	LC_u	undescribed protein
HORVU1Hr1G008250	1H	17906766	17913663	HC_G	beta-hexosaminidase 1
HORVU1Hr1G008260	1H	17909566	17910107	LC_u	undescribed protein
HORVU1Hr1G008270	1H	17919392	17919843	HC_G	Anthocyanin 5-aromatic acyltransferase
HORVU1Hr1G008280	1H	18025467	18026057	LC_TE	Retrotransposon protein
HORVU1Hr1G008290	1H	18102516	18109705	HC_G	MADS-box transcription factor 27
HORVU1Hr1G008300	1H	18158290	18163388	HC_G	MADS-box transcription factor 27
HORVU1Hr1G008310	1H	18160142	18160700	LC_u	undescribed protein
HORVU1Hr1G008320	1H	18327770	18327940	LC_TE	unknown function
HORVU1Hr1G008330	1H	18353003	18360045	HC_G	evolutionarily conserved C-terminal region 5
JHI-Hv50k-2016-14683	1H	18358190	18358191
HORVU1Hr1G008340	1H	18398595	18399623	HC_U	unknown function
HORVU1Hr1G008350	1H	18408378	18414274	HC_G	UDP-galactose transporter 5
HORVU1Hr1G008360	1H	18458166	18463957	HC_G	laccase 7
HORVU1Hr1G008370	1H	18467379	18475324	HC_TE?	undescribed protein
HORVU1Hr1G008380	1H	18468091	18468928	HC_G	Heparanase-like protein 2
HORVU1Hr1G008390	1H	18469195	18469689	LC_TE	Retrotransposon protein
HORVU1Hr1G008400	1H	18470981	18471208	LC_TE	Retrotransposon protein
HORVU1Hr1G008410	1H	18471305	18471460	LC_TE	Retrotransposon protein
HORVU1Hr1G008420	1H	18484404	18485253	HC_G	Piriformospora indica-insensitive protein 2
HORVU1Hr1G008430	1H	18487438	18488152	HC_u	undescribed protein
HORVU1Hr1G008440	1H	18489346	18490548	HC_G	unknown function
HORVU1Hr1G008450	1H	18501526	18506051	LC_TE	unknown function
HORVU1Hr1G008460	1H	18524352	18525981	LC_TE	Retrotransposon protein
HORVU1Hr1G008470	1H	18547718	18548754	LC_u	undescribed protein
HORVU1Hr1G008480	1H	18553802	18554714	HC_U	Protein of unknown function (DUF674)
HORVU1Hr1G008490	1H	18558512	18564004	HC_G	unknown function
HORVU1Hr1G008500	1H	18593035	18593554	HC_U	unknown function
HORVU1Hr1G008510	1H	18605250	18607469	HC_G	Plant Tudor-like RNA-binding protein
HORVU1Hr1G008520	1H	18642554	18643432	HC_G	E3 ubiquitin-protein ligase RNF14
HORVU1Hr1G008530	1H	18663602	18666481	HC_G	RNA polymerase II transcription factor SIII (Elongin) subunit A
HORVU1Hr1G008540	1H	18670160	18671464	HC_G	Coffea canephora DH200=94 genomic scaffold
HORVU1Hr1G008550	1H	18766261	18766978	LC_u	undescribed protein
HORVU1Hr1G008560	1H	18775269	18781128	HC_u	undescribed protein
HORVU1Hr1G008570	1H	18775269	18781129	LC_u	undescribed protein
HORVU1Hr1G008580	1H	18791873	18793437	HC_u	undescribed protein
HORVU1Hr1G008590	1H	18791873	18795643	LC_u	undescribed protein
HORVU1Hr1G008600	1H	18797406	18800901	LC_u	undescribed protein
HORVU1Hr1G008610	1H	18800249	18800901	LC_u	undescribed protein
HORVU1Hr1G008620	1H	18802466	18807666	HC_G	Coiled-coil domain-containing protein 130
HORVU1Hr1G008630	1H	18821209	18821791	LC_U	cDNA clone:J013022N21
HORVU1Hr1G008640	1H	18833375	18840807	LC_u	undescribed protein
HORVU1Hr1G008650	1H	18846019	18848329	HC_G	AT-hook motif nuclear-localized protein 20
HORVU1Hr1G008660	1H	18900709	18901671	LC_u	undescribed protein
HORVU1Hr1G008670	1H	18905892	18907170	HC_G	Lysosomal Pro-X carboxypeptidase
HORVU1Hr1G008680	1H	18913478	18914276	LC_U	unknown function
HORVU1Hr1G008690	1H	19120683	19123537	HC_G	Histone-lysine N-methyltransferase
HORVU1Hr1G008700	1H	19198822	19199561	LC_u	undescribed protein
HORVU1Hr1G008710	1H	19200886	19202046	LC_u	undescribed protein
HORVU1Hr1G008720	1H	19202305	19202934	LC_u	undescribed protein
HORVU1Hr1G008730	1H	19214421	19214684	LC_TE	Retrotransposon protein
HORVU1Hr1G008740	1H	19232154	19232845	LC_u	undescribed protein
HORVU1Hr1G008750	1H	19267776	19272447	LC_U	Protein of unknown function (DUF1635)
HORVU1Hr1G008760	1H	19270176	19272480	LC_u	undescribed protein
HORVU1Hr1G008770	1H	19273579	19274491	LC_u	undescribed protein
HORVU1Hr1G008780	1H	19276009	19276398	LC_u	undescribed protein
HORVU1Hr1G008790	1H	19276539	19277250	LC_u	undescribed protein
HORVU1Hr1G008800	1H	19289213	19289705	LC_u	undescribed protein
HORVU1Hr1G008810	1H	19369458	19370979	HC_G	myb domain protein 59
HORVU1Hr1G008820	1H	19459303	19459716	LC_u	undescribed protein
HORVU1Hr1G008830	1H	19466424	19474740	HC_TE?	unknown function
HORVU1Hr1G008840	1H	19466428	19474456	HC_U	unknown function
HORVU1Hr1G008850	1H	19475147	19475731	LC_u	undescribed protein
HORVU1Hr1G008860	1H	19476106	19476823	LC_u	undescribed protein
HORVU1Hr1G008870	1H	19477982	19478527	LC_u	undescribed protein
HORVU1Hr1G008880	1H	19478755	19480346	LC_U	unknown function
HORVU1Hr1G008890	1H	19490139	19492378	LC_TE	HAT family dimerisation domain containing protein
HORVU1Hr1G008900	1H	19666235	19669353	HC_U	Chromosome 3B
HORVU1Hr1G008910	1H	19673072	19689454	LC_TE	Retrotransposon protein
HORVU1Hr1G008920	1H	19673245	19684296	LC_U	unknown function
HORVU1Hr1G008930	1H	19946901	19947713	HC_G	Germin-like protein 9-3
HORVU1Hr1G008940	1H	19951023	19959238	HC_G	Chaperone protein DnaJ
HORVU1Hr1G008950	1H	19990944	19992093	LC_u	undescribed protein
HORVU1Hr1G008960	1H	19992222	19993202	LC_u	undescribed protein
HORVU1Hr1G008970	1H	19993450	19994352	HC_U	unknown function
HORVU1Hr1G008980	1H	19995031	19995387	LC_u	undescribed protein
HORVU1Hr1G008990	1H	20008074	20009305	LC_u	undescribed protein
HORVU1Hr1G009000	1H	20024059	20025076	HC_G	Protein CHUP1
HORVU1Hr1G009010	1H	20111975	20112185	HC_G	unknown function
HORVU1Hr1G009020	1H	20140686	20141850	LC_TE	Transposon Ty1-PL Gag-Pol polyprotein
HORVU1Hr1G009030	1H	20168302	20171564	HC_U	unknown function
HORVU1Hr1G009040	1H	20178900	20182749	HC_G	MADS-box transcription factor 57
HORVU1Hr1G009050	1H	20184000	20186570	HC_G	Epoxide hydrolase 2
HORVU1Hr1G009060	1H	20190785	20191264	HC_u	undescribed protein
HORVU1Hr1G009070	1H	20191510	20195380	HC_G	Leucine-rich repeat receptor-like protein kinase family protein
HORVU1Hr1G009080	1H	20201702	20205369	HC_G	Leucine-rich repeat receptor-like protein kinase family protein
HORVU1Hr1G009090	1H	20227196	20230962	HC_G	soluble epoxide hydrolase
HORVU1Hr1G009100	1H	20234720	20239868	HC_G	Potassium transporter family protein
HORVU1Hr1G009110	1H	20287661	20291718	HC_G	Cytochrome P450 superfamily protein
HORVU1Hr1G009120	1H	20297007	20298069	LC_u	undescribed protein
HORVU1Hr1G009130	1H	20335889	20337444	LC_U	unknown function
HORVU1Hr1G009140	1H	20345513	20346230	HC_U	unknown function
HORVU1Hr1G009150	1H	20349207	20349506	LC_u	undescribed protein
HORVU1Hr1G009160	1H	20356706	20357325	HC_G	Ras-related protein Rab-1B
HORVU1Hr1G009170	1H	20360674	20361758	HC_G	receptor lectin kinase
HORVU1Hr1G009180	1H	20387532	20388218	HC_G	receptor kinase 1
HORVU1Hr1G009200	1H	20433053	20434750	HC_G	UDP-Glycosyltransferase superfamily protein
HORVU1Hr1G009210	1H	20438171	20438389	LC_U	unknown function
HORVU1Hr1G009220	1H	20460975	20461386	LC_TE	Retrotransposon protein
HORVU1Hr1G009230	1H	20462162	20463070	HC_G	UDP-Glycosyltransferase superfamily protein
HORVU1Hr1G009240	1H	20469052	20491157	LC_U	unknown function
HORVU1Hr1G009250	1H	20470979	20491157	HC_G	receptor kinase 2
HORVU1Hr1G009260	1H	20471712	20475221	LC_TE	Transposon protein
HORVU1Hr1G009270	1H	20479901	20480549	LC_u	undescribed protein
HORVU1Hr1G009280	1H	20530195	20530606	LC_TE	Retrotransposon protein
HORVU1Hr1G009290	1H	20550326	20550544	HC_u	undescribed protein
HORVU1Hr1G009300	1H	20551121	20553750	HC_G	NADH-quinone oxidoreductase subunit 12
HORVU1Hr1G009310	1H	20575796	20576944	HC_G	PEBP (phosphatidylethanolamine-binding protein) family protein
HORVU1Hr1G009320	1H	20682891	20685963	HC_G	Elongation factor 2
HORVU1Hr1G009330	1H	20692872	20696920	HC_U	Chromosome 3B
HORVU1Hr1G009340	1H	20721970	20722728	LC_TE	HAT dimerisation domain-containing protein
HORVU1Hr1G009350	1H	20754036	20754649	HC_G	NADH-ubiquinone oxidoreductase chain 6
HORVU1Hr1G009360	1H	20755424	20756616	HC_G	Cytochrome b
HORVU1Hr1G009370	1H	20766473	20766691	HC_u	undescribed protein
HORVU1Hr1G009380	1H	20767506	20767931	HC_G	NADH-ubiquinone oxidoreductase chain 5
HORVU1Hr1G009390	1H	20780303	20780950	HC_G	29 kDa ribonucleoprotein B
HORVU1Hr1G009400	1H	20852173	20852663	LC_u	undescribed protein
HORVU1Hr1G009410	1H	20892007	20892544	LC_u	undescribed protein
HORVU1Hr1G009420	1H	20892788	20893435	LC_u	undescribed protein
HORVU1Hr1G009430	1H	20926765	20931349	HC_G	Single-stranded nucleic acid-binding protein R3H
HORVU1Hr1G009440	1H	21016297	21016735	LC_TE	Retrotransposon protein
HORVU1Hr1G009450	1H	21016739	21017171	LC_u	undescribed protein
HORVU1Hr1G009460	1H	21037590	21038802	HC_G	Chromosome 3B
HORVU1Hr1G009470	1H	21048513	21049149	LC_u	undescribed protein
HORVU1Hr1G009480	1H	21049263	21049759	LC_u	undescribed protein
HORVU1Hr1G009490	1H	21102772	21103759	HC_G	Bifunctional inhibitor/lipid-transfer protein/seed storage 2S albumin superfamily protein
HORVU1Hr1G009500	1H	21168318	21168563	LC_TE	unknown function
HORVU1Hr1G009510	1H	21218161	21218679	LC_TE	unknown function
HORVU1Hr1G009520	1H	21225599	21226000	HC_u	undescribed protein
HORVU1Hr1G009530	1H	21230396	21230797	HC_u	undescribed protein
HORVU1Hr1G009540	1H	21315302	21319799	LC_TE	Transposon protein
HORVU1Hr1G009550	1H	21396415	21397526	HC_G	Acid phosphatase 1
HORVU1Hr1G009560	1H	21403605	21410287	HC_G	Disease resistance protein RGA2
HORVU1Hr1G009570	1H	21412582	21414926	HC_G	Mediator of RNA polymerase II transcription subunit 10
HORVU1Hr1G009580	1H	21428701	21428901	HC_u	undescribed protein
HORVU1Hr1G009590	1H	21431312	21439270	HC_G	Lr21
HORVU1Hr1G009600	1H	21508232	21511873	HC_G	Leucine-rich receptor-like protein kinase family protein
HORVU1Hr1G009610	1H	21521217	21524727	HC_G	Leucine-rich repeat receptor-like protein kinase family protein
HORVU1Hr1G009620	1H	21666581	21666811	LC_TE	Polyprotein
HORVU1Hr1G009630	1H	21743798	21750051	HC_U	Chromosome 3B
HORVU1Hr1G009640	1H	21793880	21796584	HC_U	Chromosome 3B
HORVU1Hr1G009650	1H	21797138	21797707	LC_TE	unknown function
HORVU1Hr1G009660	1H	21798491	21798769	LC_TE	Retrotransposon protein
HORVU1Hr1G009670	1H	21798794	21799039	LC_TE	unknown function
HORVU1Hr1G009680	1H	21808411	21808749	LC_TE	Retrotransposon protein
HORVU1Hr1G009690	1H	21848871	21849809	LC_u	undescribed protein
HORVU1Hr1G009700	1H	21870235	21871234	LC_u	undescribed protein
HORVU1Hr1G009710	1H	21873691	21874971	LC_u	undescribed protein
HORVU1Hr1G009720	1H	21875477	21875923	HC_G	Carboxyl-terminal-processing protease
HORVU1Hr1G009730	1H	21913625	21914629	LC_u	undescribed protein
HORVU1Hr1G009740	1H	21919166	21920936	LC_TE	Retrotransposon protein
HORVU1Hr1G009750	1H	21927681	21927818	LC_TE	Polyprotein
HORVU1Hr1G009760	1H	22018113	22019821	LC_U	unknown function
HORVU1Hr1G009770	1H	22024537	22025995	LC_u	undescribed protein
HORVU1Hr1G009780	1H	22026583	22027216	LC_u	undescribed protein
HORVU1Hr1G009790	1H	22027291	22029252	LC_u	undescribed protein
HORVU1Hr1G009800	1H	22031182	22032411	HC_G	Bifunctional inhibitor/lipid-transfer protein/seed storage 2S albumin superfamily protein
HORVU1Hr1G009810	1H	22094151	22094810	LC_U	unknown function
HORVU1Hr1G009820	1H	22127272	22143229	LC_u	undescribed protein
HORVU1Hr1G009830	1H	22129336	22129874	LC_u	undescribed protein
HORVU1Hr1G009840	1H	22136585	22137818	LC_u	undescribed protein
HORVU1Hr1G009850	1H	22138590	22142042	LC_u	undescribed protein
HORVU1Hr1G009860	1H	22146432	22156647	LC_TE	hAT family dimerisation domain
HORVU1Hr1G009870	1H	22153185	22154849	HC_G	Fusarium graminearum chromosome 2
HORVU1Hr1G009880	1H	22161111	22162182	HC_U	undescribed protein
HORVU1Hr1G009890	1H	22163057	22163314	LC_u	undescribed protein
HORVU1Hr1G009900	1H	22166621	22176854	HC_G	Nuclear pore complex protein NUP107
HORVU1Hr1G009910	1H	22179163	22179855	HC_TE?	unknown function
HORVU1Hr1G009920	1H	22229888	22334833	HC_G	ABC transporter G family member 5
HORVU1Hr1G009930	1H	22256911	22258302	LC_u	undescribed protein
HORVU1Hr1G009940	1H	22521909	22522880	HC_U	unknown function
HORVU1Hr1G009950	1H	22563567	22568066	HC_TE?	arginine/serine-rich splicing factor 35
HORVU1Hr1G009960	1H	22565464	22567477	LC_u	undescribed protein
HORVU1Hr1G009970	1H	22572719	22577954	HC_u	undescribed protein
HORVU1Hr1G009980	1H	22601114	22601983	HC_G	Peptidyl-prolyl cis-trans isomerase
HORVU1Hr1G009990	1H	22731652	22732500	LC_u	undescribed protein
HORVU1Hr1G010000	1H	22740777	22741070	LC_u	undescribed protein
HORVU1Hr1G010010	1H	22742020	22754301	HC_G	beta-glucosidase 47
HORVU1Hr1G010020	1H	22754521	22757147	HC_G	beta glucosidase 46
HORVU1Hr1G010030	1H	22837541	22837932	LC_u	undescribed protein
HORVU1Hr1G010040	1H	22838279	22842573	LC_u	undescribed protein
HORVU1Hr1G010050	1H	22841663	22841885	LC_u	undescribed protein
HORVU1Hr1G010060	1H	22850868	22853775	LC_u	undescribed protein
HORVU1Hr1G010070	1H	22863026	22864734	LC_u	undescribed protein
HORVU1Hr1G010080	1H	22916799	22917233	LC_u	undescribed protein
HORVU1Hr1G010090	1H	22950303	22950533	LC_U	unknown function
HORVU1Hr1G010100	1H	22960800	22961204	LC_TE	Retrotransposon protein
HORVU1Hr1G010110	1H	23013097	23015506	HC_G	Carboxypeptidase Y homolog A
HORVU1Hr1G010120	1H	23049281	23051244	HC_G	L-tyrosine decarboxylase
HORVU1Hr1G010130	1H	23059462	23064407	HC_G	alcohol dehydrogenase 1
HORVU1Hr1G010140	1H	23145249	23146922	HC_TE?	Helicase-like protein
HORVU1Hr1G010150	1H	23148173	23148513	LC_u	undescribed protein
HORVU1Hr1G010160	1H	23149003	23149618	LC_u	undescribed protein
HORVU1Hr1G010170	1H	23149937	23150359	LC_u	undescribed protein
HORVU1Hr1G010180	1H	23150509	23150853	LC_u	undescribed protein
HORVU1Hr1G010190	1H	23151513	23165583	HC_G	Galactosyltransferase family protein
HORVU1Hr1G010200	1H	23154414	23155444	LC_U	Chromosome 3B
HORVU1Hr1G010210	1H	23166693	23169065	HC_G	Bidirectional sugar transporter N3
HORVU1Hr1G010220	1H	23198930	23202488	HC_G	Pentatricopeptide repeat-containing protein
HORVU1Hr1G010230	1H	23219158	23220160	HC_G	Defensin-like protein
HORVU1Hr1G010240	1H	23221586	23223279	LC_u	undescribed protein
HORVU1Hr1G010250	1H	23223496	23224757	HC_G	Defensin-like protein
HORVU1Hr1G010260	1H	23231541	23232229	LC_u	undescribed protein
HORVU1Hr1G010270	1H	23297801	23301152	LC_u	undescribed protein
HORVU1Hr1G010280	1H	23326791	23327917	HC_TE?	Chromosome 3B
HORVU1Hr1G010290	1H	23477946	23478191	LC_u	undescribed protein
HORVU1Hr1G010300	1H	23478023	23480932	HC_U	Protein of Unknown Function (DUF239)
HORVU1Hr1G010310	1H	23481314	23482580	LC_u	undescribed protein
HORVU1Hr1G010320	1H	23482700	23483661	LC_u	undescribed protein
HORVU1Hr1G010330	1H	23484098	23485720	LC_u	undescribed protein
HORVU1Hr1G010340	1H	23530655	23534033	LC_TE	Gag-pol polyprotein
HORVU1Hr1G010350	1H	23581094	23581877	HC_G	ZmEBE-1 protein
HORVU1Hr1G010360	1H	23596766	23599186	HC_U	Protein of Unknown Function (DUF239)
HORVU1Hr1G010370	1H	23812044	23813097	LC_u	undescribed protein
HORVU1Hr1G010380	1H	23812071	23816472	HC_G	WEB family protein At5g16730
HORVU1Hr1G010390	1H	23817223	23824219	HC_G	Kinase interacting (KIP1-like) family protein
HORVU1Hr1G010400	1H	23869533	23871529	HC_G	Membrane protein
HORVU1Hr1G010410	1H	23893920	23894636	LC_TE	Transposon protein
HORVU1Hr1G010420	1H	23917814	23918983	LC_TE	unknown function
HORVU1Hr1G010430	1H	23919969	23920516	LC_u	undescribed protein
HORVU1Hr1G010440	1H	23922487	23926800	LC_u	undescribed protein
HORVU1Hr1G010450	1H	23929023	23932917	LC_u	undescribed protein
HORVU1Hr1G010460	1H	23930333	23930953	LC_u	undescribed protein
HORVU1Hr1G010470	1H	23932623	23949567	LC_u	undescribed protein
HORVU1Hr1G010480	1H	23935990	23949521	LC_u	undescribed protein
HORVU1Hr1G010490	1H	24024884	24026844	LC_U	Coffea canephora DH200=94 genomic scaffold
HORVU1Hr1G010500	1H	24025415	24025888	HC_U	unknown function
HORVU1Hr1G010510	1H	24027681	24031174	HC_U	unknown protein; LOCATED IN: endomembrane system; BEST Arabidopsis thaliana protein match is: unknown protein .
HORVU1Hr1G010520	1H	24038202	24043602	HC_G	Protein kinase superfamily protein
HORVU1Hr1G010530	1H	24041667	24043602	HC_G	UDP-Glycosyltransferase superfamily protein
HORVU1Hr1G010540	1H	24135676	24136306	LC_u	undescribed protein
HORVU1Hr1G010550	1H	24141388	24141853	LC_U	unknown function
HORVU1Hr1G010560	1H	24303106	24303651	HC_G	4-hydroxy-4-methyl-2-oxoglutarate aldolase
HORVU1Hr1G010570	1H	24403309	24404722	LC_u	undescribed protein
HORVU1Hr1G010580	1H	24444001	24445742	HC_G	WUSCHEL related homeobox 1
HORVU1Hr1G010590	1H	24444004	24444668	LC_u	undescribed protein
HORVU1Hr1G010600	1H	24518382	24519271	HC_G	germin-like protein 2
HORVU1Hr1G010610	1H	24522285	24522959	LC_TE	Retrotransposon protein
HORVU1Hr1G010620	1H	24534200	24534616	LC_TE	Retrotransposon protein
HORVU1Hr1G010630	1H	24562693	24562896	LC_TE	Retrotransposon protein
HORVU1Hr1G010640	1H	24637569	24638448	HC_G	germin-like protein 2
HORVU1Hr1G010650	1H	24637743	24638359	LC_u	undescribed protein
HORVU1Hr1G010660	1H	24652302	24652568	HC_U	unknown function
HORVU1Hr1G010670	1H	24655081	24658793	HC_G	GDSL esterase/lipase
HORVU1Hr1G010680	1H	24655349	24657820	LC_u	undescribed protein
HORVU1Hr1G010690	1H	24667238	24667844	LC_TE	unknown function
HORVU1Hr1G010700	1H	24670227	24670454	LC_TE	unknown function
HORVU1Hr1G010710	1H	24680681	24681552	HC_G	germin-like protein 2
HORVU1Hr1G010720	1H	24698530	24701661	HC_U	Protein of Unknown Function (DUF239)
HORVU1Hr1G010730	1H	24712118	24712961	HC_G	CASP-like protein
HORVU1Hr1G010740	1H	24727610	24728384	HC_G	germin-like protein 2
HORVU1Hr1G010750	1H	24839109	24842597	LC_TE?	F-box/LRR-repeat protein 14
HORVU1Hr1G010760	1H	24843585	24845653	LC_u	undescribed protein
HORVU1Hr1G010770	1H	24844041	24844662	LC_u	undescribed protein
HORVU1Hr1G010780	1H	25045249	25052856	HC_G	sensitivity to red light reduced protein (SRR1)
HORVU1Hr1G010790	1H	25054403	25055560	HC_U	Protein of unknown function (DUF1639)
HORVU1Hr1G010800	1H	25327479	25332827	HC_G	Nuclear factor related to kappa-B-binding protein
HORVU1Hr1G010810	1H	25333286	25340208	HC_G	kinesin 3
HORVU1Hr1G010820	1H	25397874	25405736	HC_G	Ribonuclease II/R family protein
HORVU1Hr1G010830	1H	25404109	25405394	HC_G	Orphans transcription factor
HORVU1Hr1G010840	1H	25414753	25416323	HC_G	ENTH/VHS family protein
HORVU1Hr1G010850	1H	25436743	25437541	LC_u	undescribed protein
HORVU1Hr1G010860	1H	25529725	25530354	LC_TE	unknown function
HORVU1Hr1G010870	1H	25530646	25530873	LC_u	undescribed protein
HORVU1Hr1G010880	1H	25530868	25531053	LC_TE	unknown function
HORVU1Hr1G010890	1H	25534752	25545143	HC_G	Pentatricopeptide repeat-containing protein
HORVU1Hr1G010900	1H	25639726	25640244	LC_u	undescribed protein
HORVU1Hr1G010910	1H	25920505	25922583	HC_G	Glucan endo-1
HORVU1Hr1G010920	1H	25929486	25929611	HC_G	O-methyltransferase ZRP4
HORVU1Hr1G010930	1H	25940165	25954849	HC_G	integral membrane TerC family protein
HORVU1Hr1G010940	1H	25940217	25947638	HC_G	Transmembrane protein
HORVU1Hr1G010950	1H	25948990	25954860	LC_TE	Zinc finger protein 76
HORVU1Hr1G010960	1H	25966719	25970915	HC_u	undescribed protein
HORVU1Hr1G010970	1H	25974212	25977830	HC_G	Pentatricopeptide repeat-containing protein
HORVU1Hr1G010980	1H	25982531	25982676	HC_u	undescribed protein
HORVU1Hr1G010990	1H	26088691	26089581	HC_G	pentatricopeptide repeat 336
HORVU1Hr1G011000	1H	26190881	26191090	LC_u	undescribed protein
HORVU1Hr1G011010	1H	26194622	26194767	LC_u	undescribed protein
HORVU1Hr1G011020	1H	26210756	26213657	HC_G	Pentatricopeptide repeat-containing protein
HORVU1Hr1G011030	1H	26219976	26222603	HC_G	COP1-interacting protein-related
HORVU1Hr1G011040	1H	26224899	26226081	LC_TE	Retrotransposon protein
HORVU1Hr1G011050	1H	26226247	26226456	LC_TE	Retrotransposon protein
HORVU1Hr1G011070	1H	26228205	26228465	LC_U	unknown function
HORVU1Hr1G011080	1H	26228505	26228741	HC_G	Chlorophyll synthase
HORVU1Hr1G011090	1H	26228910	26229343	LC_U	unknown function
HORVU1Hr1G011100	1H	26230867	26232965	HC_G	Glucan endo-1
HORVU1Hr1G011110	1H	26240882	26241049	HC_G	Chlorophyll synthase
HORVU1Hr1G011120	1H	26318123	26318416	HC_G	Peroxidase
HORVU1Hr1G011130	1H	26342529	26343372	LC_TE	Retrotransposon protein
HORVU1Hr1G011150	1H	26485431	26492426	HC_G	Pentatricopeptide repeat-containing protein
HORVU1Hr1G011160	1H	26659342	26663225	HC_G	Pentatricopeptide repeat-containing protein
HORVU1Hr1G011170	1H	26696284	26696553	LC_TE	unknown function
HORVU1Hr1G011180	1H	26701036	26701215	HC_G	Nuclear transcription factor Y subunit C-2
HORVU1Hr1G011190	1H	26710616	26710900	HC_u	undescribed protein
HORVU1Hr1G011200	1H	26711000	26711140	HC_G	Ubiquinol oxidase
HORVU1Hr1G011210	1H	26712578	26713968	HC_G	Glucan endo-1
HORVU1Hr1G011230	1H	26802429	26802692	LC_TE	Retrotransposon protein
HORVU1Hr1G011240	1H	26817446	26818082	HC_G	pentatricopeptide repeat 336
HORVU1Hr1G011250	1H	26852674	26865346	HC_G	pentatricopeptide repeat 336
HORVU1Hr1G011260	1H	26858162	26859915	HC_G	Glucan endo-1
HORVU1Hr1G011280	1H	26923264	26923773	LC_u	undescribed protein
HORVU1Hr1G011290	1H	26965962	26966726	HC_G	pentatricopeptide repeat 336
HORVU1Hr1G011300	1H	27069862	27075385	HC_G	Pentatricopeptide repeat-containing protein
HORVU1Hr1G011310	1H	27152387	27154867	LC_u	undescribed protein
HORVU1Hr1G011320	1H	27152413	27154882	LC_u	undescribed protein
HORVU1Hr1G011330	1H	27172873	27174336	LC_u	undescribed protein
HORVU1Hr1G011340	1H	27176452	27176747	LC_u	undescribed protein
HORVU1Hr1G011350	1H	27353739	27354160	HC_G	Transducin/WD40 repeat-like superfamily protein
HORVU1Hr1G011360	1H	27356828	27357949	HC_U	undescribed protein

## Sheet: Qrbg_1H_3
QTL Qrbg_1H_2 identified in MAGIC 4 with peak marker located at 492 Mbp
Gene ID	Chromosome	Physical location [bp]		Gene class	Annotation
HORVU1Hr1G064960	1H	464726054	464726221	LC_TE	Gag-pol polyprotein
HORVU1Hr1G064970	1H	465039785	465043386	HC_G	amino acid permease 2
CCI51007.2	1H	465041176	465042970	ncbi|aap2	amino acid permease
HORVU1Hr1G064980	1H	465048350	465048976	LC_TE	Retrotransposon protein
HORVU1Hr1G064990	1H	465215085	465217547	HC_G	Cytochrome P450 superfamily protein
HORVU1Hr1G065000	1H	465323892	465328316	HC_G	Magnesium transporter NIPA2
HORVU1Hr1G065010	1H	465501471	465501962	LC_u	undescribed protein
HORVU1Hr1G065020	1H	465503504	465509291	LC_U	Protein of unknown function (DUF630 and DUF632)
HORVU1Hr1G065030	1H	465553691	465558267	HC_G	F-box family protein
HORVU1Hr1G065040	1H	465583759	465584591	LC_u	undescribed protein
HORVU1Hr1G065050	1H	465584226	465584320	LC_u	undescribed protein
HORVU1Hr1G065060	1H	465589756	465590330	HC_G	DNA repair protein rhp54
HORVU1Hr1G065070	1H	465597322	465603798	HC_G	dual specificity protein phosphatase family protein
HORVU1Hr1G065080	1H	465603091	465603669	HC_G	Dirigent protein 2
HORVU1Hr1G065090	1H	465611369	465611819	LC_TE	unknown function
HORVU1Hr1G065100	1H	465736745	465739685	HC_G	Bidirectional sugar transporter N3
HORVU1Hr1G065110	1H	465907739	465909265	LC_u	undescribed protein
HORVU1Hr1G065120	1H	465975623	465977009	HC_G	histidine kinase 5
HORVU1Hr1G065130	1H	465984786	465985293	HC_u	undescribed protein
HORVU1Hr1G065140	1H	466009986	466010851	HC_G	proliferating cell nuclear antigen 2
HORVU1Hr1G065150	1H	466035537	466036320	HC_G	undescribed protein
HORVU1Hr1G065160	1H	466146217	466146608	HC_u	undescribed protein
HORVU1Hr1G065170	1H	466154293	466154811	LC_u	undescribed protein
HORVU1Hr1G065180	1H	466251074	466251470	LC_u	undescribed protein
HORVU1Hr1G065190	1H	466259960	466261289	LC_u	undescribed protein
HORVU1Hr1G065200	1H	466260852	466262321	HC_G	C2 domain-containing protein
HORVU1Hr1G065210	1H	466263279	466264355	LC_u	undescribed protein
HORVU1Hr1G065220	1H	466326285	466326640	LC_u	undescribed protein
HORVU1Hr1G065230	1H	466372183	466372768	HC_u	undescribed protein
HORVU1Hr1G065240	1H	466607423	466609802	LC_TE	BED zinc finger ;hAT family dimerisation domain
HORVU1Hr1G065250	1H	466760561	466767367	HC_G	Potassium channel AKT2
HORVU1Hr1G065260	1H	466823348	466823966	LC_u	undescribed protein
HORVU1Hr1G065270	1H	466826081	466829258	HC_G	Adenine nucleotide alpha hydrolases-like superfamily protein
HORVU1Hr1G065280	1H	466826979	466827933	LC_u	undescribed protein
ADB54806.1	1H	466828113	466828898	ncbi|-	universal stress protein 11351
HORVU1Hr1G065290	1H	466843903	466853888	HC_G	beta-galactosidase 16
HORVU1Hr1G065300	1H	466844581	466845972	LC_u	undescribed protein
HORVU1Hr1G065310	1H	466920832	466922428	HC_G	Protein kinase superfamily protein
HORVU1Hr1G065320	1H	466922940	466927608	LC_u	undescribed protein
HORVU1Hr1G065330	1H	466924094	466927238	LC_u	undescribed protein
HORVU1Hr1G065340	1H	466949576	466950316	HC_G	NAD(P)H-quinone oxidoreductase subunit H
HORVU1Hr1G065350	1H	466950463	466950735	HC_G	30S ribosomal protein S15
HORVU1Hr1G065360	1H	466951165	466951356	LC_u	undescribed protein
HORVU1Hr1G065370	1H	466953492	466955723	LC_u	undescribed protein
HORVU1Hr1G065380	1H	466956634	466957348	LC_U	Chromosome 3B
HORVU1Hr1G065390	1H	467086028	467088538	HC_G	Splicing factor 3B subunit 4
HORVU1Hr1G065400	1H	467101434	467103741	LC_u	undescribed protein
HORVU1Hr1G065410	1H	467103535	467103900	HC_TE?	Zinc finger MYM-type protein 5
HORVU1Hr1G065420	1H	467190092	467190981	LC_TE	Transposase DOPA
HORVU1Hr1G065430	1H	467192186	467192532	LC_u	undescribed protein
HORVU1Hr1G065440	1H	467254105	467257943	HC_G	RNA-binding protein 7
HORVU1Hr1G065450	1H	467265197	467267486	LC_u	undescribed protein
HORVU1Hr1G065460	1H	467283367	467285576	HC_G	Beta-1
HORVU1Hr1G065470	1H	467483043	467485891	HC_G	Octicosapeptide/Phox/Bem1p family protein
HORVU1Hr1G065480	1H	467533683	467534461	HC_U	unknown function
HORVU1Hr1G065500	1H	467542084	467542590	HC_U	unknown function
HORVU1Hr1G065510	1H	467569556	467570065	HC_U	unknown function
HORVU1Hr1G065530	1H	467744932	467747834	LC_U	unknown protein; BEST Arabidopsis thaliana protein match is: unknown protein .
HORVU1Hr1G065540	1H	467746076	467747336	LC_u	undescribed protein
HORVU1Hr1G065550	1H	467873799	467878820	HC_G	TRICHOME BIREFRINGENCE-LIKE 7
HORVU1Hr1G065560	1H	467879121	467884272	HC_G	Hexosyltransferase
HORVU1Hr1G065570	1H	467930783	467935156	HC_G	Transcription factor
HORVU1Hr1G065580	1H	467953410	467953725	HC_u	undescribed protein
HORVU1Hr1G065590	1H	468036434	468038518	HC_G	ENTH/ANTH/VHS superfamily protein
HORVU1Hr1G065600	1H	468051220	468051794	HC_G	undescribed protein
HORVU1Hr1G065610	1H	468056425	468056616	HC_U	unknown function
HORVU1Hr1G065620	1H	468276187	468279254	HC_G	Phospholipase A1-II 7
HORVU1Hr1G065630	1H	468425129	468426059	HC_G	undescribed protein
HORVU1Hr1G065640	1H	468425797	468425989	LC_u	undescribed protein
HORVU1Hr1G065650	1H	468471368	468472095	LC_u	undescribed protein
HORVU1Hr1G065660	1H	468567696	468568371	HC_G	undescribed protein
HORVU1Hr1G065670	1H	468624834	468626023	HC_G	undescribed protein
HORVU1Hr1G065680	1H	468668111	468682796	HC_G	DNA polymerase nu
HORVU1Hr1G065690	1H	468683010	468683913	LC_u	undescribed protein
HORVU1Hr1G065700	1H	468685270	468685938	LC_u	undescribed protein
HORVU1Hr1G065710	1H	468697123	468697732	HC_u	undescribed protein
HORVU1Hr1G065720	1H	468708490	468709299	LC_u	undescribed protein
HORVU1Hr1G065730	1H	468755262	468756102	LC_u	undescribed protein
HORVU1Hr1G065740	1H	468764308	468765313	HC_G	Ribulose bisphosphate carboxylase small chain
HORVU1Hr1G065750	1H	468786609	468787178	LC_TE	unknown function
HORVU1Hr1G065760	1H	468787338	468788199	HC_U	unknown function
HORVU1Hr1G065770	1H	468807692	468811215	HC_G	Sulfite reductase [NADPH] hemoprotein beta-component
HORVU1Hr1G065780	1H	468817577	468818166	LC_u	undescribed protein
HORVU1Hr1G065790	1H	468818428	468819148	HC_u	undescribed protein
HORVU1Hr1G065800	1H	468994374	468994990	LC_u	undescribed protein
HORVU1Hr1G065810	1H	469002219	469010915	HC_G	Secretory carrier-associated membrane protein 3
HORVU1Hr1G065820	1H	469073016	469075988	HC_G	Chromosome 3B
HORVU1Hr1G065830	1H	469199514	469203560	HC_G	H/ACA ribonucleoprotein complex non-core subunit NAF1
HORVU1Hr1G065840	1H	469204209	469204754	LC_u	undescribed protein
HORVU1Hr1G065850	1H	469205820	469206324	LC_u	undescribed protein
HORVU1Hr1G065860	1H	469208634	469210764	LC_u	undescribed protein
HORVU1Hr1G065870	1H	469211653	469212072	HC_TE?	Aspartic proteinase nepenthesin-1
HORVU1Hr1G065880	1H	469212335	469212914	LC_u	undescribed protein
HORVU1Hr1G065890	1H	469213980	469214482	LC_u	undescribed protein
HORVU1Hr1G065900	1H	469358943	469359341	LC_u	undescribed protein
HORVU1Hr1G065910	1H	469365128	469367260	HC_G	RING/U-box superfamily protein
HORVU1Hr1G065920	1H	469372290	469373172	LC_U	unknown function
HORVU1Hr1G065930	1H	469381792	469387915	HC_G	GDSL esterase/lipase
HORVU1Hr1G065940	1H	469528519	469530278	LC_u	undescribed protein
HORVU1Hr1G065950	1H	469528519	469531661	HC_U	unknown protein; INVOLVED IN: biological_process unknown; LOCATED IN: chloroplast; EXPRESSED IN: 22 plant structures; EXPRESSED DURING: 13 growth stages; Has 30201 Blast hits to 17322 proteins in 780 species: Archae - 12; Bacteria - 1396; Metazoa - 17338; Fungi - 3422; Plants - 5037; Viruses - 0; Other Eukaryotes - 2996 (source: NCBI BLink).
HORVU1Hr1G065960	1H	469543041	469552480	HC_G	Acylamino-acid-releasing enzyme
HORVU1Hr1G065970	1H	469552605	469555675	HC_G	Pentatricopeptide repeat-containing protein
HORVU1Hr1G065990	1H	469646785	469649816	HC_G	Cyclic nucleotide-gated ion channel 4
HORVU1Hr1G066000	1H	469646840	469649378	LC_u	undescribed protein
HORVU1Hr1G066010	1H	469655716	469656577	LC_u	undescribed protein
HORVU1Hr1G066020	1H	469659939	469661403	HC_G	cyclic nucleotide-gated channel 14
HORVU1Hr1G066030	1H	469737693	469740037	HC_G	Phospholipid/glycerol acyltransferase family protein
HORVU1Hr1G066040	1H	469755712	469755918	LC_u	undescribed protein
HORVU1Hr1G066050	1H	469802123	469807393	HC_G	cyclic nucleotide-gated channel 14
AAY58304.1	1H	469802328	469807128	ncbi|Nec1	cyclic nucleotide-gated ion ch
HORVU1Hr1G066060	1H	470031693	470031866	LC_u	undescribed protein
HORVU1Hr1G066070	1H	470251511	470254599	LC_TE	unknown function
HORVU1Hr1G066080	1H	470308835	470309842	HC_u	undescribed protein
HORVU1Hr1G066090	1H	470387219	470389957	HC_G	GDSL esterase/lipase
HORVU1Hr1G066100	1H	470615532	470618302	HC_G	Adenine nucleotide alpha hydrolases-like superfamily protein
HORVU1Hr1G066110	1H	470615534	470615847	LC_u	undescribed protein
HORVU1Hr1G066120	1H	470634738	470637183	HC_G	Kinesin-like protein
HORVU1Hr1G066130	1H	470757457	470759394	HC_G	Histone H2B.2
HORVU1Hr1G066140	1H	470805750	470806317	LC_u	undescribed protein
HORVU1Hr1G066150	1H	470812037	470813313	HC_G	RING/U-box superfamily protein
HORVU1Hr1G066160	1H	470815064	470815417	LC_u	undescribed protein
HORVU1Hr1G066170	1H	470876705	470877203	LC_U	unknown function
HORVU1Hr1G066180	1H	470877503	470884477	LC_TE?	ATP-dependent DNA helicase PIF1
HORVU1Hr1G066190	1H	471017693	471025244	HC_G	Protein kinase superfamily protein
HORVU1Hr1G066200	1H	471124333	471125451	HC_G	Transcription initiation factor IIB
HORVU1Hr1G066210	1H	471342817	471343945	HC_G	Transcription initiation factor IIB
HORVU1Hr1G066220	1H	471369120	471370184	LC_u	undescribed protein
HORVU1Hr1G066230	1H	471437868	471444019	HC_G	Potassium transporter family protein
HORVU1Hr1G066240	1H	471472632	471476335	HC_G	NAD(P)H dehydrogenase (quinone)
HORVU1Hr1G066250	1H	471592033	471594473	HC_G	basic helix-loop-helix (bHLH) DNA-binding superfamily protein
HORVU1Hr1G066260	1H	471613685	471614858	LC_u	undescribed protein
HORVU1Hr1G066270	1H	471621441	471622329	LC_u	undescribed protein
HORVU1Hr1G066280	1H	471662001	471664921	LC_u	undescribed protein
HORVU1Hr1G066290	1H	471662140	471664592	LC_u	undescribed protein
HORVU1Hr1G066300	1H	471670210	471672842	HC_G	Pyridoxine/pyridoxamine 5'-phosphate oxidase 2
HORVU1Hr1G066310	1H	471671199	471672761	HC_G	ubiquitin activating enzyme 2
HORVU1Hr1G066320	1H	471673219	471674621	LC_u	undescribed protein
HORVU1Hr1G066330	1H	471790984	471791582	LC_u	undescribed protein
HORVU1Hr1G066340	1H	471968196	471970846	HC_G	putative indole-3-acetic acid-amido synthetase GH3.9
HORVU1Hr1G066350	1H	472113120	472113566	LC_u	undescribed protein
HORVU1Hr1G066360	1H	472202738	472202926	LC_TE	Retrotransposon protein
HORVU1Hr1G066370	1H	472540387	472541929	HC_G	2-oxoglutarate (2OG) and Fe(II)-dependent oxygenase superfamily protein
HORVU1Hr1G066380	1H	472612801	472615043	HC_G	Histidine-containing phosphotransfer protein 2
HORVU1Hr1G066390	1H	472662646	472664296	HC_G	GRAS family transcription factor
HORVU1Hr1G066400	1H	472715554	472717285	LC_u	undescribed protein
HORVU1Hr1G066410	1H	472720886	472736155	HC_G	S-adenosyl-L-methionine-dependent methyltransferases superfamily protein
HORVU1Hr1G066420	1H	472853767	472854634	HC_G	22.3 kDa class VI heat shock protein
HORVU1Hr1G066430	1H	472900445	472901022	LC_u	undescribed protein
HORVU1Hr1G066440	1H	472915465	472915558	LC_u	undescribed protein
HORVU1Hr1G066450	1H	472921434	472924207	HC_G	Peroxidase superfamily protein
HORVU1Hr1G066460	1H	472921444	472927908	HC_G	TraB family protein
HORVU1Hr1G066470	1H	472934665	472936655	HC_G	UDP-Glycosyltransferase superfamily protein
HORVU1Hr1G066480	1H	472938232	472938732	LC_u	undescribed protein
HORVU1Hr1G066490	1H	472945160	472945754	LC_u	undescribed protein
HORVU1Hr1G066500	1H	472946083	472947141	HC_G	ATP synthase protein I -related
HORVU1Hr1G066510	1H	472948820	472951168	HC_U	Domain of unknown function (DUF1995)
HORVU1Hr1G066520	1H	472951480	472953979	HC_U	Coffea canephora DH200=94 genomic scaffold
HORVU1Hr1G066530	1H	473008356	473010850	HC_G	22.3 kDa class VI heat shock protein
HORVU1Hr1G066540	1H	473048539	473050098	HC_G	Peroxidase superfamily protein
HORVU1Hr1G066550	1H	473098095	473099694	HC_G	Peroxidase superfamily protein
HORVU1Hr1G066560	1H	473254276	473254587	HC_u	undescribed protein
HORVU1Hr1G066570	1H	473255559	473255854	LC_u	undescribed protein
HORVU1Hr1G066580	1H	473265825	473266155	HC_G	Peroxidase superfamily protein
HORVU1Hr1G066590	1H	473338666	473339518	LC_TE	Transposon protein
HORVU1Hr1G066600	1H	473358629	473359929	HC_G	Peroxidase superfamily protein
HORVU1Hr1G066610	1H	473465420	473467310	HC_G	Peroxidase superfamily protein
HORVU1Hr1G066620	1H	473521128	473523971	HC_U	unknown function
HORVU1Hr1G066630	1H	473580718	473584260	HC_G	DCD (Development and Cell Death) domain protein
HORVU1Hr1G066640	1H	473686205	473717145	LC_u	undescribed protein
HORVU1Hr1G066650	1H	473686213	473716712	HC_G	Glutenin
AEW50163.1	1H	473692371	473692434	ncbi|Hor3	D hordein precursor
HORVU1Hr1G066660	1H	473696327	473697301	LC_TE	Retrotransposon protein
HORVU1Hr1G066670	1H	473697495	473698440	LC_TE	Retrotransposon protein
HORVU1Hr1G066680	1H	473698843	473700030	LC_TE	unknown function
HORVU1Hr1G066690	1H	473700458	473701112	LC_u	undescribed protein
HORVU1Hr1G066700	1H	473704280	473704770	LC_TE	Retrotransposon protein
HORVU1Hr1G066710	1H	473704896	473706115	LC_TE	unknown function
HORVU1Hr1G066720	1H	473706211	473707864	LC_TE	Retrotransposon protein
HORVU1Hr1G066730	1H	473709896	473710457	LC_u	undescribed protein
HORVU1Hr1G066740	1H	473720721	473721577	LC_u	undescribed protein
HORVU1Hr1G066750	1H	473723506	473724816	HC_G	Leucine-rich repeat receptor-like protein kinase family protein
HORVU1Hr1G066760	1H	473791773	473804882	HC_G	histone deacetylase 5
HORVU1Hr1G066770	1H	473873354	473876719	HC_U	unknown protein; BEST Arabidopsis thaliana protein match is: unknown protein .
HORVU1Hr1G066780	1H	473876998	473881477	LC_TE?	Helicase SKI2W
HORVU1Hr1G066790	1H	474011573	474014106	HC_G	Blue copper protein
HORVU1Hr1G066800	1H	474020302	474025023	HC_G	Blue copper protein
HORVU1Hr1G066810	1H	474033171	474037276	HC_G	Blue copper protein
HORVU1Hr1G066820	1H	474082881	474085993	HC_G	Blue copper protein
HORVU1Hr1G066830	1H	474180096	474216609	HC_G	DNA mismatch repair protein MutS
HORVU1Hr1G066840	1H	474192057	474192446	LC_u	undescribed protein
HORVU1Hr1G066850	1H	474374381	474375479	LC_TE	Retrotransposon protein
HORVU1Hr1G066860	1H	474423157	474423702	LC_TE?	FAR1-related sequence 3
HORVU1Hr1G066870	1H	474424154	474424401	HC_G	FAR1-related sequence 12
HORVU1Hr1G066880	1H	474437026	474437916	LC_u	undescribed protein
HORVU1Hr1G066890	1H	474444679	474444873	LC_TE	Retrotransposon protein
HORVU1Hr1G066900	1H	474449093	474449855	LC_u	undescribed protein
HORVU1Hr1G066910	1H	474618766	474619368	HC_u	undescribed protein
HORVU1Hr1G066920	1H	474668688	474669436	LC_u	undescribed protein
HORVU1Hr1G066930	1H	474884538	474885196	HC_u	undescribed protein
HORVU1Hr1G066940	1H	474919799	474920114	LC_u	undescribed protein
HORVU1Hr1G066950	1H	474920477	474920957	LC_u	undescribed protein
HORVU1Hr1G066960	1H	475046419	475047206	HC_G	Histone superfamily protein
HORVU1Hr1G066970	1H	475055963	475059500	HC_G	Potassium transporter family protein
HORVU1Hr1G066980	1H	475289369	475294449	HC_G	E3 ubiquitin-protein ligase RING2
HORVU1Hr1G066990	1H	475297269	475297918	LC_TE	unknown function
HORVU1Hr1G067000	1H	475310599	475316051	HC_G	Glyoxysomal processing protease
HORVU1Hr1G067010	1H	475311824	475312214	LC_u	undescribed protein
HORVU1Hr1G067020	1H	475313377	475318093	HC_G	ribosomal protein L11 methyltransferase-related
HORVU1Hr1G067030	1H	475384010	475384638	LC_u	undescribed protein
HORVU1Hr1G067040	1H	475532707	475538441	LC_TE	Pol polyprotein
HORVU1Hr1G067050	1H	475555370	475569939	LC_u	undescribed protein
HORVU1Hr1G067060	1H	475820830	475821476	LC_u	undescribed protein
HORVU1Hr1G067070	1H	475876394	475877227	HC_G	Early light-induced protein 1
HORVU1Hr1G067080	1H	475940986	475942012	HC_G	Early light-induced protein
HORVU1Hr1G067090	1H	475943437	475944246	LC_TE?	Kinesin-like protein
HORVU1Hr1G067100	1H	476056804	476062605	HC_G	Transcription factor TFIIIB component B
HORVU1Hr1G067110	1H	476364163	476366114	HC_G	Ethylene-responsive transcription factor 8
HORVU1Hr1G067120	1H	476491587	476500504	LC_U	unknown function
HORVU1Hr1G067130	1H	476501350	476502668	HC_U	unknown function
HORVU1Hr1G067140	1H	476739645	476753209	HC_G	Structural maintenance of chromosomes protein 4
HORVU1Hr1G067150	1H	476755444	476755713	HC_U	unknown function
HORVU1Hr1G067160	1H	476758262	476759481	HC_G	Ethylene-responsive transcription factor 12
HORVU1Hr1G067170	1H	476870501	476871060	HC_G	Structural maintenance of chromosomes protein 4
HORVU1Hr1G067180	1H	476875304	476875657	LC_u	undescribed protein
HORVU1Hr1G067190	1H	477209721	477210173	HC_u	undescribed protein
HORVU1Hr1G067200	1H	477270747	477276317	HC_G	protein kinase family protein
HORVU1Hr1G067210	1H	477275205	477275817	LC_u	undescribed protein
HORVU1Hr1G067220	1H	477346666	477347118	HC_u	undescribed protein
HORVU1Hr1G067230	1H	477443467	477449042	HC_G	metacaspase 4
HORVU1Hr1G067240	1H	477523494	477534400	HC_G	dentin sialophosphoprotein-related
HORVU1Hr1G067250	1H	477532228	477532428	LC_u	undescribed protein
HORVU1Hr1G067260	1H	477532990	477533439	LC_u	undescribed protein
HORVU1Hr1G067270	1H	477603941	477605507	LC_TE	zinc-finger protein 10
HORVU1Hr1G067280	1H	477727759	477727929	LC_TE	Mutator protein
HORVU1Hr1G067290	1H	477741633	477743706	HC_G	Basic salivary proline-rich protein 2 isoform 1
HORVU1Hr1G067300	1H	477744803	477747382	HC_G	phosphoglycerate kinase 1
AAM51720.1	1H	477744917	477746293	ncbi|Pgk-1	3-phosphoglycerate kinase
ABB99729.1	1H	477745609	477746318	ncbi|pgk1	3-phosphoglycerate kinase
HORVU1Hr1G067310	1H	477747236	477747525	LC_u	undescribed protein
HORVU1Hr1G067320	1H	477748733	477752339	HC_G	Mitochondrial transcription termination factor family protein
ABB99729.1	1H	477831064	477831773	ncbi|pgk1	3-phosphoglycerate kinase
HORVU1Hr1G067330	1H	477851788	477854208	HC_u	undescribed protein
HORVU1Hr1G067340	1H	477851942	477852255	LC_u	undescribed protein
HORVU1Hr1G067360	1H	477905484	477907846	LC_u	undescribed protein
HORVU1Hr1G067370	1H	478005628	478007034	HC_U	unknown function
HORVU1Hr1G067380	1H	478005644	478006063	LC_u	undescribed protein
HORVU1Hr1G067390	1H	478039839	478040513	LC_u	undescribed protein
HORVU1Hr1G067400	1H	478040851	478041063	HC_G	Serine carboxypeptidase-like 18
HORVU1Hr1G067420	1H	478059433	478059839	LC_u	undescribed protein
HORVU1Hr1G067430	1H	478060679	478061386	HC_U	Protein of unknown function (DUF679)
HORVU1Hr1G067440	1H	478066047	478066233	LC_u	undescribed protein
HORVU1Hr1G067450	1H	478127005	478127382	LC_u	undescribed protein
HORVU1Hr1G067460	1H	478177424	478181675	HC_G	Glucan endo-1
AAC39322.1	1H	478177804	478178789	ncbi|Hv34	endo-1
HORVU1Hr1G067470	1H	478192712	478195887	HC_G	Cellulose-synthase-like C5
HORVU1Hr1G067480	1H	478253894	478257709	HC_G	Glycerol-3-phosphate dehydrogenase [NAD(+)]
HORVU1Hr1G067490	1H	478309192	478311635	HC_u	undescribed protein
HORVU1Hr1G067500	1H	478312846	478313739	LC_u	undescribed protein
HORVU1Hr1G067510	1H	478318665	478321032	LC_TE	Retrotransposon protein
HORVU1Hr1G067520	1H	478322510	478325739	HC_G	SOSS complex subunit B homolog
HORVU1Hr1G067530	1H	478388609	478396997	HC_G	Protein NRT1/ PTR FAMILY 8.5
HORVU1Hr1G067540	1H	478388622	478397100	LC_TE	unknown function
HORVU1Hr1G067550	1H	478406645	478420254	HC_G	calcium-transporting ATPase
HORVU1Hr1G067560	1H	478412194	478412620	LC_u	undescribed protein
HORVU1Hr1G067570	1H	478418761	478419886	LC_u	undescribed protein
HORVU1Hr1G067580	1H	478440957	478441872	LC_TE	Transposon protein
HORVU1Hr1G067590	1H	478455706	478459085	HC_G	SOSS complex subunit B homolog
HORVU1Hr1G067600	1H	478547865	478552820	LC_u	undescribed protein
HORVU1Hr1G067610	1H	478553684	478554378	LC_u	undescribed protein
HORVU1Hr1G067620	1H	478554066	478554579	LC_u	undescribed protein
HORVU1Hr1G067630	1H	478554756	478555720	LC_u	undescribed protein
HORVU1Hr1G067640	1H	478616780	478617181	LC_u	undescribed protein
HORVU1Hr1G067650	1H	478649543	478649861	LC_u	undescribed protein
HORVU1Hr1G067660	1H	478650350	478657719	HC_u	undescribed protein
HORVU1Hr1G067670	1H	478684347	478689083	HC_TE?	Zinc finger protein 830
HORVU1Hr1G067680	1H	478699620	478701412	HC_G	Basic-leucine zipper (bZIP) transcription factor family protein
HORVU1Hr1G067690	1H	478707507	478710032	HC_G	Nuclear transport factor 2 (NTF2) family protein
HORVU1Hr1G067700	1H	478707507	478710092	LC_u	undescribed protein
HORVU1Hr1G067710	1H	478759545	478759793	HC_G	RING/U-box superfamily protein
HORVU1Hr1G067720	1H	478760701	478762301	HC_G	Flavin-containing monooxygenase family protein
HORVU1Hr1G067730	1H	478859428	478862254	HC_G	Glucan 1
HORVU1Hr1G067750	1H	478955529	478955976	HC_u	undescribed protein
HORVU1Hr1G067760	1H	478994751	478995023	LC_TE	unknown function
HORVU1Hr1G067770	1H	478995048	478995293	LC_TE	unknown function
HORVU1Hr1G067780	1H	478995908	478997240	HC_U	unknown function
HORVU1Hr1G067790	1H	478997502	478997731	LC_u	undescribed protein
HORVU1Hr1G067800	1H	479063528	479079350	LC_u	undescribed protein
HORVU1Hr1G067810	1H	479077168	479079343	LC_u	undescribed protein
HORVU1Hr1G067820	1H	479101004	479109297	HC_G	Transcription elongation factor Spt6
HORVU1Hr1G067830	1H	479137008	479138047	LC_TE?	EID1-like F-box protein 3
HORVU1Hr1G067840	1H	479358547	479360848	HC_G	Pectin lyase-like superfamily protein
HORVU1Hr1G067850	1H	479554328	479556172	HC_G	cytochrome c biogenesis protein family
HORVU1Hr1G067860	1H	479560428	479560856	HC_G	Conserved protein
HORVU1Hr1G067870	1H	479563700	479564583	HC_G	Cysteine proteinase inhibitor
HORVU1Hr1G067880	1H	479564885	479569215	HC_G	Nuclear transcription factor Y subunit C-9
HORVU1Hr1G067890	1H	479589745	479592486	LC_TE	Zinc finger protein 862
HORVU1Hr1G067900	1H	479596950	479597437	LC_u	undescribed protein
HORVU1Hr1G067910	1H	479597262	479600043	HC_G	Nucleotide-sugar transporter family protein
HORVU1Hr1G067920	1H	479600364	479601021	LC_u	undescribed protein
HORVU1Hr1G067930	1H	479702661	479703256	LC_TE	unknown function
HORVU1Hr1G067940	1H	479715538	479723328	LC_u	undescribed protein
HORVU1Hr1G067950	1H	479719345	479720643	HC_G	MADS-box transcription factor family protein
HORVU1Hr1G067960	1H	479724245	479728508	HC_G	cytochrome c biogenesis protein family
HORVU1Hr1G067970	1H	479731593	479732034	HC_G	Whole genome shotgun assembly
HORVU1Hr1G067980	1H	479734808	479735555	HC_G	Cysteine proteinase inhibitor
CAD60537.1	1H	479734963	479735377	ncbi|icy	cystatin
HORVU1Hr1G067990	1H	479735762	479740474	HC_G	Nuclear transcription factor Y subunit C-3
HORVU1Hr1G068000	1H	479743206	479745091	LC_TE	Zinc finger protein 862
HORVU1Hr1G068010	1H	479966708	479969867	HC_G	Cyclin family protein
HORVU1Hr1G068020	1H	479977820	479982091	HC_G	Aldehyde dehydrogenase family 2 member C4
HORVU1Hr1G068030	1H	479986105	479991327	HC_G	Cytochrome P450 superfamily protein
HORVU1Hr1G068040	1H	480002056	480002746	HC_TE?	unknown function
HORVU1Hr1G068060	1H	480009937	480010205	LC_u	undescribed protein
HORVU1Hr1G068070	1H	480013918	480014221	LC_u	undescribed protein
HORVU1Hr1G068080	1H	480050329	480052153	HC_G	Cyclin B1;4
HORVU1Hr1G068090	1H	480050398	480051071	LC_u	undescribed protein
HORVU1Hr1G068100	1H	480054716	480054847	LC_u	undescribed protein
HORVU1Hr1G068110	1H	480126114	480127008	HC_G	CYCLIN B1;5
HORVU1Hr1G068120	1H	480291725	480293367	HC_G	nodulin MtN21 /EamA-like transporter family protein
HORVU1Hr1G068130	1H	480305077	480306599	HC_G	UDP-Glycosyltransferase superfamily protein
HORVU1Hr1G068140	1H	480309960	480316539	HC_G	ABC transporter C family member 3
HORVU1Hr1G068150	1H	480321367	480321747	HC_G	BURP domain-containing protein
HORVU1Hr1G068160	1H	480435430	480438103	HC_G	Cyclin family protein
HORVU1Hr1G068170	1H	480447181	480450610	HC_G	tubulin beta chain 2
CAM58982.1	1H	480448008	480450348	ncbi|tub4	beta tubulin 4
HORVU1Hr1G068180	1H	480451120	480453224	LC_u	undescribed protein
HORVU1Hr1G068190	1H	480721935	480727922	LC_u	undescribed protein
HORVU1Hr1G068200	1H	480723628	480727020	HC_G	disease resistance family protein / LRR family protein
AAZ93566.1	1H	480725870	480726395	ncbi|-	GL2-B11
AAB96979.1	1H	480725880	480726630	ncbi|b4	NBS-LRR type resistance protein
HORVU1Hr1G068210	1H	480727145	480728102	LC_u	undescribed protein
HORVU1Hr1G068220	1H	480728394	480731046	HC_G	transcription factor-related
HORVU1Hr1G068230	1H	480736054	480736461	LC_TE	Transposon TX1 uncharacterized 149 kDa protein
HORVU1Hr1G068240	1H	480747356	480749397	HC_G	calcium-dependent protein kinase 34
HORVU1Hr1G068250	1H	480830677	480831036	LC_TE	unknown function
HORVU1Hr1G068260	1H	480831154	480831423	HC_TE?	Ribosomal protein-like
HORVU1Hr1G068270	1H	480845329	480845732	LC_u	undescribed protein
HORVU1Hr1G068280	1H	480845587	480846051	HC_G	sigma factor binding protein 1
HORVU1Hr1G068290	1H	480845899	480846337	LC_u	undescribed protein
HORVU1Hr1G068300	1H	480944914	480946473	HC_G	Somatic embryogenesis receptor kinase 1
HORVU1Hr1G068310	1H	480947085	480948468	LC_U	unknown function
HORVU1Hr1G068320	1H	480958935	480963017	HC_G	myb-like transcription factor family protein
HORVU1Hr1G068330	1H	481084399	481088440	HC_U	unknown function
HORVU1Hr1G068340	1H	481134998	481160790	LC_u	undescribed protein
HORVU1Hr1G068350	1H	481139099	481139972	LC_TE	Retrotransposon protein
HORVU1Hr1G068360	1H	481140949	481141374	LC_TE	Retrotransposon protein
HORVU1Hr1G068370	1H	481156312	481156680	LC_TE	Retrotransposon protein
HORVU1Hr1G068380	1H	481168642	481170250	HC_G	Leucine-rich repeat receptor-like protein kinase family protein
HORVU1Hr1G068390	1H	481172795	481173367	LC_TE	unknown function
HORVU1Hr1G068400	1H	481217390	481218354	LC_TE	unknown function
HORVU1Hr1G068410	1H	481219690	481220231	LC_TE	Retrovirus-related Pol polyprotein from transposon TNT 1-94
HORVU1Hr1G068420	1H	481301902	481302115	HC_G	calmodulin 5
HORVU1Hr1G068430	1H	481304890	481308268	HC_G	SNF1 protein kinase subunit beta-2
HORVU1Hr1G068440	1H	481409804	481411933	HC_G	calmodulin 5
HORVU1Hr1G068450	1H	481412804	481413699	HC_G	Calmodulin
HORVU1Hr1G068460	1H	481453482	481456448	HC_G	Histone-lysine N-methyltransferase 2A
HORVU1Hr1G068470	1H	481460096	481460585	HC_U	unknown function
HORVU1Hr1G068480	1H	481460622	481460882	LC_TE	unknown function
HORVU1Hr1G068490	1H	481461707	481465833	HC_G	Proteasome subunit alpha type-3
HORVU1Hr1G068500	1H	481468605	481469685	HC_U	unknown function
HORVU1Hr1G068510	1H	481509727	481511297	HC_G	Activating signal cointegrator 1
HORVU1Hr1G068520	1H	481517864	481522949	HC_G	myb domain protein 33
HORVU1Hr1G068530	1H	481523443	481526444	HC_G	UV radiation resistance-associated gene protein
HORVU1Hr1G068540	1H	481524941	481525417	LC_u	undescribed protein
HORVU1Hr1G068550	1H	481527044	481530848	HC_U	unknown function
HORVU1Hr1G068560	1H	481631929	481632594	LC_u	undescribed protein
HORVU1Hr1G068570	1H	481639444	481641380	HC_TE?	F-box family protein
HORVU1Hr1G068580	1H	481644427	481650694	HC_G	Endoplasmic reticulum-Golgi intermediate compartment protein 3
HORVU1Hr1G068590	1H	481665123	481665329	HC_U	unknown function
HORVU1Hr1G068600	1H	481702932	481703662	HC_G	Beta-1
HORVU1Hr1G068610	1H	481934678	481937257	LC_u	undescribed protein
HORVU1Hr1G068620	1H	481934785	481937915	LC_u	undescribed protein
HORVU1Hr1G068630	1H	481937444	481937807	LC_u	undescribed protein
HORVU1Hr1G068640	1H	481938187	481940361	HC_G	60S ribosomal protein L30
HORVU1Hr1G068650	1H	481940578	481943110	HC_G	Protein KRI1
HORVU1Hr1G068660	1H	481943596	481948504	HC_G	calcium-dependent protein kinase 27
HORVU1Hr1G068670	1H	481948654	481949459	HC_G	Ankyrin-3
HORVU1Hr1G068680	1H	481949878	481951050	LC_u	undescribed protein
HORVU1Hr1G068690	1H	481951177	481952269	LC_u	undescribed protein
HORVU1Hr1G068700	1H	481954920	481955780	LC_u	undescribed protein
HORVU1Hr1G068710	1H	481956031	481957357	LC_TE	Retrotransposon protein
HORVU1Hr1G068720	1H	481957810	481958453	LC_u	undescribed protein
HORVU1Hr1G068730	1H	481958466	481958810	HC_G	SWI/SNF complex subunit SWI3C
HORVU1Hr1G068740	1H	481959004	481961046	HC_G	Histone superfamily protein
HORVU1Hr1G068750	1H	481963109	481966764	HC_G	Protein transport protein Sec61 subunit alpha
HORVU1Hr1G068760	1H	482059906	482063923	HC_G	ABSCISIC ACID-INSENSITIVE 5-like protein 2
HORVU1Hr1G068770	1H	482065251	482068334	HC_G	Histone superfamily protein
HORVU1Hr1G068780	1H	482066232	482068261	LC_u	undescribed protein
HORVU1Hr1G068790	1H	482236958	482241456	HC_G	ADP-ribosylation factor 1
HORVU1Hr1G068800	1H	482248351	482250668	HC_G	UDP-glycosyltransferase 74 F1
HORVU1Hr1G068810	1H	482326461	482327116	LC_u	undescribed protein
HORVU1Hr1G068820	1H	482393354	482398829	HC_G	GPN-loop GTPase 1
HORVU1Hr1G068830	1H	482403677	482405074	HC_G	Non-specific lipid-transfer protein-like protein
HORVU1Hr1G068850	1H	482407310	482410626	HC_G	Prolyl 4-hydroxylase subunit alpha-1
HORVU1Hr1G068840	1H	482407310	482408295	LC_u	undescribed protein
HORVU1Hr1G068860	1H	482413419	482418867	HC_TE?	Type I inositol polyphosphate 5-phosphatase 10
HORVU1Hr1G068870	1H	482441098	482444797	HC_G	NADH:cytochrome B5 reductase 1
HORVU1Hr1G068880	1H	482476723	482477032	LC_u	undescribed protein
HORVU1Hr1G068890	1H	482498612	482498941	LC_u	undescribed protein
HORVU1Hr1G068900	1H	482689186	482690205	LC_u	undescribed protein
HORVU1Hr1G068910	1H	482689186	482690205	HC_U	unknown function
HORVU1Hr1G068920	1H	482718657	482719009	LC_u	undescribed protein
HORVU1Hr1G068930	1H	482719290	482727235	HC_G	myb-like transcription factor family protein
HORVU1Hr1G068940	1H	482719290	482727239	HC_G	Ribosomal protein L34e superfamily protein
HORVU1Hr1G068950	1H	482728251	482731435	HC_G	RING/U-box superfamily protein
HORVU1Hr1G068960	1H	482736321	482746990	HC_G	MATE efflux family protein
HORVU1Hr1G068970	1H	482743244	482746302	HC_G	ATP-dependent Clp protease ATP-binding subunit ClpC
HORVU1Hr1G068980	1H	482776410	482776646	LC_u	undescribed protein
HORVU1Hr1G068990	1H	482819809	482820097	LC_u	undescribed protein
HORVU1Hr1G069000	1H	482822751	482824180	HC_G	Peroxidase superfamily protein
HORVU1Hr1G069010	1H	482825823	482826339	LC_U	unknown function
HORVU1Hr1G069020	1H	482830471	482844253	HC_G	Protein BREAST CANCER SUSCEPTIBILITY 1 homolog
HORVU1Hr1G069030	1H	482837786	482838998	LC_TE	Retrotransposon protein
HORVU1Hr1G069040	1H	482840578	482841267	LC_TE	unknown function
HORVU1Hr1G069050	1H	482861249	482861443	LC_TE	Mutator protein
HORVU1Hr1G069060	1H	482863478	482872862	HC_G	CCR4-NOT transcription complex subunit 2
HORVU1Hr1G069070	1H	482865764	482865969	LC_u	undescribed protein
HORVU1Hr1G069080	1H	482868405	482874308	HC_G	Keratinocyte-associated protein 2 isoform 1
HORVU1Hr1G069090	1H	482935338	482935556	LC_u	undescribed protein
HORVU1Hr1G069100	1H	482935856	482945434	HC_G	Protein kinase superfamily protein
HORVU1Hr1G069110	1H	482935872	482937415	LC_U	unknown function
HORVU1Hr1G069120	1H	482940114	482940320	LC_u	undescribed protein
HORVU1Hr1G069130	1H	483066115	483068599	HC_G	laccase 11
HORVU1Hr1G069140	1H	483083478	483085318	HC_G	GRAS family transcription factor
HORVU1Hr1G069150	1H	483314324	483314811	HC_G	FAR1-related sequence 5
HORVU1Hr1G069160	1H	483315355	483316149	HC_U	unknown function
HORVU1Hr1G069170	1H	483317829	483326011	HC_G	Cation/H(+) antiporter 15
HORVU1Hr1G069180	1H	483399955	483401243	HC_G	Protein LURP-one-related 8
HORVU1Hr1G069190	1H	483434503	483435070	LC_u	undescribed protein
HORVU1Hr1G069200	1H	483513627	483515490	HC_G	PATATIN-like protein 4
HORVU1Hr1G069210	1H	483521236	483525244	HC_G	Transducin/WD40 repeat-like superfamily protein
HORVU1Hr1G069220	1H	483795768	483796001	HC_u	undescribed protein
HORVU1Hr1G069230	1H	483796473	483797494	LC_TE	Retrotransposon protein
HORVU1Hr1G069240	1H	483799118	483799297	LC_TE	Retrotransposon protein
HORVU1Hr1G069250	1H	484015209	484019216	HC_G	unknown function
HORVU1Hr1G069260	1H	484102803	484104148	LC_TE	Retrotransposon protein
HORVU1Hr1G069270	1H	484311376	484311573	HC_G	Serine/threonine-protein kinase SAPK4
HORVU1Hr1G069280	1H	484312146	484312298	LC_u	undescribed protein
HORVU1Hr1G069290	1H	484475691	484479941	LC_u	undescribed protein
HORVU1Hr1G069300	1H	484568197	484569056	HC_G	Late embryogenesis abundant (LEA) hydroxyproline-rich glycoprotein family
HORVU1Hr1G069310	1H	484593509	484601144	HC_G	Cytochrome P450 superfamily protein
HORVU1Hr1G069320	1H	484595603	484596375	LC_u	undescribed protein
HORVU1Hr1G069330	1H	484597728	484598360	LC_u	undescribed protein
HORVU1Hr1G069340	1H	484723590	484727238	HC_G	NADH dehydrogenase [ubiquinone] 1 alpha subcomplex subunit 1
HORVU1Hr1G069350	1H	484727694	484729799	HC_U	unknown protein; BEST Arabidopsis thaliana protein match is: unknown protein .
HORVU1Hr1G069360	1H	484961407	484964969	HC_G	NADH dehydrogenase [ubiquinone] 1 alpha subcomplex subunit 1
HORVU1Hr1G069370	1H	484965642	484967334	HC_U	unknown protein; BEST Arabidopsis thaliana protein match is: unknown protein .
HORVU1Hr1G069380	1H	485163583	485166807	HC_G	RNA-binding KH domain-containing protein
HORVU1Hr1G069390	1H	485165465	485166779	LC_u	undescribed protein
HORVU1Hr1G069400	1H	485308313	485318356	HC_G	protein kinase family protein
HORVU1Hr1G069410	1H	485313323	485313571	HC_u	undescribed protein
HORVU1Hr1G069420	1H	485318531	485322987	HC_G	B3 domain-containing protein
HORVU1Hr1G069430	1H	485391188	485394619	HC_G	Acetyltransferase NSI
HORVU1Hr1G069440	1H	485513193	485516636	HC_G	Acetyltransferase NSI
HORVU1Hr1G069450	1H	485535395	485536750	HC_G	ABC transporter C family member 3
HORVU1Hr1G069460	1H	485545163	485546606	HC_U	unknown function
HORVU1Hr1G069470	1H	485635612	485637488	HC_G	UDP-Glycosyltransferase superfamily protein
HORVU1Hr1G069480	1H	485637467	485639251	HC_G	V-type proton ATPase subunit E
HORVU1Hr1G069490	1H	485706363	485707940	HC_G	Delta-aminolevulinic acid dehydratase
HORVU1Hr1G069500	1H	485859919	485864260	LC_TE	Transposon protein CACTA
HORVU1Hr1G069510	1H	485985464	485992576	HC_G	Leucine-rich repeat receptor-like protein kinase family protein
HORVU1Hr1G069520	1H	486160193	486160982	LC_u	undescribed protein
HORVU1Hr1G069530	1H	486166387	486169614	HC_G	ubiquitin-conjugating enzyme 11
HORVU1Hr1G069540	1H	486179937	486180104	HC_u	undescribed protein
HORVU1Hr1G069550	1H	486181083	486181962	HC_G	Thioredoxin superfamily protein
HORVU1Hr1G069560	1H	486181438	486186412	HC_G	Protein kinase superfamily protein
HORVU1Hr1G069570	1H	486187476	486188709	HC_U	Chromosome 3B
HORVU1Hr1G069580	1H	486189875	486190546	HC_G	Deoxyuridine 5'-triphosphate nucleotidohydrolase
HORVU1Hr1G069590	1H	486197986	486199224	HC_G	Eukaryotic aspartyl protease family protein
HORVU1Hr1G069600	1H	486335852	486338532	LC_u	undescribed protein
HORVU1Hr1G069610	1H	486434521	486437514	HC_G	WRKY DNA-binding protein 54
HORVU1Hr1G069620	1H	486467558	486655176	HC_G	WRKY DNA-binding protein 54
HORVU1Hr1G069630	1H	486544031	486544263	LC_u	undescribed protein
HORVU1Hr1G069640	1H	486545365	486549414	HC_G	WRKY DNA-binding protein 55
HORVU1Hr1G069650	1H	486670576	486674278	HC_U	unknown function
HORVU1Hr1G069660	1H	486681674	486682138	HC_u	undescribed protein
HORVU1Hr1G069670	1H	486682416	486684198	HC_G	RING/U-box superfamily protein
HORVU1Hr1G069680	1H	486748121	486748474	HC_G	rapid alkalinization factor 1
HORVU1Hr1G069690	1H	486828494	486828645	LC_u	undescribed protein
HORVU1Hr1G069700	1H	486885650	486886786	LC_TE	Retrotransposon protein
HORVU1Hr1G069710	1H	486898769	486899051	HC_U	unknown function
HORVU1Hr1G069720	1H	486902503	486902676	HC_G	Histidyl-tRNA synthetase
HORVU1Hr1G069730	1H	486905464	486906064	LC_u	undescribed protein
HORVU1Hr1G069740	1H	486910699	486919350	LC_u	undescribed protein
HORVU1Hr1G069750	1H	486910996	486913157	LC_u	undescribed protein
HORVU1Hr1G069760	1H	486915565	486919452	LC_u	undescribed protein
HORVU1Hr1G069770	1H	486921870	486922393	LC_u	undescribed protein
HORVU1Hr1G069780	1H	486926147	486926549	LC_u	undescribed protein
HORVU1Hr1G069790	1H	486927090	486928375	LC_u	undescribed protein
HORVU1Hr1G069800	1H	486927424	486929123	HC_G	Non-specific lipid-transfer protein
HORVU1Hr1G069810	1H	486952593	486952912	LC_u	undescribed protein
HORVU1Hr1G069820	1H	487045899	487046282	LC_u	undescribed protein
HORVU1Hr1G069830	1H	487103964	487106996	HC_G	expansin A1
HORVU1Hr1G069840	1H	487204757	487215328	HC_G	novel plant snare 13
HORVU1Hr1G069850	1H	487204763	487215123	LC_u	undescribed protein
HORVU1Hr1G069860	1H	487208887	487209176	LC_u	undescribed protein
HORVU1Hr1G069870	1H	487210181	487210647	LC_u	undescribed protein
HORVU1Hr1G069880	1H	487221562	487223133	LC_U	unknown function
HORVU1Hr1G069890	1H	487322712	487323446	LC_u	undescribed protein
HORVU1Hr1G069900	1H	487565412	487566959	HC_G	ovate family protein 4
HORVU1Hr1G069910	1H	487723574	487724170	LC_u	undescribed protein
HORVU1Hr1G069920	1H	487781489	487783002	LC_TE	Retrotransposon protein
HORVU1Hr1G069930	1H	487784165	487784692	LC_TE	Retrotransposon protein
HORVU1Hr1G069940	1H	487790191	487790361	LC_u	undescribed protein
HORVU1Hr1G069950	1H	487792027	487792302	HC_u	undescribed protein
HORVU1Hr1G069960	1H	487810627	487810959	HC_u	undescribed protein
HORVU1Hr1G069970	1H	487812455	487812676	LC_u	undescribed protein
HORVU1Hr1G069980	1H	487844322	487844838	LC_U	unknown function
HORVU1Hr1G069990	1H	487882055	487884794	HC_G	U-box domain-containing protein 16
HORVU1Hr1G070000	1H	487887514	487888627	LC_u	undescribed protein
HORVU1Hr1G070010	1H	487903811	487904005	HC_U	unknown function
HORVU1Hr1G070020	1H	487952023	487952277	LC_TE	unknown function
HORVU1Hr1G070030	1H	487984667	487986006	LC_TE	unknown function
HORVU1Hr1G070040	1H	487995238	487999364	HC_G	receptor kinase 1
HORVU1Hr1G070050	1H	488013470	488018534	LC_u	undescribed protein
HORVU1Hr1G070060	1H	488015547	488015906	LC_U	unknown function
HORVU1Hr1G070070	1H	488017242	488017636	LC_u	undescribed protein
HORVU1Hr1G070080	1H	488280335	488282657	HC_U	unknown function
HORVU1Hr1G070090	1H	488280495	488285358	LC_u	undescribed protein
HORVU1Hr1G070100	1H	488291675	488294550	HC_G	serine/threonine protein kinase 1
HORVU1Hr1G070110	1H	488299092	488305072	HC_G	DNA helicase MCM8
HORVU1Hr1G070120	1H	488308506	488312131	HC_G	WEB family protein
HORVU1Hr1G070130	1H	488313728	488314198	LC_u	undescribed protein
HORVU1Hr1G070140	1H	488389545	488391018	HC_U	Chromosome 3B
HORVU1Hr1G070150	1H	488501447	488501890	LC_TE	unknown function
HORVU1Hr1G070160	1H	488594112	488594989	LC_u	undescribed protein
HORVU1Hr1G070170	1H	488604269	488604688	LC_u	undescribed protein
HORVU1Hr1G070180	1H	488660906	488661900	LC_TE	unknown function
HORVU1Hr1G070190	1H	488683519	488685797	HC_G	Nodulin-like / Major Facilitator Superfamily protein
HORVU1Hr1G070200	1H	488718596	488719702	HC_G	proline-rich family protein
HORVU1Hr1G070210	1H	488752705	488753768	HC_U	unknown function
HORVU1Hr1G070220	1H	488758497	488762295	HC_G	alanine:glyoxylate aminotransferase 3
HORVU1Hr1G070230	1H	488763591	488768565	HC_G	Class E vacuolar protein-sorting machinery protein hse1
HORVU1Hr1G070240	1H	488792662	488792880	LC_U	unknown function
HORVU1Hr1G070250	1H	488799144	488802079	HC_G	WRKY DNA-binding protein 33
HORVU1Hr1G070260	1H	488801632	488802063	LC_u	undescribed protein
HORVU1Hr1G070270	1H	488813450	488818290	HC_G	PLAC8 family protein
HORVU1Hr1G070280	1H	488844777	488846973	LC_u	undescribed protein
HORVU1Hr1G070290	1H	488892187	488893622	HC_G	proline-rich family protein
HORVU1Hr1G070300	1H	489038361	489039200	LC_U	BnaA10g28010D protein
HORVU1Hr1G070310	1H	489069397	489072296	HC_G	Aldose reductase
HORVU1Hr1G070320	1H	489095303	489095590	LC_TE	Retrotransposon protein
HORVU1Hr1G070330	1H	489138201	489149696	HC_G	Protein RETICULATA-RELATED 6
HORVU1Hr1G070340	1H	489145422	489145656	LC_u	undescribed protein
HORVU1Hr1G070350	1H	489149264	489149809	LC_u	undescribed protein
HORVU1Hr1G070360	1H	489151928	489153445	HC_G	PRA1 (Prenylated rab acceptor) family protein
HORVU1Hr1G070370	1H	489268548	489268732	LC_u	undescribed protein
HORVU1Hr1G070380	1H	489289233	489289565	LC_u	undescribed protein
HORVU1Hr1G070390	1H	489289900	489292529	HC_G	exocyst subunit exo70 family protein B1
HORVU1Hr1G070400	1H	489297303	489300631	HC_G	Cation/H(+) antiporter 15
HORVU1Hr1G070410	1H	489317903	489320510	HC_G	Ethylene-responsive transcription factor 1
HORVU1Hr1G070420	1H	489466283	489467882	HC_G	Abscisic acid receptor PYR1
HORVU1Hr1G070430	1H	489708007	489713264	HC_G	S-adenosyl-L-methionine-dependent methyltransferases superfamily protein
HORVU1Hr1G070440	1H	489721783	489725822	HC_G	Ribonuclease P protein subunit p29
HORVU1Hr1G070450	1H	489728283	489731018	HC_G	Zinc transporter 5
HORVU1Hr1G070460	1H	489732268	489734133	HC_G	Zinc transporter 5
HORVU1Hr1G070470	1H	489855557	489856212	LC_u	undescribed protein
HORVU1Hr1G070480	1H	489909548	489917305	HC_G	Protein LIGHT-DEPENDENT SHORT HYPOCOTYLS 6
HORVU1Hr1G070490	1H	489911781	489913824	LC_u	undescribed protein
HORVU1Hr1G070500	1H	489914229	489915291	LC_u	undescribed protein
HORVU1Hr1G070510	1H	489915803	489919848	LC_u	undescribed protein
HORVU1Hr1G070520	1H	490231954	490232299	LC_u	undescribed protein
HORVU1Hr1G070530	1H	490232120	490232596	LC_TE	BED zinc finger family protein
HORVU1Hr1G070540	1H	490232612	490233148	LC_TE?	unknown function
HORVU1Hr1G070550	1H	490275466	490277416	LC_u	undescribed protein
HORVU1Hr1G070560	1H	490307789	490308217	LC_TE	HAT family dimerisation domain containing protein
HORVU1Hr1G070570	1H	490352425	490353698	HC_G	Glutaredoxin family protein
HORVU1Hr1G070580	1H	490364686	490370609	HC_G	receptor-like kinase 902
HORVU1Hr1G070600	1H	490369972	490371452	HC_U	unknown function
HORVU1Hr1G070610	1H	490451736	490456015	HC_G	Sorting and assembly machinery component 50 homolog A
HORVU1Hr1G070620	1H	490472317	490475680	HC_TE?	Zinc finger (C3HC4-type RING finger) family protein
HORVU1Hr1G070630	1H	490678949	490679182	LC_u	undescribed protein
HORVU1Hr1G070640	1H	490702056	490704804	HC_G	RING/U-box superfamily protein
HORVU1Hr1G070650	1H	490707942	490708175	LC_u	undescribed protein
HORVU1Hr1G070660	1H	490711187	490711381	LC_U	Chromosome 3B
HORVU1Hr1G070670	1H	490720408	490722879	HC_U	unknown function
HORVU1Hr1G070680	1H	490778070	490779608	LC_u	undescribed protein
HORVU1Hr1G070690	1H	490781306	490782565	HC_G	PEBP (phosphatidylethanolamine-binding protein) family protein
HORVU1Hr1G070700	1H	490841703	490843201	HC_G	Histone superfamily protein
HORVU1Hr1G070710	1H	490940150	490941780	HC_G	2-oxoglutarate (2OG) and Fe(II)-dependent oxygenase superfamily protein
HORVU1Hr1G070720	1H	491027787	491031008	HC_u	undescribed protein
HORVU1Hr1G070730	1H	491027957	491031166	HC_G	ammonium transporter 2
HORVU1Hr1G070740	1H	491085690	491097203	HC_G	UDP-glucose pyrophosphorylase 3
HORVU1Hr1G070750	1H	491089059	491089300	LC_u	undescribed protein
HORVU1Hr1G070760	1H	491094554	491097283	HC_U	unknown protein; Has 27 Blast hits to 27 proteins in 9 species: Archae - 0; Bacteria - 0; Metazoa - 0; Fungi - 0; Plants - 27; Viruses - 0; Other Eukaryotes - 0 (source: NCBI BLink).
HORVU1Hr1G070770	1H	491160412	491161451	LC_U	unknown function
HORVU1Hr1G070780	1H	491333877	491336630	HC_U	unknown function
HORVU1Hr1G070790	1H	491337576	491338820	HC_G	GDSL esterase/lipase
HORVU1Hr1G070800	1H	491672387	491675974	HC_U	unknown function
HORVU1Hr1G070810	1H	491676727	491681104	HC_U	unknown function
HORVU1Hr1G070820	1H	491676885	491678523	LC_u	undescribed protein
HORVU1Hr1G070830	1H	491807982	491808536	LC_u	undescribed protein
HORVU1Hr1G070840	1H	491821626	491823042	HC_G	calcium-dependent protein kinase 13
HORVU1Hr1G070850	1H	491823273	491835376	LC_U	unknown function
HORVU1Hr1G070860	1H	491824489	491826281	LC_u	undescribed protein
HORVU1Hr1G070870	1H	491834353	491835345	LC_u	undescribed protein
HORVU1Hr1G070880	1H	491859173	491860899	HC_G	Cytochrome P450 superfamily protein
HORVU1Hr1G070890	1H	491861267	491864171	LC_u	undescribed protein
HORVU1Hr1G070900	1H	491864518	491867021	LC_u	undescribed protein
HORVU1Hr1G070910	1H	491889483	491889772	LC_TE	Retrotransposon protein
HORVU1Hr1G070920	1H	491927123	491932052	HC_G	SelT-like protein
HORVU1Hr1G070930	1H	491937614	491938601	HC_G	U-box domain-containing protein 6
HORVU1Hr1G070940	1H	491944955	491945444	LC_u	undescribed protein
HORVU1Hr1G070950	1H	491968630	491969194	LC_TE	unknown function
HORVU1Hr1G070960	1H	491976419	491977278	HC_G	2-oxoglutarate (2OG) and Fe(II)-dependent oxygenase superfamily protein
HORVU1Hr1G070970	1H	492025242	492025736	LC_u	undescribed protein
HORVU1Hr1G070980	1H	492027645	492028328	LC_u	undescribed protein
HORVU1Hr1G070990	1H	492033501	492033776	LC_u	undescribed protein
HORVU1Hr1G071000	1H	492034065	492035613	HC_G	DNA-directed RNA polymerase III subunit RPC5
HORVU1Hr1G071010	1H	492041093	492041653	HC_G	2-oxoglutarate (2OG) and Fe(II)-dependent oxygenase superfamily protein
HORVU1Hr1G071020	1H	492055961	492056489	LC_u	undescribed protein
HORVU1Hr1G071030	1H	492078697	492079332	LC_TE	Transposon protein
HORVU1Hr1G071050	1H	492087928	492088499	HC_G	unknown function
HORVU1Hr1G071060	1H	492108076	492112377	HC_G	calcium-dependent protein kinase 13
HORVU1Hr1G071070	1H	492143941	492169831	LC_u	undescribed protein
HORVU1Hr1G071080	1H	492160479	492161299	LC_u	undescribed protein
HORVU1Hr1G071090	1H	492163989	492166986	LC_u	undescribed protein
HORVU1Hr1G071100	1H	492164205	492166797	LC_u	undescribed protein
HORVU1Hr1G071110	1H	492170943	492171716	LC_u	undescribed protein
HORVU1Hr1G071120	1H	492191195	492191433	LC_u	undescribed protein
HORVU1Hr1G071130	1H	492194376	492199807	HC_G	metacaspase 1
HORVU1Hr1G071140	1H	492197371	492197881	LC_u	undescribed protein
HORVU1Hr1G071150	1H	492206426	492209203	HC_G	Mitochondrial import inner membrane translocase subunit tim50
HORVU1Hr1G071160	1H	492209466	492215197	HC_G	Protein kinase superfamily protein
HORVU1Hr1G071170	1H	492240937	492241570	LC_u	undescribed protein
HORVU1Hr1G071180	1H	492359448	492361214	HC_G	Chaperone protein DnaJ
HORVU1Hr1G071190	1H	492383419	492384392	HC_G	Histone superfamily protein
HORVU1Hr1G071200	1H	492399230	492401422	HC_U	unknown function
HORVU1Hr1G071210	1H	492401512	492407862	HC_G	Histone superfamily protein
HORVU1Hr1G071220	1H	492549679	492564725	LC_U	unknown function
HORVU1Hr1G071230	1H	492552838	492553044	LC_U	unknown function
HORVU1Hr1G071240	1H	492554743	492556870	LC_U	unknown function
HORVU1Hr1G071250	1H	492557192	492558451	LC_U	unknown function
JHI-Hv50k-2016-37800	1H	492560309	492560310
HORVU1Hr1G071260	1H	492627220	492636539	HC_G	tyrosine aminotransferase 3
HORVU1Hr1G071270	1H	492636336	492636988	LC_u	undescribed protein
HORVU1Hr1G071280	1H	492683588	492686758	HC_G	Kinase interacting (KIP1-like) family protein
HORVU1Hr1G071290	1H	492688624	492689028	LC_TE	unknown function
HORVU1Hr1G071300	1H	492688978	492689363	LC_u	undescribed protein
HORVU1Hr1G071310	1H	492690895	492691739	LC_TE	Retrotransposon protein
HORVU1Hr1G071320	1H	492696711	492697904	HC_G	CMF5
AFX97550.1	1H	492696753	492697632	ncbi|CMF5	CMF5
HORVU1Hr1G071330	1H	492775031	492778202	HC_G	basic helix-loop-helix (bHLH) DNA-binding superfamily protein
HORVU1Hr1G071340	1H	492785655	492791048	HC_G	respiratory burst oxidase protein F
HORVU1Hr1G071350	1H	492923510	492924814	HC_G	Transmembrane protein
HORVU1Hr1G071360	1H	492944624	492953455	HC_G	TBC1 domain family member 2A
HORVU1Hr1G071370	1H	492954001	492954844	HC_G	Blue copper protein
HORVU1Hr1G071380	1H	492962627	492963188	HC_U	unknown function
HORVU1Hr1G071390	1H	493057638	493057960	HC_U	unknown function
HORVU1Hr1G071400	1H	493058308	493058776	LC_u	undescribed protein
HORVU1Hr1G071410	1H	493079280	493080475	LC_u	undescribed protein
HORVU1Hr1G071420	1H	493079286	493080565	LC_u	undescribed protein
HORVU1Hr1G071430	1H	493169803	493170583	HC_U	unknown function
HORVU1Hr1G071440	1H	493212842	493217576	HC_G	Chromosome 3B
HORVU1Hr1G071450	1H	493212874	493215681	LC_u	undescribed protein
HORVU1Hr1G071460	1H	493269717	493272288	HC_G	serpin 3
HORVU1Hr1G071470	1H	493350264	493354821	HC_G	Ectonucleoside triphosphate diphosphohydrolase 8
HORVU1Hr1G071480	1H	493355875	493356954	LC_u	undescribed protein
HORVU1Hr1G071490	1H	493360683	493364963	HC_G	GPN-loop GTPase 3
HORVU1Hr1G071500	1H	493370386	493371299	HC_G	undescribed protein
HORVU1Hr1G071510	1H	493370996	493371250	LC_u	undescribed protein
HORVU1Hr1G071520	1H	493452063	493452611	HC_U	unknown function
HORVU1Hr1G071530	1H	493460247	493460942	LC_U	unknown function
HORVU1Hr1G071540	1H	493461236	493464788	HC_G	DNA repair and recombination protein RAD54
HORVU1Hr1G071550	1H	493465099	493465297	HC_G	BEST Arabidopsis thaliana protein match is: glycine-rich protein .
HORVU1Hr1G071560	1H	493611104	493619852	HC_G	DNA replication licensing factor MCM6
HORVU1Hr1G071570	1H	493622114	493624232	HC_G	30S ribosomal protein S12
HORVU1Hr1G071580	1H	493984036	493991270	HC_G	ubiquitin-protein ligase 4
HORVU1Hr1G071590	1H	494075596	494080166	HC_G	Serine/threonine-protein kinase ATM
HORVU1Hr1G071600	1H	494080696	494081831	LC_u	undescribed protein
HORVU1Hr1G071610	1H	494172804	494173214	LC_TE?	Zinc finger MYM-type protein
HORVU1Hr1G071620	1H	494246151	494250406	HC_G	Nuclear transcription factor Y subunit B
HORVU1Hr1G071630	1H	494246482	494248790	LC_u	undescribed protein
HORVU1Hr1G071640	1H	494259053	494259172	LC_u	undescribed protein
HORVU1Hr1G071650	1H	494259082	494259266	LC_u	undescribed protein
HORVU1Hr1G071660	1H	494348947	494349382	HC_U	unknown function
HORVU1Hr1G071670	1H	494381005	494382611	HC_G	2-oxoglutarate (2OG) and Fe(II)-dependent oxygenase superfamily protein
HORVU1Hr1G071680	1H	494415357	494415825	LC_TE	Retrotransposon protein
HORVU1Hr1G071690	1H	494417180	494419892	LC_U	unknown function
HORVU1Hr1G071700	1H	494487899	494490653	HC_G	IQ-domain 3
HORVU1Hr1G071710	1H	494490814	494493876	HC_G	Serine/threonine-protein kinase ATM
HORVU1Hr1G071720	1H	494538014	494538794	LC_u	undescribed protein
HORVU1Hr1G071730	1H	494648294	494648533	LC_u	undescribed protein
HORVU1Hr1G071740	1H	494648888	494649074	LC_u	undescribed protein
HORVU1Hr1G071750	1H	494649255	494699922	HC_G	Protein kinase superfamily protein
HORVU1Hr1G071760	1H	494740587	494785231	HC_G	Histone superfamily protein
HORVU1Hr1G071770	1H	494784437	494785317	HC_G	Histone superfamily protein
HORVU1Hr1G071780	1H	494875114	494884223	HC_G	Histone superfamily protein
HORVU1Hr1G071790	1H	494875943	494876138	LC_u	undescribed protein
HORVU1Hr1G071800	1H	494908804	494908935	LC_TE	undescribed protein
HORVU1Hr1G071810	1H	494910477	494913834	HC_G	Lung seven transmembrane receptor family protein
HORVU1Hr1G071820	1H	494952248	494952626	LC_u	undescribed protein
HORVU1Hr1G071830	1H	494956865	494957110	LC_u	undescribed protein
HORVU1Hr1G071840	1H	494959516	494983640	HC_G	BTB-POZ and MATH domain 1
HORVU1Hr1G071850	1H	494993135	494993649	HC_u	undescribed protein
HORVU1Hr1G071870	1H	495131155	495214855	HC_U	Coffea canephora DH200=94 genomic scaffold
HORVU1Hr1G071880	1H	495195841	495196127	HC_G	Endoribonuclease Dicer homolog 1
HORVU1Hr1G071890	1H	495202861	495210811	HC_G	Phosphatidate phosphatase LPIN2
HORVU1Hr1G071900	1H	495202959	495203305	LC_u	undescribed protein
HORVU1Hr1G071910	1H	495399707	495401012	HC_U	Plant protein 1589 of unknown function
HORVU1Hr1G071920	1H	495401245	495401537	LC_u	undescribed protein
HORVU1Hr1G071930	1H	495404555	495410478	HC_G	Metal tolerance protein 5
HORVU1Hr1G071940	1H	495457089	495461131	HC_U	unknown function
HORVU1Hr1G071950	1H	495547671	495548389	HC_G	histone H2A 7
HORVU1Hr1G071960	1H	495604804	495606184	HC_G	histone H2A 7
HORVU1Hr1G071970	1H	495724208	495724651	LC_TE	unknown function
HORVU1Hr1G071980	1H	495746590	495746908	HC_G	histone H2A 12
HORVU1Hr1G071990	1H	495783086	495783679	LC_U	Chromosome 3B
HORVU1Hr1G072000	1H	495796330	495797469	LC_u	undescribed protein
HORVU1Hr1G072010	1H	495832159	495832779	LC_TE	Retrotransposon protein
HORVU1Hr1G072020	1H	495847014	495847281	LC_u	undescribed protein
HORVU1Hr1G072030	1H	495847113	495847391	LC_u	undescribed protein
HORVU1Hr1G072040	1H	495850049	495850733	LC_u	undescribed protein
HORVU1Hr1G072050	1H	495874919	495876936	HC_G	HXXXD-type acyl-transferase family protein
HORVU1Hr1G072060	1H	495884739	495886729	HC_G	30S ribosomal protein S8
HORVU1Hr1G072070	1H	495888700	495891818	HC_G	Ras-related protein Rab-8B
HORVU1Hr1G072080	1H	495892344	495892839	LC_TE?	C2H2-like zinc finger protein
HORVU1Hr1G072090	1H	496009174	496009886	HC_G	Basic-leucine zipper (bZIP) transcription factor family protein
HORVU1Hr1G072100	1H	496075805	496076948	HC_TE?	zinc-finger protein 3
HORVU1Hr1G072110	1H	496080124	496083235	HC_G	Coatomer subunit zeta-1
HORVU1Hr1G072120	1H	496087757	496093636	HC_G	Basic-leucine zipper (bZIP) transcription factor family protein
HORVU1Hr1G072130	1H	496179393	496180340	LC_TE	Retrovirus-related Pol polyprotein from transposon TNT 1-94
HORVU1Hr1G072140	1H	496197194	496205312	HC_G	respiratory burst oxidase homologue D
HORVU1Hr1G072150	1H	496199006	496199325	LC_u	undescribed protein
HORVU1Hr1G072160	1H	496271619	496278858	HC_G	respiratory burst oxidase homologue D
HORVU1Hr1G072170	1H	496434857	496442222	HC_G	Very-long-chain (3R)-3-hydroxyacyl-CoA dehydratase 2
HORVU1Hr1G072180	1H	496442865	496446585	HC_G	Riboflavin biosynthesis protein RibBA
HORVU1Hr1G072190	1H	496442897	496446595	HC_G	Histone H2B.11
HORVU1Hr1G072200	1H	496571922	496575026	HC_G	ubiquitin-conjugating enzyme 13
HORVU1Hr1G072210	1H	496657261	496660692	HC_G	NAD-specific glutamate dehydrogenase
HORVU1Hr1G072220	1H	496657323	496660679	HC_G	Heat shock 70 kDa protein
HORVU1Hr1G072230	1H	496745915	496749940	HC_G	tryptophan aminotransferase related 2
HORVU1Hr1G072240	1H	496779197	496779555	LC_u	undescribed protein
HORVU1Hr1G072250	1H	496810598	496812395	HC_G	Chitinase 2
HORVU1Hr1G072260	1H	496914033	496923415	LC_u	undescribed protein
HORVU1Hr1G072270	1H	496930969	496933590	HC_G	60S ribosomal protein L36-2
HORVU1Hr1G072280	1H	496941467	496941788	HC_G	Fasciclin-like arabinogalactan family protein
HORVU1Hr1G072290	1H	497024084	497026746	HC_G	Fasciclin-like arabinogalactan family protein
HORVU1Hr1G072300	1H	497034138	497035775	HC_G	Disease resistance protein RPM1
HORVU1Hr1G072310	1H	497036583	497039143	HC_u	undescribed protein
HORVU1Hr1G072320	1H	497075312	497075447	LC_u	undescribed protein
HORVU1Hr1G072330	1H	497090206	497091365	LC_TE	Retrotransposon protein
HORVU1Hr1G072340	1H	497091794	497092899	LC_TE	Gag-Pol polyprotein
HORVU1Hr1G072350	1H	497093339	497094187	LC_TE	unknown function
HORVU1Hr1G072360	1H	497144384	497153186	HC_G	O-fucosyltransferase family protein
HORVU1Hr1G072370	1H	497206745	497210574	HC_G	kinesin 4
HORVU1Hr1G072380	1H	497251503	497252565	HC_U	unknown function
HORVU1Hr1G072390	1H	497253090	497253683	HC_G	membrin 11
HORVU1Hr1G072400	1H	497334110	497336675	HC_G	RING/U-box superfamily protein
HORVU1Hr1G072410	1H	497468826	497476505	HC_U	BnaC04g25510D protein
HORVU1Hr1G072420	1H	497472764	497473345	HC_G	SAUR-like auxin-responsive protein family
HORVU1Hr1G072430	1H	497659687	497669017	HC_G	myb domain protein 3r-5
HORVU1Hr1G072440	1H	497662421	497662941	LC_u	undescribed protein
HORVU1Hr1G072450	1H	497662998	497663563	LC_TE	Retrotransposon protein
HORVU1Hr1G072460	1H	497664981	497665201	LC_u	undescribed protein
HORVU1Hr1G072470	1H	497762541	497765213	HC_G	laccase 17
HORVU1Hr1G072480	1H	497776175	497776785	LC_u	undescribed protein
HORVU1Hr1G072490	1H	497889301	497943854	HC_G	ATP-dependent zinc metalloprotease FtsH
HORVU1Hr1G072500	1H	498024404	498028533	HC_G	Heavy metal transport/detoxification superfamily protein
HORVU1Hr1G072510	1H	498084788	498085201	LC_u	undescribed protein
HORVU1Hr1G072520	1H	498099490	498100794	LC_u	undescribed protein
HORVU1Hr1G072530	1H	498116023	498119151	HC_G	laccase 17
HORVU1Hr1G072540	1H	498119957	498120388	LC_TE	Retrotransposon protein
HORVU1Hr1G072550	1H	498153171	498154016	LC_u	undescribed protein
HORVU1Hr1G072560	1H	498200229	498207010	HC_G	Protein S-acyltransferase 11
HORVU1Hr1G072570	1H	498202625	498207987	HC_G	Peptidyl-prolyl cis-trans isomerase
HORVU1Hr1G072580	1H	498234638	498235317	HC_G	ROTUNDIFOLIA like 8
HORVU1Hr1G072590	1H	498353919	498357549	HC_G	glycerol-3-phosphate acyltransferase 7
HORVU1Hr1G072600	1H	498416068	498416424	LC_u	undescribed protein
HORVU1Hr1G072610	1H	498424804	498425506	HC_G	COX VIIa-like protein
HORVU1Hr1G072620	1H	498490266	498491799	LC_TE	Transposon protein
HORVU1Hr1G072630	1H	498492946	498493534	LC_u	undescribed protein
HORVU1Hr1G072640	1H	498511651	498516456	HC_G	Tetratricopeptide repeat (TPR)-like superfamily protein
HORVU1Hr1G072650	1H	498567972	498571702	HC_G	Protein YIPF
HORVU1Hr1G072660	1H	498571883	498573497	HC_G	Mitochondrial glycoprotein family protein
HORVU1Hr1G072670	1H	498578659	498581776	HC_G	Aldose reductase
HORVU1Hr1G072680	1H	498614322	498618976	HC_G	Aldose reductase
HORVU1Hr1G072690	1H	498650547	498655628	HC_G	Aldose reductase A
HORVU1Hr1G072700	1H	498694753	498696993	HC_G	Aldose reductase
HORVU1Hr1G072710	1H	498704314	498707129	HC_G	CASP-like protein 16
HORVU1Hr1G072720	1H	498707615	498708832	HC_U	unknown protein; Has 30 Blast hits to 30 proteins in 10 species: Archae - 0; Bacteria - 0; Metazoa - 0; Fungi - 0; Plants - 30; Viruses - 0; Other Eukaryotes - 0 (source: NCBI BLink).
HORVU1Hr1G072730	1H	498773732	498779589	HC_G	prenylated RAB acceptor 1.A3
HORVU1Hr1G072740	1H	498776551	498776708	HC_G	Callose synthase 9
HORVU1Hr1G072750	1H	498780347	498783833	HC_G	uracil phosphoribosyltransferase
HORVU1Hr1G072760	1H	498780375	498781707	LC_u	undescribed protein
HORVU1Hr1G072770	1H	498790559	498790903	LC_u	undescribed protein
HORVU1Hr1G072780	1H	498975383	498982941	HC_G	Gamma-glutamyl phosphate reductase
HORVU1Hr1G072790	1H	498986531	498987393	LC_u	undescribed protein
HORVU1Hr1G072800	1H	499079711	499080062	LC_TE?	Aspartic proteinase nepenthesin-2
HORVU1Hr1G072810	1H	499108541	499157373	HC_G	Transcription factor ILR3
HORVU1Hr1G072820	1H	499118472	499120298	HC_G	Microtubule-binding protein TANGLED1
HORVU1Hr1G072830	1H	499157183	499157372	LC_u	undescribed protein
HORVU1Hr1G072840	1H	499252785	499253054	HC_U	unknown function
HORVU1Hr1G072850	1H	499314439	499319540	HC_G	Homeobox protein BEL1 homolog
HORVU1Hr1G072870	1H	499380903	499382988	HC_TE?	DNA/RNA helicase protein
HORVU1Hr1G072880	1H	499554675	499555624	LC_u	undescribed protein
HORVU1Hr1G072890	1H	499561769	499564795	HC_U	unknown function
HORVU1Hr1G072900	1H	499565295	499566086	LC_u	undescribed protein
HORVU1Hr1G072910	1H	499643377	499647242	HC_G	ROP guanine nucleotide exchange factor 5
HORVU1Hr1G072920	1H	499753700	499753834	LC_TE	unknown function
HORVU1Hr1G072930	1H	499895423	499898412	HC_G	DNA replication complex GINS protein PSF1
HORVU1Hr1G072940	1H	499899739	499900285	LC_u	undescribed protein
HORVU1Hr1G072950	1H	500085902	500092614	LC_u	undescribed protein
HORVU1Hr1G072960	1H	500131664	500133497	LC_u	undescribed protein
HORVU1Hr1G072970	1H	500134186	500136504	HC_G	Auxin efflux carrier family protein
HORVU1Hr1G072980	1H	500380806	500381066	LC_TE	unknown function
HORVU1Hr1G072990	1H	500387097	500392498	HC_G	guanylyl cyclase 1
HORVU1Hr1G073000	1H	500526681	500527251	LC_TE	unknown function
HORVU1Hr1G073010	1H	500581804	500637119	HC_U	unknown function
HORVU1Hr1G073020	1H	500583054	500584241	LC_u	undescribed protein
HORVU1Hr1G073030	1H	500636252	500637094	LC_u	undescribed protein
HORVU1Hr1G073040	1H	500888949	500893295	HC_G	Phosphatidylinositol:ceramide inositolphosphotransferase
HORVU1Hr1G073050	1H	500894039	500897338	HC_TE?	RING/FYVE/PHD zinc finger superfamily protein
HORVU1Hr1G073060	1H	500963868	500967622	HC_G	Phosphatidylinositol:ceramide inositolphosphotransferase
HORVU1Hr1G073070	1H	501000400	501008255	HC_G	ankyrin repeat family protein
HORVU1Hr1G073080	1H	501108974	501110172	HC_G	Yos1-like protein
HORVU1Hr1G073090	1H	501111605	501115939	LC_TE	Retrotransposon protein
HORVU1Hr1G073100	1H	501111623	501114897	LC_u	undescribed protein
HORVU1Hr1G073110	1H	501120929	501121829	LC_u	undescribed protein
HORVU1Hr1G073120	1H	501127364	501127624	HC_u	undescribed protein
HORVU1Hr1G073130	1H	501294931	501298822	HC_G	Ataxin-3 homolog
HORVU1Hr1G073140	1H	501295699	501296386	LC_u	undescribed protein
HORVU1Hr1G073150	1H	501358479	501363332	HC_G	O-fucosyltransferase family protein
HORVU1Hr1G073160	1H	501521905	501522994	LC_u	undescribed protein
HORVU1Hr1G073170	1H	501616869	501619923	HC_TE?	LSD1 zinc finger family protein
ACB37310.1	1H	501617088	501619021	ncbi|-	LOL1-like protein
HORVU1Hr1G073180	1H	501620881	501624704	HC_G	Pentatricopeptide repeat-containing protein
HORVU1Hr1G073190	1H	501967950	501971602	HC_U	Protein of unknown function (DUF740)
HORVU1Hr1G073200	1H	501974946	501975289	LC_TE	Retrotransposon protein
HORVU1Hr1G073210	1H	501987588	501991880	HC_G	phosphate transporter 4;2
HORVU1Hr1G073220	1H	501992605	501993071	LC_u	undescribed protein
HORVU1Hr1G073230	1H	502081021	502084964	HC_G	Coronatine-insensitive protein homolog 1b
HORVU1Hr1G073240	1H	502149054	502149188	LC_u	undescribed protein
HORVU1Hr1G073250	1H	502160755	502161158	LC_u	undescribed protein
HORVU1Hr1G073260	1H	502162131	502162328	HC_U	unknown function
HORVU1Hr1G073270	1H	502162586	502162859	LC_u	undescribed protein
HORVU1Hr1G073280	1H	502236455	502240099	HC_G	Glycosyl hydrolase family protein
HORVU1Hr1G073290	1H	502251796	502252191	LC_u	undescribed protein
HORVU1Hr1G073300	1H	502678559	502680680	HC_G	myb-like transcription factor family protein
HORVU1Hr1G073310	1H	502679642	502680620	HC_G	ScMYB36 protein
HORVU1Hr1G073320	1H	502805136	502805654	HC_TE?	Myb/SANT-like DNA-binding domain protein
HORVU1Hr1G073330	1H	503056222	503058634	HC_G	HXXXD-type acyl-transferase family protein
HORVU1Hr1G073340	1H	503131312	503141099	HC_G	glycerol-3-phosphate acyltransferase 6
HORVU1Hr1G073350	1H	503132540	503133209	LC_u	undescribed protein
HORVU1Hr1G073360	1H	503133441	503134613	LC_u	undescribed protein
HORVU1Hr1G073370	1H	503134785	503138621	LC_u	undescribed protein
HORVU1Hr1G073380	1H	503137834	503139601	LC_u	undescribed protein
HORVU1Hr1G073390	1H	503203764	503205704	LC_u	undescribed protein
HORVU1Hr1G073400	1H	503256232	503257711	HC_G	Tetratricopeptide repeat (TPR)-like superfamily protein
HORVU1Hr1G073410	1H	503268261	503270606	LC_u	undescribed protein
HORVU1Hr1G073420	1H	503268261	503270991	LC_U	unknown function
HORVU1Hr1G073430	1H	503280167	503280592	LC_U	Coffea canephora DH200=94 genomic scaffold
HORVU1Hr1G073440	1H	503280829	503281470	LC_TE	unknown protein; BEST Arabidopsis thaliana protein match is: unknown protein .
HORVU1Hr1G073450	1H	503281886	503282775	LC_U	Coffea canephora DH200=94 genomic scaffold
HORVU1Hr1G073460	1H	503311657	503313928	HC_G	Tetratricopeptide repeat (TPR)-like superfamily protein
HORVU1Hr1G073470	1H	503392422	503392841	LC_u	undescribed protein
HORVU1Hr1G073480	1H	503410879	503413989	HC_G	Indole-3-glycerol phosphate synthase
HORVU1Hr1G073490	1H	503418625	503424739	HC_G	Auxin transporter-like protein 2
CCJ47139.1	1H	503418913	503423146	ncbi|HvAUX2	putative auxin permease-like t
HORVU1Hr1G073500	1H	503498269	503505706	HC_G	Arginyl-tRNA--protein transferase 1
HORVU1Hr1G073510	1H	503507877	503511220	HC_G	Alpha-amylase
HORVU1Hr1G073520	1H	503555514	503557897	LC_TE?	FAR1-related sequence 5
HORVU1Hr1G073530	1H	503616768	503617179	LC_TE	unknown function
HORVU1Hr1G073540	1H	503653108	503670890	HC_G	DNA glycosylase superfamily protein
HORVU1Hr1G073550	1H	503669204	503669329	LC_TE	undescribed protein
HORVU1Hr1G073560	1H	503670029	503670539	LC_u	undescribed protein
HORVU1Hr1G073570	1H	503690353	503691345	HC_G	ROTUNDIFOLIA like 8
HORVU1Hr1G073580	1H	503728563	503729039	LC_TE	unknown function
HORVU1Hr1G073590	1H	503735395	503735676	LC_u	undescribed protein
HORVU1Hr1G073600	1H	503801465	503802111	HC_U	unknown function
HORVU1Hr1G073610	1H	503856778	503859409	HC_U	unknown function
HORVU1Hr1G073620	1H	503934326	503934802	LC_TE	unknown function
HORVU1Hr1G073630	1H	504070130	504070376	LC_u	undescribed protein
HORVU1Hr1G073640	1H	504078029	504080009	HC_G	60S acidic ribosomal protein family
HORVU1Hr1G073650	1H	504079065	504079663	LC_u	undescribed protein
HORVU1Hr1G073660	1H	504085049	504087642	HC_G	Protein BUD31 homolog 2
HORVU1Hr1G073670	1H	504166593	504167486	HC_G	Histone superfamily protein
HORVU1Hr1G073680	1H	504169057	504169904	HC_G	Histone superfamily protein
HORVU1Hr1G073690	1H	504323548	504324818	LC_u	undescribed protein
HORVU1Hr1G073700	1H	504325276	504327646	HC_G	Cytochrome P450 superfamily protein
HORVU1Hr1G073710	1H	504428449	504429183	HC_TE?	Ribosomal protein-like
HORVU1Hr1G073720	1H	504429847	504439560	HC_G	Solute carrier family 35 member F2
HORVU1Hr1G073730	1H	504435799	504436252	LC_TE	HAT dimerisation domain-containing protein-like
HORVU1Hr1G073740	1H	504436263	504437138	LC_TE	HAT family dimerisation domain containing protein
HORVU1Hr1G073750	1H	504437982	504438263	LC_u	undescribed protein
HORVU1Hr1G073760	1H	504458480	504461429	HC_G	Solute carrier family 35 member F2
HORVU1Hr1G073780	1H	504469909	504470151	HC_U	unknown function
HORVU1Hr1G073790	1H	504498765	504501551	LC_TE	Zinc finger protein 282
HORVU1Hr1G073800	1H	504523861	504525008	LC_TE?	F-box domain containing protein
HORVU1Hr1G073810	1H	504787602	504787957	LC_TE?	undescribed protein
HORVU1Hr1G073820	1H	504788040	504800096	HC_G	Glucan endo-1
HORVU1Hr1G073830	1H	504792818	504793562	LC_u	undescribed protein
HORVU1Hr1G073840	1H	504803233	504813389	HC_G	ferredoxin 3
HORVU1Hr1G073850	1H	504806343	504806700	LC_u	undescribed protein
HORVU1Hr1G073860	1H	504916493	504921350	LC_u	undescribed protein
HORVU1Hr1G073870	1H	504927965	504934211	HC_G	transcription factor-related
HORVU1Hr1G073880	1H	505139722	505140473	LC_u	undescribed protein
HORVU1Hr1G073890	1H	505146277	505151988	HC_G	Protein transport protein SEC24
HORVU1Hr1G073900	1H	505244500	505246396	HC_G	NAC domain protein
HORVU1Hr1G073910	1H	505547459	505547581	HC_G	D111/G-patch domain-containing protein
HORVU1Hr1G073920	1H	505648010	505648633	HC_G	Voltage-dependent L-type calcium channel subunit alpha-1F
HORVU1Hr1G073930	1H	505652361	505652733	LC_u	undescribed protein
HORVU1Hr1G073940	1H	505808815	505810214	HC_G	myb-like transcription factor family protein
HORVU1Hr1G073950	1H	505808881	505809778	LC_U	unknown function
HORVU1Hr1G073960	1H	505933807	505933979	LC_u	undescribed protein
HORVU1Hr1G073970	1H	505941446	505941971	HC_G	DNA-directed RNA polymerase
HORVU1Hr1G073980	1H	505941456	505941776	LC_u	undescribed protein
HORVU1Hr1G073990	1H	505959738	505960655	LC_U	unknown function
HORVU1Hr1G074000	1H	506256482	506257533	HC_U	unknown protein; BEST Arabidopsis thaliana protein match is: unknown protein .
HORVU1Hr1G074010	1H	506257866	506258062	LC_u	undescribed protein
HORVU1Hr1G074020	1H	506334505	506335612	HC_G	Ovate family protein
HORVU1Hr1G074030	1H	506348638	506349972	HC_G	Transcription repressor OFP13
HORVU1Hr1G074040	1H	506432476	506432621	LC_u	undescribed protein
HORVU1Hr1G074050	1H	506535798	506536475	LC_TE	Retrotransposon protein
HORVU1Hr1G074060	1H	506605805	506612052	HC_G	serine/threonine protein kinase 2
HORVU1Hr1G074070	1H	506607848	506608053	LC_u	undescribed protein
HORVU1Hr1G074080	1H	506733654	506735235	HC_U	unknown function
HORVU1Hr1G074090	1H	506735625	506736164	HC_G	FAR1-related sequence 5
HORVU1Hr1G074100	1H	506736264	506737039	HC_G	Protein FAR-RED ELONGATED HYPOCOTYL 3
HORVU1Hr1G074110	1H	506754976	506757881	HC_G	histone deacetylase 8
HORVU1Hr1G074130	1H	506767745	506770889	HC_G	NC domain-containing protein-related
HORVU1Hr1G074120	1H	506767745	506770010	LC_u	undescribed protein
HORVU1Hr1G074140	1H	506773498	506774849	HC_TE?	DOF zinc finger protein 1
CAJ29315.1	1H	506773814	506774749	ncbi|dof10	dof zinc finger protein 10
HORVU1Hr1G074150	1H	506823708	506823893	LC_TE	unknown function
HORVU1Hr1G074160	1H	507145812	507147334	LC_u	undescribed protein
HORVU1Hr1G074170	1H	507179116	507179759	HC_G	Nudix hydrolase 9
HORVU1Hr1G074180	1H	507187193	507189384	HC_G	U-box domain-containing protein
HORVU1Hr1G074190	1H	507206614	507207347	HC_G	Ribulose-1
HORVU1Hr1G074200	1H	507207504	507208994	HC_G	Indole-3-acetaldehyde oxidase
HORVU1Hr1G074210	1H	507216844	507217401	LC_u	undescribed protein
HORVU1Hr1G074220	1H	507410218	507412025	HC_G	Pentatricopeptide repeat-containing protein
HORVU1Hr1G074230	1H	507475391	507476269	HC_G	RING/U-box superfamily protein
HORVU1Hr1G074240	1H	507478263	507478804	HC_G	calmodulin like 23
HORVU1Hr1G074250	1H	507481179	507495404	LC_TE	PIF1 helicase
HORVU1Hr1G074260	1H	507544326	507546526	HC_G	myb domain protein 4
HORVU1Hr1G074270	1H	507583729	507584342	LC_u	undescribed protein
HORVU1Hr1G074280	1H	507584694	507585395	LC_u	undescribed protein
HORVU1Hr1G074290	1H	507585718	507588556	HC_u	undescribed protein
HORVU1Hr1G074300	1H	507598445	507598672	HC_TE?	General transcription factor 2-related zinc finger protein
HORVU1Hr1G074310	1H	507622508	507625695	HC_G	receptor kinase 1
HORVU1Hr1G074320	1H	507630168	507636262	HC_U	unknown function
HORVU1Hr1G074330	1H	507638477	507642220	HC_G	Fructose-1
HORVU1Hr1G074340	1H	507642792	507643638	HC_G	Histone superfamily protein
HORVU1Hr1G074350	1H	507686919	507690316	HC_G	actin 7
HORVU1Hr1G074360	1H	507686945	507687603	LC_u	undescribed protein
HORVU1Hr1G074370	1H	507809080	507810069	HC_G	Deoxycytidine kinase
HORVU1Hr1G074380	1H	507895582	507897524	HC_G	alpha/beta-Hydrolases superfamily protein
HORVU1Hr1G074390	1H	507956387	507960383	LC_U	unknown function
HORVU1Hr1G074400	1H	507966841	507967177	LC_TE	TTF-type zinc finger protein with HAT dimerisation domain
HORVU1Hr1G074410	1H	507969853	507980221	HC_U	Protein of unknown function (DUF668)
HORVU1Hr1G074420	1H	507972973	507981024	HC_G	Ribosome biogenesis GTPase A
HORVU1Hr1G074430	1H	507980637	507981385	LC_u	undescribed protein
HORVU1Hr1G074440	1H	507981869	507982264	LC_TE	Retrotransposon protein
HORVU1Hr1G074450	1H	508022777	508035141	HC_G	Protein NRT1/ PTR FAMILY 5.10
HORVU1Hr1G074460	1H	508023103	508035848	HC_G	Amidophosphoribosyltransferase
HORVU1Hr1G074470	1H	508023622	508027973	HC_G	Chromosome 3B
HORVU1Hr1G074480	1H	508027284	508029254	LC_u	undescribed protein
CCJ47244.1	1H	508032060	508032772	ncbi|HvPTR1-like_1	putative proton-dependent olig
CCJ47234.1	1H	508032994	508033350	ncbi|HvNRT1(PTR)III-13	putative proton-dependent olig
HORVU1Hr1G074490	1H	508112459	508115584	HC_G	Protein NRT1/ PTR FAMILY 5.10
CCJ47232.1	1H	508112728	508113153	ncbi|HvNRT1(PTR)III-11	putative proton-dependent olig
HORVU1Hr1G074500	1H	508133156	508133419	LC_u	undescribed protein
HORVU1Hr1G074510	1H	508268516	508270626	HC_G	HXXXD-type acyl-transferase family protein
HORVU1Hr1G074520	1H	508278425	508279127	LC_u	undescribed protein
HORVU1Hr1G074530	1H	508283184	508284948	HC_G	Gibberellin-regulated family protein
HORVU1Hr1G074540	1H	508284010	508284296	LC_u	undescribed protein
HORVU1Hr1G074550	1H	508312545	508320439	HC_G	Protein NRT1/ PTR FAMILY 5.10
CCJ47227.1	1H	508312962	508313132	ncbi|HvNRT1(PTR)III-6-3	putative proton-dependent olig
CCJ47226.1	1H	508313520	508314181	ncbi|HvNRT1(PTR)III-6-5	putative proton-dependent olig
HORVU1Hr1G074560	1H	508319205	508319429	LC_u	undescribed protein
HORVU1Hr1G074570	1H	508374422	508374652	LC_TE	unknown function
HORVU1Hr1G074580	1H	508387908	508388718	HC_G	Gibberellin-regulated family protein
HORVU1Hr1G074590	1H	508562567	508569749	HC_G	aspartate aminotransferase
HORVU1Hr1G074600	1H	508567384	508569768	HC_U	unknown function
HORVU1Hr1G074610	1H	508568994	508569188	LC_u	undescribed protein
HORVU1Hr1G074620	1H	508569212	508569447	LC_u	undescribed protein
HORVU1Hr1G074630	1H	508702487	508703046	LC_u	undescribed protein
HORVU1Hr1G074640	1H	508732270	508732836	HC_G	unknown function
HORVU1Hr1G074650	1H	508769840	508778787	HC_G	alpha/beta-Hydrolases superfamily protein
HORVU1Hr1G074660	1H	508779949	508787438	HC_G	Subtilisin-like protease SBT3.6
HORVU1Hr1G074670	1H	508789844	508794190	HC_G	Protein kinase superfamily protein
HORVU1Hr1G074680	1H	508791396	508792086	LC_u	undescribed protein
HORVU1Hr1G074690	1H	508891085	508891806	LC_TE	unknown function
HORVU1Hr1G074700	1H	508922865	508923465	LC_TE	hAT dimerisation domain-containing protein / transposase-related
HORVU1Hr1G074710	1H	508989446	508990122	LC_u	undescribed protein
HORVU1Hr1G074720	1H	509007770	509008873	HC_U	unknown function
HORVU1Hr1G074730	1H	509043471	509044786	HC_U	unknown function
HORVU1Hr1G074740	1H	509063025	509063476	LC_u	undescribed protein
HORVU1Hr1G074750	1H	509063791	509063964	LC_u	undescribed protein
HORVU1Hr1G074760	1H	509107328	509107555	LC_u	undescribed protein
HORVU1Hr1G074770	1H	509118875	509119596	LC_TE	unknown function
HORVU1Hr1G074780	1H	509120927	509121533	LC_u	undescribed protein
HORVU1Hr1G074790	1H	509129554	509131119	HC_U	Protein of unknown function (DUF1218)
HORVU1Hr1G074800	1H	509133418	509134764	HC_U	unknown function
HORVU1Hr1G074810	1H	509164265	509164814	LC_u	undescribed protein
HORVU1Hr1G074820	1H	509192980	509196234	HC_G	Subtilisin-like protease
HORVU1Hr1G074830	1H	509209048	509209532	LC_u	undescribed protein
HORVU1Hr1G074840	1H	509209848	509211975	HC_U	unknown function
HORVU1Hr1G074850	1H	509209857	509211822	HC_G	unknown protein; Has 29 Blast hits to 29 proteins in 12 species: Archae - 0; Bacteria - 4; Metazoa - 0; Fungi - 0; Plants - 25; Viruses - 0; Other Eukaryotes - 0 (source: NCBI BLink).
HORVU1Hr1G074860	1H	509273585	509276914	HC_G	Protein kinase superfamily protein
HORVU1Hr1G074870	1H	509276565	509276921	LC_u	undescribed protein
HORVU1Hr1G074880	1H	509296208	509296867	LC_U	unknown function
HORVU1Hr1G074890	1H	509306584	509312327	HC_G	Protein S-acyltransferase 8
HORVU1Hr1G074900	1H	509459483	509461806	HC_G	BZIP transcription factor
HORVU1Hr1G074910	1H	509478887	509479711	LC_u	undescribed protein
HORVU1Hr1G074920	1H	509481738	509482441	LC_u	undescribed protein
HORVU1Hr1G074930	1H	509483202	509486667	LC_u	undescribed protein
HORVU1Hr1G074940	1H	509508851	509513968	HC_TE?	Tubby-like F-box protein 8
HORVU1Hr1G074950	1H	509515870	509523919	LC_u	undescribed protein
HORVU1Hr1G074960	1H	509515883	509527854	HC_G	G-box binding factor 4
HORVU1Hr1G074970	1H	509556131	509559297	HC_G	Protein YIPF
HORVU1Hr1G074980	1H	509559773	509560554	LC_u	undescribed protein
HORVU1Hr1G074990	1H	509560863	509561326	LC_u	undescribed protein
HORVU1Hr1G075000	1H	509572191	509576703	HC_G	polypyrimidine tract-binding protein 3
HORVU1Hr1G075010	1H	509573441	509573640	LC_u	undescribed protein
HORVU1Hr1G075020	1H	509577624	509578662	LC_u	undescribed protein
HORVU1Hr1G075030	1H	509577683	509582272	HC_G	like COV 2
HORVU1Hr1G075040	1H	509584938	509587493	HC_TE?	F-box domain containing protein
HORVU1Hr1G075050	1H	509663089	509667186	HC_G	C2 calcium/lipid-binding plant phosphoribosyltransferase family protein
HORVU1Hr1G075060	1H	509725615	509729044	HC_G	Cytochrome P450 superfamily protein
HORVU1Hr1G075070	1H	509730924	509732177	LC_TE	Retrotransposon protein
HORVU1Hr1G075080	1H	509741182	509741469	LC_TE	Retrotransposon protein
HORVU1Hr1G075090	1H	509752661	509757238	LC_u	undescribed protein
HORVU1Hr1G075100	1H	509762394	509763420	LC_u	undescribed protein
HORVU1Hr1G075110	1H	509763075	509768157	HC_G	Inorganic pyrophosphatase
HORVU1Hr1G075120	1H	509819769	509821594	HC_G	Carboxymethylenebutenolidase homolog
HORVU1Hr1G075130	1H	509838052	509839209	LC_u	undescribed protein
HORVU1Hr1G075140	1H	509964825	509965073	LC_TE	Retrotransposon protein
HORVU1Hr1G075150	1H	509976502	509979975	HC_G	PATELLIN 2
HORVU1Hr1G075160	1H	510048982	510050695	HC_G	Isoflavone reductase-like protein
HORVU1Hr1G075170	1H	510181441	510191673	HC_G	Disease resistance protein
HORVU1Hr1G075180	1H	510194416	510194636	LC_u	undescribed protein
HORVU1Hr1G075190	1H	510201311	510202098	HC_G	Molybdopterin synthase catalytic subunit
HORVU1Hr1G075200	1H	510256013	510258213	HC_u	undescribed protein
HORVU1Hr1G075210	1H	510268189	510270084	HC_G	Tetratricopeptide repeat (TPR)-like superfamily protein
HORVU1Hr1G075220	1H	510332808	510333880	HC_G	Ribosomal protein L18e/L15 superfamily protein
HORVU1Hr1G075230	1H	510373131	510373444	HC_U	unknown function
HORVU1Hr1G075240	1H	510581463	510582031	LC_u	undescribed protein
HORVU1Hr1G075250	1H	510582312	510583034	LC_u	undescribed protein
HORVU1Hr1G075260	1H	510589028	510590207	LC_u	undescribed protein
HORVU1Hr1G075270	1H	510593208	510606742	HC_G	Transcription elongation factor Spt5
HORVU1Hr1G075280	1H	510641769	510642051	LC_u	undescribed protein
HORVU1Hr1G075290	1H	510693021	510693619	LC_u	undescribed protein
HORVU1Hr1G075300	1H	510694442	510695270	LC_u	undescribed protein
HORVU1Hr1G075310	1H	510695343	510696886	LC_u	undescribed protein
HORVU1Hr1G075320	1H	510697384	510698779	LC_u	undescribed protein
HORVU1Hr1G075330	1H	510698880	510699562	LC_u	undescribed protein
HORVU1Hr1G075340	1H	510699732	510700253	LC_u	undescribed protein
HORVU1Hr1G075350	1H	510750698	510751372	LC_u	undescribed protein
HORVU1Hr1G075360	1H	510760442	510761426	LC_U	unknown protein; BEST Arabidopsis thaliana protein match is: unknown protein .
HORVU1Hr1G075370	1H	510762100	510762927	LC_u	undescribed protein
HORVU1Hr1G075380	1H	510771624	510772055	LC_u	undescribed protein
HORVU1Hr1G075390	1H	510799522	510800434	HC_u	undescribed protein
HORVU1Hr1G075400	1H	510804566	510804955	LC_u	undescribed protein
HORVU1Hr1G075410	1H	510808420	510809237	LC_u	undescribed protein
HORVU1Hr1G075420	1H	510829991	510830403	LC_u	undescribed protein
HORVU1Hr1G075430	1H	510830618	510831229	LC_u	undescribed protein
HORVU1Hr1G075440	1H	510837701	510838376	LC_u	undescribed protein
HORVU1Hr1G075450	1H	510842310	510842917	LC_u	undescribed protein
HORVU1Hr1G075460	1H	510871314	510871505	HC_G	undescribed protein
HORVU1Hr1G075470	1H	510924024	510924248	LC_U	unknown function
HORVU1Hr1G075480	1H	511062622	511064247	LC_TE?	unknown function
HORVU1Hr1G075490	1H	511065635	511065964	LC_TE	Helicase-like protein
HORVU1Hr1G075500	1H	511066586	511067046	LC_u	undescribed protein
HORVU1Hr1G075510	1H	511067669	511068071	LC_u	undescribed protein
HORVU1Hr1G075520	1H	511072663	511076165	HC_G	Jacalin-related lectin 3
HORVU1Hr1G075530	1H	511076585	511081068	HC_G	Cathepsin B-like cysteine proteinase
CAQ00107.1	1H	511077101	511080515	ncbi|pap-8	papain-like cysteine proteinas
HORVU1Hr1G075540	1H	511126776	511133984	HC_G	mitochondrial processing peptidase alpha subunit
HORVU1Hr1G075550	1H	511187121	511192251	HC_G	ATP-dependent 6-phosphofructokinase 3
HORVU1Hr1G075560	1H	511203268	511205595	HC_G	thioredoxin 3
HORVU1Hr1G075570	1H	511401587	511403126	HC_G	profilin 5
HORVU1Hr1G075580	1H	511483957	511486211	HC_G	oxidative stress 3 .
HORVU1Hr1G075600	1H	511546756	511547287	HC_G	profilin 5
HORVU1Hr1G075610	1H	511548350	511553593	HC_G	ABC transporter ATP-binding protein NatA
HORVU1Hr1G075620	1H	511566379	511571516	HC_G	ABC transporter ATP-binding protein NatA
HORVU1Hr1G075630	1H	511590232	511591389	LC_u	undescribed protein
HORVU1Hr1G075640	1H	511720502	511726837	HC_G	ABC transporter ATP-binding protein NatA
AGZ89575.1	1H	511724540	511725154	ncbi|-	MLOC_74648-like protein
HORVU1Hr1G075650	1H	511811314	511811806	LC_TE	Retrotransposon protein
HORVU1Hr1G075660	1H	511812021	511814069	HC_G	Inorganic pyrophosphatase
HORVU1Hr1G075670	1H	511919991	511928582	HC_G	Receptor-like protein kinase 5
HORVU1Hr1G075680	1H	511923983	511928582	HC_G	hexokinase 1
HORVU1Hr1G075690	1H	511930449	511933764	LC_u	undescribed protein
HORVU1Hr1G075700	1H	511930449	511933766	LC_u	undescribed protein
HORVU1Hr1G075710	1H	512060148	512061513	HC_G	Chromosome 3B
HORVU1Hr1G075720	1H	512106815	512107022	HC_G	Indole-3-glycerol phosphate lyase
HORVU1Hr1G075730	1H	512136751	512137128	LC_u	undescribed protein
HORVU1Hr1G075750	1H	512145726	512150024	HC_G	Acyl-CoA-binding protein
HORVU1Hr1G075740	1H	512145726	512147523	LC_u	undescribed protein
HORVU1Hr1G075760	1H	512192802	512200119	HC_G	Peroxidase 2
HORVU1Hr1G075770	1H	512277894	512278484	HC_G	Peroxidase superfamily protein
HORVU1Hr1G075780	1H	512294676	512333905	HC_G	Peroxidase 2
HORVU1Hr1G075800	1H	512347661	512348652	LC_TE	unknown function
HORVU1Hr1G075810	1H	512351695	512353053	LC_u	undescribed protein
HORVU1Hr1G075820	1H	512473415	512475683	HC_G	Kinesin-like protein
HORVU1Hr1G075830	1H	512548267	512553635	HC_G	Histidine-containing phosphotransfer protein 4
HORVU1Hr1G075840	1H	512555352	512561365	HC_G	Protein cereblon
HORVU1Hr1G075850	1H	512559270	512559483	LC_u	undescribed protein
HORVU1Hr1G075860	1H	512562774	512566356	HC_G	pectinesterase 11
HORVU1Hr1G075870	1H	512596206	512596740	HC_G	sucrose phosphate synthase 2F
HORVU1Hr1G075880	1H	512631891	512635576	HC_G	IQ calmodulin-binding motif family protein
HORVU1Hr1G075890	1H	512635170	512635699	LC_u	undescribed protein
HORVU1Hr1G075900	1H	512673191	512675905	HC_G	HXXXD-type acyl-transferase family protein
HORVU1Hr1G075910	1H	512686481	512688564	HC_G	RING/U-box superfamily protein
HORVU1Hr1G075920	1H	512691981	512698457	HC_G	kinesin-like protein 1
HORVU1Hr1G075930	1H	512710084	512711075	LC_U	unknown function
HORVU1Hr1G075940	1H	512725098	512725609	LC_TE	unknown function
HORVU1Hr1G075950	1H	512845629	512846854	HC_U	unknown function
HORVU1Hr1G075960	1H	512905933	512906479	LC_TE	hAT dimerisation domain-containing protein / transposase-related
HORVU1Hr1G075970	1H	512964952	512967415	HC_G	sugar transporter 6
HORVU1Hr1G075980	1H	512967658	512968144	HC_U	Protein of unknown function (DUF1677)
HORVU1Hr1G075990	1H	512972165	512972805	LC_u	undescribed protein
HORVU1Hr1G076000	1H	512993405	512995926	HC_G	GATA transcription factor 12
HORVU1Hr1G076010	1H	513068974	513080252	HC_G	Peptidyl-tRNA hydrolase 2
HORVU1Hr1G076020	1H	513076217	513077365	LC_u	undescribed protein
HORVU1Hr1G076030	1H	513089737	513090340	LC_U	unknown function
HORVU1Hr1G076040	1H	513090844	513091321	HC_G	Delta DNA polymerase
HORVU1Hr1G076050	1H	513091171	513091384	LC_u	undescribed protein
HORVU1Hr1G076060	1H	513138806	513141232	HC_G	30S ribosomal protein S19
HORVU1Hr1G076070	1H	513138949	513141175	LC_u	undescribed protein
HORVU1Hr1G076080	1H	513150403	513151218	HC_G	Delta DNA polymerase
HORVU1Hr1G076090	1H	513160988	513167535	HC_G	Dolichyl-diphosphooligosaccharide--protein glycosyltransferase subunit STT3A
HORVU1Hr1G076100	1H	513198440	513199260	HC_G	Chaperone protein ClpB
HORVU1Hr1G076110	1H	513207153	513214400	HC_G	Protein kinase superfamily protein
HORVU1Hr1G076120	1H	513214552	513216222	HC_U	Protein of unknown function (DUF506)
HORVU1Hr1G076130	1H	513219379	513220578	HC_U	unknown function
HORVU1Hr1G076140	1H	513220938	513221538	HC_G	LRR receptor-like serine/threonine-protein kinase EFR
HORVU1Hr1G076150	1H	513223086	513223388	LC_TE	Retrotransposon protein
HORVU1Hr1G076160	1H	513225016	513225425	LC_u	undescribed protein
HORVU1Hr1G076170	1H	513230709	513236015	HC_U	Protein of unknown function (DUF616)
HORVU1Hr1G076180	1H	513249950	513258481	HC_G	ATPase family gene 2 protein
HORVU1Hr1G076190	1H	513272813	513276751	HC_G	Chaperone protein ClpB
HORVU1Hr1G076200	1H	513272938	513276557	HC_G	200 kDa antigen p200
HORVU1Hr1G076210	1H	513303112	513322516	HC_G	receptor kinase 3
HORVU1Hr1G076220	1H	513303199	513316506	LC_TE	unknown function
HORVU1Hr1G076230	1H	513304737	513306111	LC_U	unknown function
HORVU1Hr1G076240	1H	513529022	513529750	HC_G	40S ribosomal protein S14
HORVU1Hr1G076250	1H	513530152	513531099	HC_G	OBP3-responsive gene 4
HORVU1Hr1G076260	1H	513630879	513632371	LC_u	undescribed protein
HORVU1Hr1G076270	1H	513633296	513633682	LC_u	undescribed protein
HORVU1Hr1G076280	1H	513633323	513640528	LC_U	unknown function
HORVU1Hr1G076290	1H	513633967	513634882	LC_u	undescribed protein
HORVU1Hr1G076300	1H	513638876	513640474	HC_G	GDSL esterase/lipase
HORVU1Hr1G076310	1H	513751728	513752626	HC_G	Protein of unknown function
HORVU1Hr1G076320	1H	513757192	513757355	LC_u	undescribed protein
HORVU1Hr1G076330	1H	513776825	513777366	LC_u	undescribed protein
HORVU1Hr1G076340	1H	513776943	513777915	LC_u	undescribed protein
HORVU1Hr1G076350	1H	513778616	513785966	HC_G	trehalose-6-phosphate synthase
HORVU1Hr1G076360	1H	513778746	513778897	LC_u	undescribed protein
HORVU1Hr1G076370	1H	513785355	513785952	LC_u	undescribed protein
HORVU1Hr1G076380	1H	514008170	514016820	HC_G	Homeobox protein HOX1A
HORVU1Hr1G076390	1H	514065179	514068643	HC_G	VQ motif-containing protein
HORVU1Hr1G076400	1H	514074082	514077364	LC_u	undescribed protein
HORVU1Hr1G076410	1H	514076062	514077264	LC_u	undescribed protein
HORVU1Hr1G076420	1H	514097453	514100580	HC_G	RNA ligase/cyclic nucleotide phosphodiesterase family protein
HORVU1Hr1G076430	1H	514098183	514101793	HC_G	Protein FLOWERING LOCUS T
BAH24199.1	1H	514098965	514100382	ncbi|HvFT3	FT-like protein 3
HORVU1Hr1G076440	1H	514102116	514103885	LC_u	undescribed protein
HORVU1Hr1G076450	1H	514104011	514104786	LC_u	undescribed protein
HORVU1Hr1G076460	1H	514146990	514147952	HC_G	Non-symbiotic hemoglobin 1
HORVU1Hr1G076470	1H	514255124	514268015	HC_G	gamma-glutamyl hydrolase 1
HORVU1Hr1G076480	1H	514257379	514272347	HC_G	trehalose phosphate synthase
HORVU1Hr1G076490	1H	514369019	514370593	HC_G	ovate family protein 4
HORVU1Hr1G076500	1H	514392712	514395676	HC_G	Ribonuclease P protein subunit p29
HORVU1Hr1G076510	1H	514397122	514397556	LC_u	undescribed protein
HORVU1Hr1G076520	1H	514399333	514399869	HC_G	Serine carboxypeptidase-like 28
HORVU1Hr1G076530	1H	514601032	514605349	HC_G	Ras-related protein Rab-7A
HORVU1Hr1G076540	1H	514605358	514605617	LC_u	undescribed protein
HORVU1Hr1G076550	1H	514622873	514624653	LC_U	unknown function
HORVU1Hr1G076560	1H	514632859	514633292	LC_u	undescribed protein
HORVU1Hr1G076570	1H	514689338	514694669	HC_G	receptor-like protein kinase 4
HORVU1Hr1G076580	1H	514758422	514759282	HC_TE?	unknown function
HORVU1Hr1G076590	1H	514774831	514778545	HC_G	28 kDa heat- and acid-stable phosphoprotein
HORVU1Hr1G076600	1H	514885394	514886514	LC_u	undescribed protein
HORVU1Hr1G076610	1H	514922336	514929397	HC_G	Eukaryotic translation initiation factor 2 subunit 3
HORVU1Hr1G076620	1H	514925678	514933568	HC_TE?	vascular plant one zinc finger protein
HORVU1Hr1G076630	1H	515063301	515063608	LC_TE	unknown function
HORVU1Hr1G076640	1H	515119701	515120169	HC_u	undescribed protein
HORVU1Hr1G076650	1H	515119929	515126251	HC_G	O-methyltransferase family protein
HORVU1Hr1G076660	1H	515137621	515139710	HC_G	O-methyltransferase family protein
HORVU1Hr1G076670	1H	515143033	515145748	HC_G	O-methyltransferase family protein
HORVU1Hr1G076680	1H	515168515	515169240	HC_G	O-methyltransferase family protein
HORVU1Hr1G076690	1H	515217981	515224001	HC_G	Auxin response factor 14
HORVU1Hr1G076700	1H	515246836	515250425	HC_G	O-methyltransferase 1
HORVU1Hr1G076710	1H	515358983	515361024	HC_G	Cytochrome P450 superfamily protein
HORVU1Hr1G076720	1H	515453767	515454075	LC_u	undescribed protein
HORVU1Hr1G076730	1H	515518339	515520561	HC_G	gibberellin 2-oxidase
HORVU1Hr1G076740	1H	515574558	515575583	LC_u	undescribed protein
HORVU1Hr1G076750	1H	515659639	515660724	HC_G	sequence-specific DNA binding transcription factors
HORVU1Hr1G076760	1H	515674465	515674962	LC_u	undescribed protein
HORVU1Hr1G076770	1H	515675066	515676370	HC_U	unknown function
HORVU1Hr1G076780	1H	515680004	515680335	LC_u	undescribed protein
HORVU1Hr1G076790	1H	515682731	515682841	HC_G	Kinesin-like protein
HORVU1Hr1G076800	1H	515709437	515711159	HC_TE?	DOF zinc finger protein 2
HORVU1Hr1G076810	1H	515892081	515893882	HC_U	Protein of unknown function (DUF3527)
HORVU1Hr1G076820	1H	515894560	515901581	LC_u	undescribed protein
HORVU1Hr1G076830	1H	515898682	515901542	LC_u	undescribed protein
HORVU1Hr1G076840	1H	515932224	515932516	LC_u	undescribed protein
HORVU1Hr1G076850	1H	515932282	515932952	LC_u	undescribed protein
HORVU1Hr1G076860	1H	515935384	515935596	HC_G	cytidine deaminase 1
HORVU1Hr1G076870	1H	515936028	515940368	HC_G	proline iminopeptidase
HORVU1Hr1G076880	1H	515943339	515945338	HC_G	GTP-binding RHO-like protein
HORVU1Hr1G076890	1H	515949902	515952199	HC_U	unknown function
HORVU1Hr1G076900	1H	515953680	515958890	HC_TE?	Tubby-like F-box protein 9
HORVU1Hr1G076910	1H	515959583	515964329	HC_G	serine/threonine protein kinase 1
HORVU1Hr1G076920	1H	515964305	515964681	LC_u	undescribed protein
HORVU1Hr1G076930	1H	516076210	516076386	HC_G	50S ribosomal protein L33
HORVU1Hr1G076940	1H	516077047	516079798	HC_G	Nucleotide-diphospho-sugar transferase family protein
HORVU1Hr1G076950	1H	516112000	516116093	HC_G	calcium-transporting ATPase
HORVU1Hr1G076970	1H	516124787	516132673	HC_G	Mitochondrial import inner membrane translocase subunit TIM50
HORVU1Hr1G076980	1H	516136290	516136844	LC_U	unknown function
HORVU1Hr1G076990	1H	516150107	516154195	HC_G	cleavage stimulating factor 64
HORVU1Hr1G077010	1H	516153806	516154057	HC_u	undescribed protein
HORVU1Hr1G077020	1H	516154474	516158764	HC_G	Magnesium transporter NIPA2
HORVU1Hr1G077030	1H	516157709	516158280	LC_u	undescribed protein
HORVU1Hr1G077040	1H	516181937	516183289	LC_TE	Retrotransposon protein
HORVU1Hr1G077050	1H	516221180	516221687	LC_U	unknown function
HORVU1Hr1G077060	1H	516228340	516229734	LC_u	undescribed protein
HORVU1Hr1G077070	1H	516249045	516262335	HC_G	Heat shock 70 kDa protein 17
HORVU1Hr1G077080	1H	516267912	516270688	HC_G	TCP family transcription factor 4
HORVU1Hr1G077090	1H	516269588	516270014	LC_u	undescribed protein
HORVU1Hr1G077100	1H	516307649	516310887	HC_G	Carbohydrate-binding X8 domain superfamily protein
HORVU1Hr1G077110	1H	516308686	516310163	LC_u	undescribed protein
HORVU1Hr1G077120	1H	516399377	516400170	LC_u	undescribed protein
HORVU1Hr1G077130	1H	516399636	516400437	HC_G	DNA mismatch repair protein Msh6-1
HORVU1Hr1G077140	1H	516401646	516405767	HC_G	H4/H2A histone acetyltransferase complex
HORVU1Hr1G077150	1H	516402040	516402219	LC_u	undescribed protein
HORVU1Hr1G077160	1H	516476208	516479531	LC_U	unknown protein; Has 640 Blast hits to 638 proteins in 201 species: Archae - 0; Bacteria - 293; Metazoa - 0; Fungi - 71; Plants - 72; Viruses - 0; Other Eukaryotes - 204 (source: NCBI BLink).
HORVU1Hr1G077170	1H	516489045	516490354	HC_G	CLAVATA3/ESR-RELATED 12
HORVU1Hr1G077180	1H	516491085	516491535	LC_TE	unknown function
HORVU1Hr1G077190	1H	516505200	516509409	HC_G	BAG family molecular chaperone regulator 8
HORVU1Hr1G077200	1H	516738408	516751486	HC_G	Leucine-rich repeat protein kinase family protein
HORVU1Hr1G077210	1H	516741644	516742256	LC_u	undescribed protein
HORVU1Hr1G077220	1H	516752930	516754861	HC_G	protein kinase family protein
HORVU1Hr1G077230	1H	516783653	516787802	HC_G	Cellulose-synthase-like C6
HORVU1Hr1G077240	1H	516793368	516803960	HC_G	BSD domain-containing protein
HORVU1Hr1G077250	1H	516798195	516798640	LC_TE	Retrotransposon protein
HORVU1Hr1G077260	1H	516799188	516800468	LC_u	undescribed protein
HORVU1Hr1G077270	1H	516830056	516831177	HC_u	undescribed protein
HORVU1Hr1G077280	1H	516831099	516832631	LC_u	undescribed protein
HORVU1Hr1G077290	1H	516958434	516962852	HC_G	Transmembrane protein 56-B
HORVU1Hr1G077300	1H	516961059	516961255	LC_u	undescribed protein
HORVU1Hr1G077310	1H	517014429	517014631	LC_u	undescribed protein
HORVU1Hr1G077320	1H	517028920	517032374	HC_G	Carboxypeptidase Y
HORVU1Hr1G077330	1H	517029006	517030307	LC_u	undescribed protein
HORVU1Hr1G077340	1H	517055945	517062466	HC_G	Translation initiation factor IF-2
HORVU1Hr1G077350	1H	517101820	517104459	HC_G	receptor serine/threonine kinase
HORVU1Hr1G077360	1H	517106620	517110132	HC_G	S-adenosyl-L-methionine-dependent methyltransferases superfamily protein
HORVU1Hr1G077370	1H	517111607	517113190	HC_G	2-oxoglutarate (2OG) and Fe(II)-dependent oxygenase superfamily protein
HORVU1Hr1G077380	1H	517127001	517129362	LC_TE?	F-box/RNI-like superfamily protein
HORVU1Hr1G077390	1H	517146660	517146854	LC_TE	unknown function
HORVU1Hr1G077400	1H	517148076	517148588	LC_TE	unknown function
HORVU1Hr1G077410	1H	517149751	517150074	LC_TE	unknown function
HORVU1Hr1G077420	1H	517159410	517161430	HC_G	Inositol-tetrakisphosphate 1-kinase 4
HORVU1Hr1G077430	1H	517244177	517252345	HC_G	Protein kinase family protein
HORVU1Hr1G077440	1H	517252500	517253097	LC_u	undescribed protein
HORVU1Hr1G077450	1H	517252944	517254514	LC_u	undescribed protein
HORVU1Hr1G077460	1H	517521235	517521859	HC_G	Photosystem II reaction center W protein
HORVU1Hr1G077470	1H	517535316	517541204	HC_G	Thioredoxin-like protein 4A
HORVU1Hr1G077480	1H	517544589	517544804	HC_U	unknown function
HORVU1Hr1G077490	1H	517544853	517545320	LC_u	undescribed protein
HORVU1Hr1G077500	1H	517545610	517547266	LC_TE	unknown function
HORVU1Hr1G077510	1H	517549911	517559380	HC_G	Protein PAT1 homolog 1
HORVU1Hr1G077520	1H	517565847	517569260	HC_G	phosphate transporter 4;6
HORVU1Hr1G077530	1H	517728551	517732487	HC_G	Opaque-2 protein
HORVU1Hr1G077540	1H	517737092	517738728	LC_u	undescribed protein
HORVU1Hr1G077550	1H	517788270	517788437	HC_G	Eukaryotic translation initiation factor 3 subunit L
HORVU1Hr1G077560	1H	517789252	517792319	HC_G	L-tyrosine decarboxylase
HORVU1Hr1G077570	1H	517793399	517793722	LC_TE	unknown function
HORVU1Hr1G077580	1H	517833382	517833920	LC_u	undescribed protein
HORVU1Hr1G077590	1H	517838635	517844035	HC_G	Protein BREAST CANCER SUSCEPTIBILITY 1 homolog
HORVU1Hr1G077600	1H	517975530	517979750	HC_TE?	F-box family protein
HORVU1Hr1G077610	1H	517977191	517977603	LC_u	undescribed protein
HORVU1Hr1G077620	1H	518064028	518064539	LC_u	undescribed protein
HORVU1Hr1G077630	1H	518064149	518071401	HC_G	Ubiquitin carboxyl-terminal hydrolase 25
HORVU1Hr1G077640	1H	518066596	518067318	LC_u	undescribed protein
HORVU1Hr1G077650	1H	518072624	518075077	LC_TE	unknown function
HORVU1Hr1G077660	1H	518093182	518094520	LC_u	undescribed protein
HORVU1Hr1G077670	1H	518119015	518119257	LC_u	undescribed protein
HORVU1Hr1G077680	1H	518159277	518160365	HC_G	Ethylene-responsive transcription factor 1B
HORVU1Hr1G077690	1H	518165160	518177593	LC_u	undescribed protein
HORVU1Hr1G077700	1H	518219016	518220928	LC_TE	unknown function
HORVU1Hr1G077710	1H	518228534	518231920	HC_TE?	FAR1-related sequence 5
HORVU1Hr1G077720	1H	518271627	518271938	LC_u	undescribed protein
HORVU1Hr1G077730	1H	518272361	518276414	HC_TE?	FAR1-related sequence 5
HORVU1Hr1G077740	1H	518323451	518323805	LC_u	undescribed protein
HORVU1Hr1G077750	1H	518416584	518416948	LC_u	undescribed protein
HORVU1Hr1G077760	1H	518522096	518523550	HC_G	Protein LURP-one-related 12
HORVU1Hr1G077770	1H	518523566	518529444	HC_G	Outer envelope protein 80
HORVU1Hr1G077780	1H	518552869	518553833	LC_u	undescribed protein
HORVU1Hr1G077790	1H	518554761	518558462	HC_TE?	FAR1-related sequence 3
HORVU1Hr1G077800	1H	518598724	518599261	LC_u	undescribed protein
HORVU1Hr1G077810	1H	518610760	518610927	LC_u	undescribed protein
HORVU1Hr1G077820	1H	518614904	518621086	HC_G	Poly [ADP-ribose] polymerase 3
HORVU1Hr1G077830	1H	518765963	518770160	HC_G	phospholipase D beta 1
HORVU1Hr1G077840	1H	518765995	518766779	HC_u	undescribed protein
HORVU1Hr1G077850	1H	518779182	518785800	HC_G	formin homolog 6
HORVU1Hr1G077860	1H	518800098	518805783	HC_G	Single-stranded DNA-binding protein
HORVU1Hr1G077870	1H	518801200	518801517	HC_U	Protein of unknown function (DUF1677)
HORVU1Hr1G077880	1H	518815999	518820230	LC_u	undescribed protein
HORVU1Hr1G077890	1H	518818263	518820230	HC_G	SWI/SNF complex subunit SWI3C
HORVU1Hr1G077900	1H	518820575	518824592	HC_G	Transcription initiation factor IIF
HORVU1Hr1G077910	1H	518897926	519015683	HC_G	NADH-quinone oxidoreductase subunit E
HORVU1Hr1G077920	1H	518940269	518959401	LC_U	unknown function
HORVU1Hr1G077930	1H	518942749	518952165	LC_u	undescribed protein
HORVU1Hr1G077940	1H	518943178	518945481	LC_TE?	ATP-dependent DNA helicase PIF1
HORVU1Hr1G077950	1H	518952554	518954103	HC_G	Pleckstrin homology domain-containing family A member 8
HORVU1Hr1G077960	1H	518954602	518955979	LC_u	undescribed protein
HORVU1Hr1G077970	1H	518962842	518963708	HC_U	unknown function
HORVU1Hr1G077980	1H	518963746	518963973	LC_u	undescribed protein
HORVU1Hr1G077990	1H	518982470	518987100	HC_G	Signal recognition particle 54 kDa protein 2
HORVU1Hr1G078000	1H	518997434	519000496	HC_G	Tesmin/TSO1-like CXC domain-containing protein
HORVU1Hr1G078010	1H	518998249	518998548	LC_u	undescribed protein
HORVU1Hr1G078020	1H	518998932	518999407	LC_u	undescribed protein
HORVU1Hr1G078030	1H	519001928	519009332	HC_G	tRNA pseudouridine synthase D
HORVU1Hr1G078040	1H	519011053	519011229	LC_u	undescribed protein
HORVU1Hr1G078050	1H	519071262	519118868	HC_G	Agglutinin isolectin 3
HORVU1Hr1G078060	1H	519097428	519097997	LC_U	unknown function
HORVU1Hr1G078070	1H	519101088	519101687	HC_G	Agglutinin isolectin 2
HORVU1Hr1G078080	1H	519103210	519103990	HC_G	Coffea canephora DH200=94 genomic scaffold
HORVU1Hr1G078090	1H	519160762	519161005	LC_u	undescribed protein
HORVU1Hr1G078100	1H	519172186	519172387	LC_u	undescribed protein
HORVU1Hr1G078110	1H	519178081	519180460	HC_G	SAM-dependent methyltransferase
HORVU1Hr1G078120	1H	519185504	519188151	HC_G	undescribed protein
HORVU1Hr1G078130	1H	519186462	519188087	LC_u	undescribed protein
HORVU1Hr1G078140	1H	519189721	519191376	HC_G	Photosystem II reaction center W protein
HORVU1Hr1G078150	1H	519191527	519192010	HC_G	40S ribosomal protein S15
HORVU1Hr1G078160	1H	519262742	519268112	HC_G	P-loop containing nucleoside triphosphate hydrolases superfamily protein
HORVU1Hr1G078170	1H	519268135	519281377	HC_G	Meprin and TRAF (MATH) homology domain-containing protein
HORVU1Hr1G078180	1H	519292366	519292725	LC_u	undescribed protein
HORVU1Hr1G078190	1H	519292653	519305853	LC_U	Chromosome 3B
HORVU1Hr1G078200	1H	519346025	519347460	HC_G	Flavin-containing monooxygenase family protein
HORVU1Hr1G078210	1H	519347579	519348474	LC_u	undescribed protein
HORVU1Hr1G078220	1H	519347579	519348477	LC_u	undescribed protein
HORVU1Hr1G078230	1H	519418388	519426291	HC_G	protein kinase family protein
HORVU1Hr1G078240	1H	519582254	519582385	LC_TE	Chromosome 3B
HORVU1Hr1G078250	1H	519629468	519641377	HC_G	protein kinase family protein
HORVU1Hr1G078260	1H	519632739	519634056	LC_u	undescribed protein
HORVU1Hr1G078270	1H	519635372	519636389	LC_u	undescribed protein
HORVU1Hr1G078280	1H	519645671	519650607	HC_G	protein kinase family protein
HORVU1Hr1G078290	1H	519660191	519662551	HC_G	4-hydroxy-tetrahydrodipicolinate reductase
HORVU1Hr1G078300	1H	519752107	519757855	HC_G	protein kinase family protein
HORVU1Hr1G078310	1H	519769933	519771170	HC_G	Oxidoreductase
HORVU1Hr1G078320	1H	519771429	519774545	HC_G	Splicing factor 3B subunit 5
HORVU1Hr1G078330	1H	519772611	519772797	LC_u	undescribed protein
HORVU1Hr1G078340	1H	519993456	520001858	HC_G	ENTH/ANTH/VHS superfamily protein
HORVU1Hr1G078350	1H	520005830	520012019	HC_G	Phosphoethanolamine N-methyltransferase 1
HORVU1Hr1G078360	1H	520013282	520013632	LC_u	undescribed protein
HORVU1Hr1G078370	1H	520099407	520103533	HC_G	Glutamine--tRNA ligase
HORVU1Hr1G078380	1H	520109884	520111240	HC_G	Chlorophyll a-b binding protein
HORVU1Hr1G078390	1H	520118880	520122133	HC_G	Acid phosphatase/vanadium-dependent haloperoxidase-related protein
HORVU1Hr1G078400	1H	520123900	520125495	HC_G	pentatricopeptide repeat 336
HORVU1Hr1G078410	1H	520201880	520206424	HC_G	Protein kinase superfamily protein
HORVU1Hr1G078420	1H	520206871	520207546	HC_G	OJ000315_02.21 protein
HORVU1Hr1G078430	1H	520207588	520207879	HC_G	OJ000315_02.21 protein
HORVU1Hr1G078440	1H	520282696	520282822	LC_u	undescribed protein
HORVU1Hr1G078450	1H	520345574	520353374	HC_G	ABC transporter B family member 9
HORVU1Hr1G078460	1H	520368784	520369975	HC_G	Transcription initiation factor IIB
HORVU1Hr1G078470	1H	520479162	520479883	LC_u	undescribed protein
HORVU1Hr1G078480	1H	520484341	520489246	HC_G	Histone H2B.2
HORVU1Hr1G078490	1H	520484686	520490739	HC_G	DNA-binding protein DDB_G0278111
HORVU1Hr1G078500	1H	520489408	520492089	HC_U	unknown function
HORVU1Hr1G078510	1H	520495037	520495596	HC_G	Transcription initiation factor IIB-1
HORVU1Hr1G078520	1H	520551786	520552437	LC_u	undescribed protein

## Sheet: Qrbg_2H_1
QTL Qrbg_2H_1 identified in MAGIC 3 and MAGIC 4 with peak markers located at 52 and 122 Mbp
Gene ID	Chromosome	Physical location [bp]		Gene class	Annotation
BOPA1_7623_818	2H	52014030	52014031
HORVU2Hr1G029280	2H	102773345	102773632	LC_u	undescribed protein
HORVU2Hr1G029290	2H	103693165	103696976	HC_G	trehalose-6-phosphate phosphatase
HORVU2Hr1G029300	2H	103696026	103696841	LC_u	undescribed protein
HORVU2Hr1G029310	2H	104007920	104008087	HC_G	Chlorophyll synthase
HORVU2Hr1G029320	2H	104090677	104090865	LC_u	undescribed protein
HORVU2Hr1G029330	2H	104553910	104562369	HC_G	origin recognition complex subunit 3
HORVU2Hr1G029340	2H	104563044	104564185	LC_TE	Retrotransposon protein
HORVU2Hr1G029350	2H	104599637	104603903	HC_G	adenylate kinase family protein
HORVU2Hr1G029370	2H	104608048	104609414	LC_TE	Gag-pol polyprotein
HORVU2Hr1G029380	2H	104609960	104612019	LC_TE	unknown function
HORVU2Hr1G029390	2H	104757994	104759910	LC_u	undescribed protein
HORVU2Hr1G029400	2H	104840512	104840739	LC_u	undescribed protein
HORVU2Hr1G029410	2H	104961893	104963097	LC_u	undescribed protein
HORVU2Hr1G029420	2H	104964681	104965509	LC_u	undescribed protein
HORVU2Hr1G029430	2H	104974251	104975280	HC_G	WRKY family transcription factor
HORVU2Hr1G029440	2H	105040736	105047394	HC_G	Transducin/WD40 repeat-like superfamily protein
HORVU2Hr1G029450	2H	105141752	105195966	HC_G	Transcription factor WRKY
HORVU2Hr1G029460	2H	105194566	105195952	HC_G	WRKY family transcription factor
HORVU2Hr1G029470	2H	105277550	105277936	LC_u	undescribed protein
HORVU2Hr1G029480	2H	105283548	105285816	HC_G	Non-specific lipid transfer protein-like 1
HORVU2Hr1G029490	2H	105396629	105397459	HC_U	unknown protein; BEST Arabidopsis thaliana protein match is: unknown protein .
HORVU2Hr1G029500	2H	105428895	105430233	HC_G	Protein kinase superfamily protein
HORVU2Hr1G029510	2H	105429735	105434483	LC_u	undescribed protein
HORVU2Hr1G029520	2H	105443535	105443795	LC_TE	Retrotransposon protein
HORVU2Hr1G029530	2H	105446431	105451999	HC_G	Serine/arginine repetitive matrix protein 1
HORVU2Hr1G029540	2H	105446431	105451999	LC_u	undescribed protein
HORVU2Hr1G029550	2H	105453272	105453724	LC_u	undescribed protein
HORVU2Hr1G029560	2H	105459481	105468201	HC_G	UDP-Glycosyltransferase superfamily protein
HORVU2Hr1G029570	2H	106327997	106328203	LC_u	undescribed protein
HORVU2Hr1G029580	2H	106606730	106607370	HC_G	PEBP (phosphatidylethanolamine-binding protein) family protein
HORVU2Hr1G029590	2H	106609168	106609401	LC_u	undescribed protein
HORVU2Hr1G029600	2H	106654189	106657130	HC_U	unknown protein; BEST Arabidopsis thaliana protein match is: unknown protein .
HORVU2Hr1G029610	2H	106825059	106826569	HC_G	Eukaryotic aspartyl protease family protein
HORVU2Hr1G029620	2H	106850261	106854124	HC_G	Transcription elongation factor SPT4 homolog 2
HORVU2Hr1G029630	2H	106888057	106889926	HC_G	Serine/arginine-rich splicing factor SC35
HORVU2Hr1G029640	2H	106940242	106942136	HC_G	Serine/arginine-rich splicing factor 2
HORVU2Hr1G029650	2H	107040160	107040705	HC_TE?	Myosin-J heavy chain
HORVU2Hr1G029660	2H	107043523	107046220	HC_u	undescribed protein
HORVU2Hr1G029670	2H	107049645	107050170	HC_U	unknown function
HORVU2Hr1G029680	2H	107086380	107086574	HC_G	U-box domain-containing protein 4
HORVU2Hr1G029690	2H	107149757	107150001	LC_u	undescribed protein
HORVU2Hr1G029700	2H	107423407	107424954	HC_G	Cytochrome b561 and DOMON domain-containing protein
HORVU2Hr1G029710	2H	107631152	107636685	HC_G	Disease resistance protein RPM1
HORVU2Hr1G029720	2H	107636945	107639244	HC_G	Copper-transporting ATPase PAA1
HORVU2Hr1G029730	2H	107638000	107638704	LC_u	undescribed protein
HORVU2Hr1G029740	2H	107647512	107648307	LC_u	undescribed protein
HORVU2Hr1G029750	2H	107659308	107660117	LC_u	undescribed protein
HORVU2Hr1G029760	2H	107970602	107972421	HC_G	Multifunctional methyltransferase subunit TRM112-like protein
HORVU2Hr1G029770	2H	107978091	107978400	LC_u	undescribed protein
HORVU2Hr1G029780	2H	107981898	107990517	HC_G	Calmodulin-binding transcription activator 1
HORVU2Hr1G029790	2H	108066063	108066331	HC_U	unknown function
HORVU2Hr1G029800	2H	108213837	108217271	LC_u	undescribed protein
HORVU2Hr1G029810	2H	108251381	108252271	LC_u	undescribed protein
HORVU2Hr1G029820	2H	108252399	108254168	LC_u	undescribed protein
HORVU2Hr1G029830	2H	108254005	108255825	HC_G	Pentatricopeptide repeat-containing protein
HORVU2Hr1G029840	2H	108258494	108263191	HC_G	alpha/beta-Hydrolases superfamily protein
HORVU2Hr1G029850	2H	108395750	108403435	LC_u	undescribed protein
HORVU2Hr1G029860	2H	108399336	108403298	LC_u	undescribed protein
HORVU2Hr1G029870	2H	108478220	108481831	HC_G	Phospho-2-dehydro-3-deoxyheptonate aldolase 2
HORVU2Hr1G029880	2H	108488405	108489309	HC_U	unknown function
HORVU2Hr1G029890	2H	108643317	108645670	HC_G	40S ribosomal protein S6
HORVU2Hr1G029900	2H	108667789	108672779	HC_G	Protein kinase superfamily protein
HORVU2Hr1G029910	2H	108738137	108738799	LC_u	undescribed protein
HORVU2Hr1G029920	2H	108798802	108801925	LC_u	undescribed protein
HORVU2Hr1G029930	2H	108803348	108804146	LC_u	undescribed protein
HORVU2Hr1G029940	2H	108910975	108914343	LC_u	undescribed protein
HORVU2Hr1G029950	2H	108910987	108916065	LC_u	undescribed protein
HORVU2Hr1G029960	2H	108974585	108977238	HC_G	alcohol dehydrogenase 1
HORVU2Hr1G029970	2H	109081764	109084848	LC_u	undescribed protein
HORVU2Hr1G029980	2H	109309239	109311479	LC_u	undescribed protein
HORVU2Hr1G029990	2H	109352320	109355347	HC_G	Cytochrome c oxidase subunit 6b-1
HORVU2Hr1G030000	2H	109577455	109579533	LC_u	undescribed protein
HORVU2Hr1G030020	2H	109777729	109778235	LC_u	undescribed protein
HORVU2Hr1G030030	2H	109861735	109863125	HC_U	unknown function
HORVU2Hr1G030040	2H	109867062	109877454	HC_TE?	ATP-dependent RNA helicase
HORVU2Hr1G030050	2H	109878074	109878913	HC_G	Late embryogenesis abundant (LEA) hydroxyproline-rich glycoprotein family
HORVU2Hr1G030060	2H	110032470	110038434	LC_u	undescribed protein
HORVU2Hr1G030070	2H	110037940	110038311	LC_u	undescribed protein
HORVU2Hr1G030080	2H	110053392	110053931	LC_u	undescribed protein
HORVU2Hr1G030090	2H	110053413	110057366	HC_G	CsAtPR5
HORVU2Hr1G030100	2H	110054057	110054405	LC_u	undescribed protein
HORVU2Hr1G030110	2H	110064824	110065574	LC_TE	Retrotransposon protein
HORVU2Hr1G030120	2H	110192058	110192643	LC_u	undescribed protein
HORVU2Hr1G030130	2H	110192249	110194670	HC_G	CYCLIN D4;1
HORVU2Hr1G030140	2H	110211657	110213713	HC_G	AP2-like ethylene-responsive transcription factor AIL5
HORVU2Hr1G030150	2H	110244396	110250272	HC_G	Pentatricopeptide repeat-containing protein
HORVU2Hr1G030160	2H	110245809	110248468	LC_u	undescribed protein
HORVU2Hr1G030170	2H	110288834	110289433	HC_G	cyclin d4;2
HORVU2Hr1G030180	2H	110380329	110380972	HC_G	cyclin d4;2
HORVU2Hr1G030190	2H	110636894	110642011	HC_G	receptor kinase 2
HORVU2Hr1G030200	2H	110642455	110645570	HC_G	Dolichyl-diphosphooligosaccharide--protein glycosyltransferase subunit 4A
HORVU2Hr1G030220	2H	110653969	110658439	HC_G	AP-4 complex subunit mu
HORVU2Hr1G030230	2H	110808051	110812551	HC_G	AP-4 complex subunit mu
HORVU2Hr1G030240	2H	110990909	110993659	HC_G	Chaperone DnaJ-domain superfamily protein
HORVU2Hr1G030250	2H	111215868	111218591	HC_G	Chaperone DnaJ-domain superfamily protein
HORVU2Hr1G030260	2H	111445017	111446356	HC_G	purple acid phosphatase 16
HORVU2Hr1G030270	2H	111448445	111453679	LC_u	undescribed protein
HORVU2Hr1G030280	2H	111448455	111453734	HC_u	undescribed protein
HORVU2Hr1G030290	2H	111495526	111496884	HC_G	purple acid phosphatase 16
HORVU2Hr1G030300	2H	111498913	111500002	HC_G	ubiquitin conjugating enzyme 4
HORVU2Hr1G030310	2H	111509910	111510887	LC_TE	unknown function
HORVU2Hr1G030320	2H	111583966	111584729	HC_G	receptor kinase 3
HORVU2Hr1G030330	2H	111589705	111591022	HC_G	GDP-D-mannose 3'
HORVU2Hr1G030340	2H	111593013	111593499	HC_G	NAD(P)H-quinone oxidoreductase subunit J
HORVU2Hr1G030350	2H	111594831	111594983	HC_G	30S ribosomal protein S12
HORVU2Hr1G030360	2H	111609035	111609580	HC_G	NAD(P)H-quinone oxidoreductase subunit I
HORVU2Hr1G030370	2H	111659027	111659162	LC_u	undescribed protein
HORVU2Hr1G030380	2H	111676836	111688129	HC_G	undescribed protein
HORVU2Hr1G030390	2H	111688314	111689113	LC_u	undescribed protein
HORVU2Hr1G030400	2H	111802628	111804176	HC_G	Protein transport protein Sec61 subunit alpha
HORVU2Hr1G030410	2H	111807691	111807855	HC_u	undescribed protein
HORVU2Hr1G030420	2H	111951269	111952958	HC_G	Chalcone-flavonone isomerase family protein
HORVU2Hr1G030430	2H	112087872	112089765	LC_TE	Retrotransposon protein
HORVU2Hr1G030440	2H	112093614	112094931	LC_TE	unknown function
HORVU2Hr1G030450	2H	112102631	112105491	HC_G	Oligopeptide transporter 4
HORVU2Hr1G030460	2H	112152731	112153901	HC_G	FASCICLIN-like arabinogalactan 2
HORVU2Hr1G030470	2H	112178845	112179679	LC_u	undescribed protein
HORVU2Hr1G030480	2H	112202125	112202882	HC_G	Fasciclin-like protein FLA7
HORVU2Hr1G030490	2H	112202490	112203179	LC_u	undescribed protein
HORVU2Hr1G030500	2H	112297505	112298031	LC_u	undescribed protein
HORVU2Hr1G030510	2H	112346933	112347573	LC_TE	unknown function
HORVU2Hr1G030520	2H	112360955	112366308	HC_G	Protein kinase superfamily protein
HORVU2Hr1G030530	2H	112379218	112386513	LC_TE?	Laccase
HORVU2Hr1G030540	2H	112536873	112538115	LC_TE	Retrotransposon protein
HORVU2Hr1G030550	2H	112552181	112557421	HC_G	SAP domain-containing protein
HORVU2Hr1G030560	2H	112600100	112603160	LC_TE	unknown function
HORVU2Hr1G030570	2H	112603345	112603893	HC_G	Calcium-binding EF-hand family protein
HORVU2Hr1G030580	2H	112664969	112665472	HC_G	Acyl-CoA-binding protein
HORVU2Hr1G030590	2H	112666858	112667624	LC_u	undescribed protein
HORVU2Hr1G030600	2H	112839249	112840029	HC_G	EF hand family protein
HORVU2Hr1G030610	2H	113044159	113046050	HC_G	EF hand family protein
HORVU2Hr1G030620	2H	113045640	113046653	LC_u	undescribed protein
HORVU2Hr1G030630	2H	113046741	113051344	HC_G	Protein WEAK CHLOROPLAST MOVEMENT UNDER BLUE LIGHT 1
HORVU2Hr1G030640	2H	113058896	113061464	HC_G	calmodulin 5
HORVU2Hr1G030650	2H	113159031	113159461	HC_G	ATP-dependent DNA helicase PIF1
HORVU2Hr1G030660	2H	113452713	113454741	HC_U	unknown function
HORVU2Hr1G030670	2H	113455677	113459127	HC_G	WD repeat and FYVE domain-containing protein 3
HORVU2Hr1G030680	2H	113465855	113473755	HC_G	Dihydropteroate synthase
HORVU2Hr1G030690	2H	113474060	113481338	HC_G	Receptor-like protein kinase
HORVU2Hr1G030700	2H	113475217	113476041	LC_u	undescribed protein
HORVU2Hr1G030710	2H	113639351	113643049	LC_U	unknown function
HORVU2Hr1G030720	2H	113966472	113967144	LC_TE	unknown function
HORVU2Hr1G030730	2H	113970985	113971626	LC_TE	Mutator protein
HORVU2Hr1G030740	2H	114070573	114070918	LC_u	undescribed protein
HORVU2Hr1G030750	2H	114071162	114071730	HC_G	Mitchondrion orf173
HORVU2Hr1G030760	2H	114072964	114076263	LC_u	undescribed protein
HORVU2Hr1G030770	2H	114195967	114196191	HC_G	Protein FAR1-RELATED SEQUENCE 5
HORVU2Hr1G030780	2H	114201315	114209738	LC_u	undescribed protein
HORVU2Hr1G030790	2H	114262624	114262916	LC_u	undescribed protein
HORVU2Hr1G030800	2H	114263586	114264828	HC_G	pentatricopeptide repeat 336
HORVU2Hr1G030810	2H	114309096	114311427	HC_TE?	F-box only protein 13
HORVU2Hr1G030820	2H	114313382	114319007	HC_G	alanine aminotransferase 2
HORVU2Hr1G030840	2H	114968183	114968576	HC_G	Chromosome 3B
HORVU2Hr1G030850	2H	115313045	115313368	LC_TE	unknown function
HORVU2Hr1G030860	2H	115314927	115318267	HC_TE?	Zinc finger FYVE domain-containing protein 16
HORVU2Hr1G030870	2H	115321811	115327913	HC_G	sucrose synthase 4
CAA75793.1	2H	115322100	115326449	ncbi|Ss2	sucrose synthase 2
HORVU2Hr1G030880	2H	115448549	115451096	HC_G	40s ribosomal protein SA
HORVU2Hr1G030890	2H	115529668	115532837	LC_u	undescribed protein
HORVU2Hr1G030900	2H	115529675	115532837	LC_u	undescribed protein
HORVU2Hr1G030910	2H	115532954	115534098	LC_u	undescribed protein
HORVU2Hr1G030920	2H	115536683	115537105	LC_u	undescribed protein
HORVU2Hr1G030930	2H	115538449	115548113	HC_G	L-lactate dehydrogenase
HORVU2Hr1G030940	2H	115544226	115548167	HC_G	DNA-directed RNA polymerase subunit K
HORVU2Hr1G030950	2H	115726947	115731619	HC_G	3-oxoacyl-[acyl-carrier-protein] synthase 2
HORVU2Hr1G030960	2H	115806268	115806609	LC_TE	Transposon protein
HORVU2Hr1G030970	2H	115843748	115844128	LC_U	unknown function
HORVU2Hr1G030980	2H	115851425	115867419	LC_u	undescribed protein
HORVU2Hr1G030990	2H	115855652	115856045	LC_u	undescribed protein
HORVU2Hr1G031000	2H	115867231	115867764	LC_u	undescribed protein
HORVU2Hr1G031010	2H	115898983	115899174	HC_U	unknown function
HORVU2Hr1G031020	2H	116053335	116053528	LC_u	undescribed protein
HORVU2Hr1G031030	2H	116053541	116061696	HC_G	Erect panicle 2 protein
HORVU2Hr1G031040	2H	116266709	116270209	LC_u	undescribed protein
HORVU2Hr1G031050	2H	116290077	116297308	HC_G	DNA-directed RNA polymerase II subunit RPB9
HORVU2Hr1G031060	2H	116290232	116290947	LC_u	undescribed protein
HORVU2Hr1G031070	2H	116296605	116301782	LC_TE?	FAR1-related sequence 5
HORVU2Hr1G031080	2H	116304854	116305363	LC_u	undescribed protein
HORVU2Hr1G031090	2H	116305797	116307031	HC_G	RING/U-box superfamily protein
HORVU2Hr1G031100	2H	116325826	116326039	HC_G	DNA-directed RNA polymerase subunit
HORVU2Hr1G031110	2H	116620154	116623593	HC_G	proliferating cell nuclear antigen 2
HORVU2Hr1G031120	2H	116750433	116751545	HC_G	proliferating cell nuclear antigen 2
HORVU2Hr1G031130	2H	116787369	116794002	HC_TE?	Argonaute family protein
HORVU2Hr1G031140	2H	116928877	116929389	LC_u	undescribed protein
HORVU2Hr1G031150	2H	117218699	117219797	LC_u	undescribed protein
HORVU2Hr1G031160	2H	117264552	117264719	LC_U	unknown function
HORVU2Hr1G031170	2H	117403034	117403177	LC_TE	Retrotransposon protein
HORVU2Hr1G031180	2H	117456448	117463133	HC_G	Acyl-coenzyme A oxidase 3
HORVU2Hr1G031190	2H	117619424	117621098	HC_G	serine/threonine protein kinase 1
HORVU2Hr1G031200	2H	117649965	117656530	HC_G	serine/threonine protein kinase 1
HORVU2Hr1G031210	2H	117671787	117672995	HC_G	Cytochrome c oxidase assembly protein COX19
HORVU2Hr1G031220	2H	117949951	117950251	HC_G	auxin response factor 16
HORVU2Hr1G031230	2H	117952227	117958382	HC_G	bromo-adjacent homology (BAH) domain-containing protein
HORVU2Hr1G031240	2H	118178817	118179199	LC_u	undescribed protein
HORVU2Hr1G031250	2H	118314655	118316126	HC_G	oligouridylate binding protein 1B
HORVU2Hr1G031260	2H	118545809	118552399	HC_G	oligouridylate binding protein 1B
HORVU2Hr1G031270	2H	118558113	118559547	LC_TE	Retrotransposon protein
HORVU2Hr1G031280	2H	118862261	118863246	LC_u	undescribed protein
HORVU2Hr1G031290	2H	118872510	118872863	LC_u	undescribed protein
HORVU2Hr1G031300	2H	118995766	118996244	LC_u	undescribed protein
HORVU2Hr1G031310	2H	118996595	119000314	HC_G	Protein TIFY 3B
HORVU2Hr1G031320	2H	118996608	118997520	LC_u	undescribed protein
HORVU2Hr1G031330	2H	119307635	119319119	LC_U	unknown protein; BEST Arabidopsis thaliana protein match is: unknown protein .
HORVU2Hr1G031340	2H	119314138	119314657	LC_TE	Retrovirus-related Pol polyprotein from transposon TNT 1-94
HORVU2Hr1G031350	2H	119315303	119315709	LC_TE	unknown function
HORVU2Hr1G031360	2H	119316513	119317050	LC_U	unknown function
HORVU2Hr1G031370	2H	119334920	119335339	LC_u	undescribed protein
HORVU2Hr1G031380	2H	119336334	119340090	HC_G	Oxysterol-binding protein-related protein 1C
HORVU2Hr1G031390	2H	119342957	119366020	HC_G	Pentatricopeptide repeat-containing protein
HORVU2Hr1G031400	2H	119493904	119495272	HC_G	SPX domain gene 3
HORVU2Hr1G031410	2H	119618679	119718729	HC_G	Transmembrane protein 87A
HORVU2Hr1G031430	2H	119803076	119803730	LC_u	undescribed protein
HORVU2Hr1G031440	2H	119852954	119854906	HC_U	unknown protein; BEST Arabidopsis thaliana protein match is: unknown protein .
HORVU2Hr1G031450	2H	119855132	119874202	HC_G	Elongation factor 1-delta 1
HORVU2Hr1G031460	2H	119891110	119891883	HC_G	Adipocyte plasma membrane-associated protein
HORVU2Hr1G031470	2H	119910522	119918190	HC_G	inter-alpha-trypsin inhibitor heavy chain-related
HORVU2Hr1G031480	2H	119946171	119946589	HC_U	unknown protein; BEST Arabidopsis thaliana protein match is: unknown protein .
HORVU2Hr1G031490	2H	119980604	119985088	HC_G	Proteasome subunit alpha type-6
HORVU2Hr1G031500	2H	119982611	119985526	HC_G	strictosidine synthase-like 3
HORVU2Hr1G031510	2H	119985581	119986050	LC_u	undescribed protein
HORVU2Hr1G031520	2H	120133675	120133964	LC_u	undescribed protein
HORVU2Hr1G031530	2H	120137872	120138165	HC_TE?	unknown function
HORVU2Hr1G031540	2H	120138533	120138805	HC_G	Helicase-like protein
HORVU2Hr1G031550	2H	120143345	120143588	HC_U	unknown function
HORVU2Hr1G031560	2H	120143823	120144218	HC_U	unknown function
HORVU2Hr1G031570	2H	120475254	120475529	LC_u	undescribed protein
HORVU2Hr1G031580	2H	120560853	120561541	LC_u	undescribed protein
HORVU2Hr1G031590	2H	120601707	120602516	LC_u	undescribed protein
HORVU2Hr1G031600	2H	120705339	120709812	LC_TE?	FAR1-related sequence 5
HORVU2Hr1G031610	2H	120717390	120717557	HC_u	undescribed protein
HORVU2Hr1G031620	2H	120719684	120721978	HC_G	Receptor-like protein kinase HERK 1
HORVU2Hr1G031630	2H	120719772	120721978	LC_u	undescribed protein
HORVU2Hr1G031640	2H	120723187	120725522	HC_G	Replication protein A 32 kDa subunit B
HORVU2Hr1G031650	2H	120732042	120732477	LC_u	undescribed protein
HORVU2Hr1G031660	2H	120733733	120734472	LC_U	unknown function
HORVU2Hr1G031670	2H	120741429	120743292	HC_G	Protein kinase superfamily protein
HORVU2Hr1G031680	2H	120746428	120747238	HC_G	Exportin-T
HORVU2Hr1G031690	2H	120870741	120879763	HC_G	Exportin-T
HORVU2Hr1G031700	2H	120906195	120908426	LC_U	unknown function
HORVU2Hr1G031710	2H	120906710	120908717	HC_G	Protein kinase superfamily protein
HORVU2Hr1G031720	2H	120909846	120910330	HC_G	NAM-like protein
HORVU2Hr1G031730	2H	120914104	120914604	HC_G	Transcription initiation factor TFIID subunit 9
HORVU2Hr1G031740	2H	120919893	120922828	HC_G	GTP pyrophosphokinase
HORVU2Hr1G031750	2H	120922384	120922713	LC_u	undescribed protein
HORVU2Hr1G031760	2H	121093286	121093573	HC_G	Transcription initiation factor TFIID subunit 9
HORVU2Hr1G031770	2H	121110012	121111848	LC_u	undescribed protein
HORVU2Hr1G031780	2H	121325488	121326857	HC_G	alpha/beta-Hydrolases superfamily protein
HORVU2Hr1G031790	2H	121526936	121527205	LC_TE	unknown function
HORVU2Hr1G031800	2H	121528024	121528624	HC_u	undescribed protein
HORVU2Hr1G031810	2H	121547609	121547942	LC_u	undescribed protein
HORVU2Hr1G031820	2H	121603071	121605012	LC_TE	unknown function
HORVU2Hr1G031830	2H	121608259	121611767	HC_G	Endothelin-converting enzyme 2
HORVU2Hr1G031840	2H	121611109	121611683	LC_u	undescribed protein
HORVU2Hr1G031850	2H	121669312	121670565	LC_TE	Retrotransposon protein
HORVU2Hr1G031860	2H	121673062	121673349	LC_TE	Retrotransposon protein
HORVU2Hr1G031870	2H	121673709	121686884	HC_G	DNA mismatch repair protein MutS
HORVU2Hr1G031880	2H	121687401	121700336	HC_G	Peroxisome biogenesis factor 10
HORVU2Hr1G031890	2H	121687531	121690850	HC_G	Small nuclear ribonucleoprotein family protein
HORVU2Hr1G031900	2H	121697938	121699825	LC_u	undescribed protein
HORVU2Hr1G031910	2H	121700388	121704601	HC_G	Stress responsive alpha-beta barrel domain protein
HORVU2Hr1G031920	2H	121811024	121811311	LC_TE	Retrotransposon protein
HORVU2Hr1G031930	2H	121813808	121815061	LC_TE	Retrotransposon protein
HORVU2Hr1G031940	2H	122032301	122038279	HC_G	30S ribosomal protein S3
HORVU2Hr1G031950	2H	122055330	122055698	LC_TE?	Helicase SKI2W
HORVU2Hr1G031960	2H	122283979	122284341	LC_u	undescribed protein
HORVU2Hr1G031970	2H	122284427	122284956	LC_u	undescribed protein
HORVU2Hr1G031980	2H	122285582	122289861	HC_G	Beta-fructofuranosidase
HORVU2Hr1G031990	2H	122391132	122396710	HC_G	PHD finger protein ALFIN-LIKE 9
HORVU2Hr1G032000	2H	122492281	122493606	HC_TE?	unknown function
HORVU2Hr1G032010	2H	122494889	122497449	HC_G	Histidyl-tRNA synthetase
HORVU2Hr1G032020	2H	122497568	122499169	LC_TE	Transposable element protein
HORVU2Hr1G032030	2H	122499331	122500187	LC_u	undescribed protein
HORVU2Hr1G032040	2H	122500300	122502852	LC_u	undescribed protein
HORVU2Hr1G032050	2H	122508506	122511651	HC_U	unknown function
HORVU2Hr1G032060	2H	122534608	122539971	HC_G	Alpha/beta hydrolase domain-containing protein 13
HORVU2Hr1G032070	2H	122535416	122535669	LC_u	undescribed protein
HORVU2Hr1G032080	2H	122535802	122536132	LC_u	undescribed protein
HORVU2Hr1G032090	2H	122536387	122536581	LC_u	undescribed protein
HORVU2Hr1G032100	2H	122599423	122600177	HC_u	undescribed protein
HORVU2Hr1G032110	2H	122675936	122676087	LC_u	undescribed protein
HORVU2Hr1G032120	2H	122676272	122677588	LC_u	undescribed protein
HORVU2Hr1G032130	2H	122764165	122772118	HC_G	Nuclear transcription factor Y subunit A-5
JHI-Hv50k-2016-87627	2H	122769327	122769328
HORVU2Hr1G032140	2H	122769336	122772214	HC_G	At3g32930-like protein
HORVU2Hr1G032150	2H	122777037	122778090	LC_u	undescribed protein
HORVU2Hr1G032160	2H	122777037	122778090	LC_u	undescribed protein
HORVU2Hr1G032170	2H	123137983	123146327	HC_G	Acidic leucine-rich nuclear phosphoprotein 32-related protein 1
HORVU2Hr1G032180	2H	123533669	123534228	HC_G	R2R3-MYB protein
HORVU2Hr1G032190	2H	123584364	123591079	HC_G	Embryogenesis transmembrane protein-like
HORVU2Hr1G032200	2H	123601176	123603562	LC_u	undescribed protein
HORVU2Hr1G032210	2H	123618525	123618662	LC_TE	Ribonuclease HI
HORVU2Hr1G032220	2H	123904620	123907646	HC_G	pectinesterase 11
HORVU2Hr1G032230	2H	123933471	123936416	HC_U	Protein of unknown function (DUF1195)
HORVU2Hr1G032240	2H	123997162	123997898	HC_G	pectinesterase 11
HORVU2Hr1G032250	2H	124110785	124118179	HC_G	agenet domain-containing protein / bromo-adjacent homology (BAH) domain-containing protein
HORVU2Hr1G032260	2H	124156633	124157065	LC_u	undescribed protein
HORVU2Hr1G032270	2H	124262479	124263493	LC_u	undescribed protein
HORVU2Hr1G032280	2H	124447196	124449782	HC_G	unknown function
HORVU2Hr1G032290	2H	124561042	124562444	HC_G	alpha/beta-Hydrolases superfamily protein
HORVU2Hr1G032300	2H	124680552	124680701	LC_u	undescribed protein
HORVU2Hr1G032310	2H	124830412	124830627	LC_u	undescribed protein
HORVU2Hr1G032320	2H	124882875	124884558	HC_G	Nuclear transcription factor Y subunit B-3
HORVU2Hr1G032330	2H	125232515	125245560	HC_G	sulfotransferase 17
HORVU2Hr1G032340	2H	125232674	125232908	HC_G	Protein EGG APPARATUS-1
HORVU2Hr1G032350	2H	125248658	125257068	LC_TE?	ATP-dependent RNA helicase HAS1
HORVU2Hr1G032360	2H	125569689	125571566	HC_u	undescribed protein
HORVU2Hr1G032370	2H	125862814	125863519	HC_u	undescribed protein
HORVU2Hr1G032380	2H	125955568	125956502	LC_u	undescribed protein
HORVU2Hr1G032390	2H	126200251	126200941	HC_u	undescribed protein
HORVU2Hr1G032400	2H	126207147	126212005	HC_G	alpha/beta-Hydrolases superfamily protein
HORVU2Hr1G032410	2H	126285266	126285889	HC_G	calcium-dependent protein kinase 34
HORVU2Hr1G032420	2H	126328436	126329339	HC_G	Leishmanolysin
HORVU2Hr1G032430	2H	126339841	126341496	LC_u	undescribed protein
HORVU2Hr1G032440	2H	126361917	126374208	LC_u	undescribed protein
HORVU2Hr1G032450	2H	126363390	126364746	LC_u	undescribed protein
HORVU2Hr1G032460	2H	126374367	126375415	LC_u	undescribed protein
HORVU2Hr1G032470	2H	126419353	126420049	HC_u	undescribed protein
HORVU2Hr1G032480	2H	126419482	126420101	LC_u	undescribed protein
HORVU2Hr1G032490	2H	126516937	126522420	HC_u	undescribed protein
HORVU2Hr1G032500	2H	126518037	126519078	LC_TE	undescribed protein
HORVU2Hr1G032510	2H	126519719	126520171	HC_u	undescribed protein
HORVU2Hr1G032520	2H	126520546	126520996	HC_u	undescribed protein
HORVU2Hr1G032530	2H	126521189	126522427	LC_u	undescribed protein
HORVU2Hr1G032540	2H	126675847	126730864	HC_G	histone deacetylase 5
HORVU2Hr1G032550	2H	126729474	126729807	LC_u	undescribed protein
HORVU2Hr1G032560	2H	127026339	127026605	LC_u	undescribed protein
HORVU2Hr1G032570	2H	127026716	127031300	HC_G	SNF1-related protein kinase regulatory subunit gamma-1-like
HORVU2Hr1G032580	2H	127049276	127054487	LC_u	undescribed protein
HORVU2Hr1G032590	2H	127049340	127054535	HC_U	Chromosome 3B
HORVU2Hr1G032600	2H	127110085	127112151	HC_G	FASCICLIN-like arabinogalactan 2
HORVU2Hr1G032610	2H	127424205	127427102	HC_G	RNA-binding protein 1
HORVU2Hr1G032620	2H	127458048	127463207	LC_u	undescribed protein
HORVU2Hr1G032630	2H	127462045	127463106	LC_u	undescribed protein
HORVU2Hr1G032640	2H	127463468	127465101	LC_u	undescribed protein
HORVU2Hr1G032650	2H	127466049	127466243	LC_U	Chromosome 3B
HORVU2Hr1G032660	2H	127471660	127473198	HC_G	FASCICLIN-like arabinogalactan 2
HORVU2Hr1G032670	2H	127516008	127518719	HC_G	Glycerophosphoryl diester phosphodiesterase
HORVU2Hr1G032680	2H	127518739	127522886	HC_G	receptor-like protein kinase 2
HORVU2Hr1G032690	2H	127655338	127657558	HC_G	Ninja-family protein 2
HORVU2Hr1G032700	2H	128254391	128255017	LC_u	undescribed protein
HORVU2Hr1G032710	2H	128266221	128272858	HC_U	unknown function
HORVU2Hr1G032720	2H	128275389	128277445	HC_G	U3 small nucleolar RNA-associated protein 18 homolog
HORVU2Hr1G032730	2H	128280290	128284238	HC_G	Nuclear transport factor 2
HORVU2Hr1G032740	2H	128349164	128356258	HC_G	GPI transamidase subunit PIG-U
HORVU2Hr1G032750	2H	128559011	128559217	LC_TE?	Helicase SKI2W
HORVU2Hr1G032760	2H	128567387	128567662	HC_G	HV711N16.8
HORVU2Hr1G032770	2H	128937580	128937896	LC_u	undescribed protein
HORVU2Hr1G032780	2H	129031854	129036268	HC_G	methyl esterase 13
HORVU2Hr1G032790	2H	129034233	129034880	LC_u	undescribed protein
HORVU2Hr1G032800	2H	129042692	129054443	LC_U	Chromosome 3B
HORVU2Hr1G032810	2H	129047690	129047971	LC_TE	HAT family dimerisation domain containing protein
HORVU2Hr1G032820	2H	129048137	129050053	LC_TE	Zinc finger MYM-type protein 1
HORVU2Hr1G032830	2H	129225688	129228962	HC_G	SPIRAL1-like1
HORVU2Hr1G032840	2H	129229332	129230120	HC_G	SEC12-like protein 2
HORVU2Hr1G032850	2H	129338486	129338868	LC_u	undescribed protein
HORVU2Hr1G032860	2H	129338617	129338827	LC_u	undescribed protein
HORVU2Hr1G032870	2H	129340678	129340964	LC_u	undescribed protein
HORVU2Hr1G032880	2H	129457665	129462005	HC_G	RNA polymerase II transcription factor SIII (Elongin) subunit A
HORVU2Hr1G032890	2H	129646924	129649327	HC_G	Cytochrome P450 superfamily protein
HORVU2Hr1G032900	2H	129782385	129784189	LC_TE	unknown function
HORVU2Hr1G032910	2H	129960833	129964353	HC_G	pentatricopeptide repeat 336
HORVU2Hr1G032920	2H	129967017	129971494	HC_G	Protein NRT1/ PTR FAMILY 8.3
CCJ47203.1	2H	129967103	129970179	ncbi|HvNRT1(PTR)II-4	putative proton-dependent olig
HORVU2Hr1G032930	2H	130022223	130024541	LC_TE	Transposon Ty1-PL Gag-Pol polyprotein
HORVU2Hr1G032940	2H	130028110	130028777	LC_u	undescribed protein
HORVU2Hr1G032950	2H	130028346	130029084	LC_u	undescribed protein
HORVU2Hr1G032960	2H	130082340	130082906	LC_u	undescribed protein
HORVU2Hr1G032970	2H	130319592	130325290	HC_G	6-phosphogluconolactonase 1
HORVU2Hr1G032980	2H	130381503	130381928	HC_u	undescribed protein
HORVU2Hr1G032990	2H	130416743	130427802	HC_G	Transducin/WD40 repeat-like superfamily protein
HORVU2Hr1G033000	2H	130666824	130676691	HC_G	nucleosome assembly protein 1;2
HORVU2Hr1G033010	2H	130667037	130674650	LC_u	undescribed protein
HORVU2Hr1G033020	2H	130679944	130681059	LC_TE	Retrotransposon protein
HORVU2Hr1G033030	2H	130688827	130690046	LC_u	undescribed protein
HORVU2Hr1G033040	2H	130780008	130783905	HC_G	Mitochondrial import inner membrane translocase subunit TIM17-2
HORVU2Hr1G033050	2H	130848901	130853622	LC_u	undescribed protein
HORVU2Hr1G033060	2H	130881675	130883877	HC_G	COBRA-like protein 6
HORVU2Hr1G033070	2H	130884509	130888727	HC_G	COBRA-like protein 1
HORVU2Hr1G033080	2H	130916557	130917559	HC_G	COBRA-like protein 6
HORVU2Hr1G033090	2H	131171249	131172066	HC_G	B12D protein
HORVU2Hr1G033100	2H	131211312	131214682	HC_G	Alpha-1
HORVU2Hr1G033120	2H	131608533	131608963	LC_u	undescribed protein
HORVU2Hr1G033130	2H	131608699	131612389	HC_U	unknown protein; Has 2 Blast hits to 2 proteins in 1 species: Archae - 0; Bacteria - 0; Metazoa - 0; Fungi - 0; Plants - 2; Viruses - 0; Other Eukaryotes - 0 (source: NCBI BLink).
HORVU2Hr1G033150	2H	131612850	131614586	HC_G	Tetratricopeptide repeat (TPR)-like superfamily protein
HORVU2Hr1G033160	2H	131624889	131626165	HC_G	Tetratricopeptide repeat (TPR)-like superfamily protein
HORVU2Hr1G033170	2H	131630025	131630919	HC_G	Tetratricopeptide repeat (TPR)-like superfamily protein
HORVU2Hr1G033180	2H	131699462	131700070	HC_U	unknown function
HORVU2Hr1G033190	2H	131809137	131837568	LC_u	undescribed protein
HORVU2Hr1G033200	2H	131810105	131810567	HC_G	unknown function
HORVU2Hr1G033210	2H	131816341	131817180	LC_u	undescribed protein
HORVU2Hr1G033220	2H	131817238	131820155	LC_TE	Transposon protein
HORVU2Hr1G033230	2H	131817307	131820128	LC_u	undescribed protein
HORVU2Hr1G033240	2H	131820684	131826484	HC_G	Pearli
HORVU2Hr1G033250	2H	131831816	131834618	HC_G	Cytochrome c oxidase subunit 6b-1
HORVU2Hr1G033260	2H	131836476	131837701	LC_u	undescribed protein
HORVU2Hr1G033270	2H	131839526	131839823	LC_u	undescribed protein
HORVU2Hr1G033280	2H	132032499	132036128	HC_U	unknown function
HORVU2Hr1G033290	2H	132044159	132044506	HC_G	unknown function
HORVU2Hr1G033300	2H	132044766	132046088	HC_G	Ulp1 protease family
HORVU2Hr1G033310	2H	132047235	132062432	LC_U	unknown function
HORVU2Hr1G033320	2H	132047369	132062501	HC_G	aspartate aminotransferase 1
HORVU2Hr1G033330	2H	132063511	132064306	LC_u	undescribed protein
HORVU2Hr1G033340	2H	132064937	132070011	HC_G	Sterol 3-beta-glucosyltransferase
HORVU2Hr1G033350	2H	132108610	132110865	LC_u	undescribed protein
HORVU2Hr1G033360	2H	132250667	132251411	LC_u	undescribed protein
HORVU2Hr1G033370	2H	132408852	132409577	HC_u	undescribed protein
HORVU2Hr1G033380	2H	132410607	132412578	HC_u	undescribed protein
HORVU2Hr1G033390	2H	132417429	132418338	LC_u	undescribed protein
HORVU2Hr1G033400	2H	132447157	132448082	LC_u	undescribed protein
HORVU2Hr1G033410	2H	132594403	132594522	LC_u	undescribed protein
HORVU2Hr1G033420	2H	132640377	132663498	HC_G	Delta-aminolevulinic acid dehydratase
HORVU2Hr1G033430	2H	132640427	132643864	LC_u	undescribed protein
HORVU2Hr1G033440	2H	132651498	132651644	LC_u	undescribed protein
HORVU2Hr1G033450	2H	132654638	132660537	HC_u	undescribed protein
HORVU2Hr1G033460	2H	132659828	132660189	LC_u	undescribed protein
HORVU2Hr1G033470	2H	132764654	132767703	HC_G	Carbohydrate-binding X8 domain superfamily protein
HORVU2Hr1G033480	2H	132764720	132767652	LC_u	undescribed protein
HORVU2Hr1G033490	2H	132790668	132790933	HC_G	Cytochrome reductase
HORVU2Hr1G033500	2H	132803292	132803492	HC_U	unknown function
HORVU2Hr1G033510	2H	132858313	132858615	HC_G	Ribosome biogenesis protein WDR12 homolog
HORVU2Hr1G033520	2H	132959020	132962382	HC_G	dihydroflavonol 4-reductase
HORVU2Hr1G033530	2H	133185256	133185653	LC_u	undescribed protein
HORVU2Hr1G033540	2H	133276129	133321432	HC_G	dihydroflavonol 4-reductase
HORVU2Hr1G033550	2H	133278098	133291434	LC_TE	Gag/pol
HORVU2Hr1G033560	2H	133312095	133312991	LC_TE	unknown function
HORVU2Hr1G033570	2H	133313186	133314031	LC_TE	unknown function
HORVU2Hr1G033580	2H	133314117	133315069	LC_TE	unknown function
HORVU2Hr1G033590	2H	133315414	133319152	LC_TE	Retrotransposon protein
HORVU2Hr1G033600	2H	133375060	133376005	LC_TE	Retrotransposon protein
HORVU2Hr1G033610	2H	133411930	133424743	HC_G	dihydroflavonol 4-reductase
HORVU2Hr1G033620	2H	133596329	133597413	HC_G	Calcium-dependent lipid-binding domain-containing protein
HORVU2Hr1G033630	2H	133718154	133718339	LC_u	undescribed protein
HORVU2Hr1G033640	2H	133811365	133813968	LC_TE	Zinc finger BED domain-containing protein 1
HORVU2Hr1G033650	2H	133833686	133834477	LC_u	undescribed protein
HORVU2Hr1G033660	2H	133834821	133836420	HC_G	peptide transporter 1
HORVU2Hr1G033670	2H	133935110	133935292	HC_U	unknown function
HORVU2Hr1G033680	2H	133937980	133938208	LC_u	undescribed protein
HORVU2Hr1G033690	2H	133942109	133942294	HC_G	DNA helicase
HORVU2Hr1G033700	2H	134162953	134163399	HC_G	Lysine-specific demethylase 5B
HORVU2Hr1G033710	2H	134226114	134226893	LC_u	undescribed protein
HORVU2Hr1G033720	2H	134252561	134253127	LC_TE	Transposon protein
HORVU2Hr1G033730	2H	134403521	134420781	HC_G	Proteasome maturation factor UMP1 family protein
HORVU2Hr1G033740	2H	134405415	134408345	LC_TE	Transposon protein
HORVU2Hr1G033750	2H	134408916	134410239	LC_u	undescribed protein
HORVU2Hr1G033760	2H	134414542	134415912	LC_TE	Transposon Ty1-BL Gag-Pol polyprotein
HORVU2Hr1G033770	2H	134416017	134417308	LC_TE	Retrotransposon protein
HORVU2Hr1G033780	2H	134425243	134425622	LC_TE?	AP-3 complex subunit mu-1
HORVU2Hr1G033790	2H	134475528	134477102	LC_TE	unknown function
HORVU2Hr1G033800	2H	135148259	135149305	HC_G	Ubiquitin-like superfamily protein
HORVU2Hr1G033810	2H	135240917	135242089	LC_u	undescribed protein
HORVU2Hr1G033820	2H	135254155	135256854	HC_G	MKI67 FHA domain-interacting nucleolar phosphoprotein
HORVU2Hr1G033830	2H	135281256	135282746	LC_u	undescribed protein
HORVU2Hr1G033840	2H	135281349	135282751	LC_u	undescribed protein
HORVU2Hr1G033850	2H	135313331	135314772	HC_u	undescribed protein
HORVU2Hr1G033860	2H	135490615	135500273	HC_G	Early nodulin 75-like protein
HORVU2Hr1G033870	2H	135574483	135575541	LC_u	undescribed protein
HORVU2Hr1G033880	2H	135687667	135695005	HC_u	undescribed protein
HORVU2Hr1G033890	2H	135753824	135754083	LC_u	undescribed protein
HORVU2Hr1G033900	2H	135782754	135782987	LC_TE	Retrotransposon protein
HORVU2Hr1G033910	2H	135886599	135889776	HC_G	Disease resistance protein
HORVU2Hr1G033930	2H	136018347	136018822	LC_u	undescribed protein
HORVU2Hr1G033940	2H	136020014	136027660	HC_G	Pentatricopeptide repeat-containing protein
HORVU2Hr1G033950	2H	136028802	136038870	HC_G	Disease resistance protein
HORVU2Hr1G033960	2H	136218665	136223453	HC_G	COBW domain-containing protein 1
HORVU2Hr1G033970	2H	136224414	136228608	HC_G	Pentatricopeptide repeat-containing protein
HORVU2Hr1G033980	2H	136357744	136359219	HC_G	CsAtPR5
HORVU2Hr1G033990	2H	136364581	136364805	LC_u	undescribed protein
HORVU2Hr1G034000	2H	136462562	136463030	HC_G	ATPase subunit 8
HORVU2Hr1G034010	2H	136573549	136574671	HC_G	Pathogenesis-related thaumatin superfamily protein
HORVU2Hr1G034020	2H	136574977	136575595	LC_u	undescribed protein
HORVU2Hr1G034030	2H	136667124	136667709	LC_u	undescribed protein
HORVU2Hr1G034040	2H	136903969	136907082	HC_G	Aldose 1-epimerase
HORVU2Hr1G034050	2H	137182205	137182534	LC_u	undescribed protein
HORVU2Hr1G034060	2H	137182699	137183253	LC_u	undescribed protein
HORVU2Hr1G034070	2H	137186668	137189729	LC_TE?	Chromosome 3B
HORVU2Hr1G034080	2H	137186678	137187526	LC_u	undescribed protein
HORVU2Hr1G034090	2H	137200138	137202035	HC_G	Heparanase-like protein 2
AGZ89231.1	2H	137200327	137200682	ncbi|-	MLOC_36964-like protein
AGZ89233.1	2H	137200327	137200682	ncbi|-	MLOC_36964-like protein
HORVU2Hr1G034100	2H	137278726	137282421	HC_G	myosin heavy chain-related
HORVU2Hr1G034110	2H	137282954	137285863	HC_G	synaptosomal-associated protein SNAP25-like 29
HORVU2Hr1G034120	2H	137416967	137417727	HC_G	Heparanase-like protein 2
HORVU2Hr1G034130	2H	137894271	137903719	HC_G	S phase cyclin A-associated protein in the endoplasmic reticulum
HORVU2Hr1G034140	2H	138039037	138039731	LC_TE	Transposon protein
HORVU2Hr1G034150	2H	138164470	138164645	LC_u	undescribed protein
HORVU2Hr1G034160	2H	138221811	138225496	LC_u	undescribed protein
HORVU2Hr1G034170	2H	138223532	138225989	LC_u	undescribed protein
HORVU2Hr1G034180	2H	138227746	138228719	LC_u	undescribed protein
HORVU2Hr1G034190	2H	138230218	138230939	LC_u	undescribed protein
HORVU2Hr1G034200	2H	138336413	138366075	HC_TE?	DNA annealing helicase and endonuclease ZRANB3
HORVU2Hr1G034210	2H	138343446	138343925	HC_u	undescribed protein
HORVU2Hr1G034220	2H	138344993	138345528	LC_TE	hAT dimerisation domain-containing protein
HORVU2Hr1G034230	2H	138489143	138490235	HC_G	MATE efflux family protein
HORVU2Hr1G034240	2H	138492504	138493283	LC_TE	Transposon protein
HORVU2Hr1G034250	2H	138496408	138496656	LC_TE?	U-box domain-containing protein 33
HORVU2Hr1G034260	2H	139072309	139073036	LC_u	undescribed protein
HORVU2Hr1G034270	2H	139072596	139075366	HC_TE?	EID1-like F-box protein 2
HORVU2Hr1G034280	2H	139108041	139109329	HC_G	Lipid transfer protein
HORVU2Hr1G034290	2H	139132992	139133339	HC_G	lecithin:cholesterol acyltransferase 3
HORVU2Hr1G034300	2H	139178213	139178856	LC_TE	Polynucleotidyl transferase
HORVU2Hr1G034310	2H	139183468	139184226	HC_G	Bifunctional inhibitor/lipid-transfer protein/seed storage 2S albumin superfamily protein
HORVU2Hr1G034320	2H	139452422	139452830	HC_G	Transcription factor bHLH85
HORVU2Hr1G034330	2H	139500300	139509358	HC_G	DNA repair protein-related
HORVU2Hr1G034340	2H	139549976	139550911	LC_TE	unknown function
HORVU2Hr1G034350	2H	139552680	139557778	HC_G	23S rRNA (guanosine-2'-O-)-methyltransferase RlmB
HORVU2Hr1G034360	2H	139554089	139554458	LC_u	undescribed protein
HORVU2Hr1G034370	2H	139951206	139955315	HC_G	receptor-like protein kinase 2
HORVU2Hr1G034380	2H	139962278	139967036	HC_G	Saccharopine dehydrogenase-like oxidoreductase
HORVU2Hr1G034390	2H	139972309	139972716	HC_G	Saccharopine dehydrogenase
HORVU2Hr1G034400	2H	140145150	140148778	HC_G	Eukaryotic translation initiation factor 5A
HORVU2Hr1G034410	2H	140216781	140218044	LC_u	undescribed protein
HORVU2Hr1G034420	2H	140216912	140220801	HC_G	WRKY DNA-binding protein 3
HORVU2Hr1G034430	2H	140219671	140219871	LC_u	undescribed protein
HORVU2Hr1G034440	2H	140881095	140887745	HC_G	cyclin-dependent kinase C;1
HORVU2Hr1G034450	2H	140894937	140895354	LC_u	undescribed protein
HORVU2Hr1G034460	2H	141021573	141021874	LC_u	undescribed protein
HORVU2Hr1G034470	2H	141037322	141141303	HC_G	Formin Homology 14
HORVU2Hr1G034480	2H	141044046	141044817	HC_G	Formin Homology 14
HORVU2Hr1G034490	2H	141128371	141128563	LC_u	undescribed protein
HORVU2Hr1G034500	2H	141140096	141141416	LC_u	undescribed protein
HORVU2Hr1G034510	2H	141406719	141407024	LC_u	undescribed protein
HORVU2Hr1G034520	2H	141684221	141684958	LC_TE	Retrotransposon protein
HORVU2Hr1G034530	2H	141686872	141687123	HC_u	undescribed protein
HORVU2Hr1G034540	2H	141687480	141689514	HC_U	unknown function
HORVU2Hr1G034550	2H	141690398	141690733	HC_G	NAM-like protein
HORVU2Hr1G034560	2H	141755096	141755218	HC_G	D111/G-patch domain-containing protein
HORVU2Hr1G034570	2H	142099700	142101418	HC_u	undescribed protein
HORVU2Hr1G034580	2H	142241478	142244846	HC_G	MFP1 attachment factor 1
HORVU2Hr1G034590	2H	142244340	142244988	LC_u	undescribed protein
HORVU2Hr1G034600	2H	142516209	142516495	LC_TE	unknown function
HORVU2Hr1G034610	2H	142539665	142543114	HC_G	Protein transport protein got1 homolog
HORVU2Hr1G034620	2H	142543578	142544656	HC_u	undescribed protein
HORVU2Hr1G034630	2H	142603588	142609545	HC_G	Protein S-acyltransferase 21
HORVU2Hr1G034640	2H	142610128	142612506	LC_U	unknown protein; BEST Arabidopsis thaliana protein match is: unknown protein .
HORVU2Hr1G034650	2H	142695031	142705140	HC_TE?	zinc finger protein 7
HORVU2Hr1G034660	2H	142695088	142706022	HC_TE?	Zinc finger SWIM domain-containing protein 7

## Sheet: Qrbg_2H_2
QTL Qrbg_2H_2 identified in MAGIC 3, MAGIC 4 and MAGIC 1 to 4 with peak markers located between 754 and 765 Mbp
Gene ID	Chromosome	Physical location [bp]		Gene class	Annotation
HORVU2Hr1G115460	2H	734853620	734909397	HC_G	Zinc-binding dehydrogenase family protein
HORVU2Hr1G115490	2H	734890638	734891260	HC_G	SKP1-like 4
HORVU2Hr1G115500	2H	734970350	734970927	LC_u	undescribed protein
HORVU2Hr1G115510	2H	734971406	734972920	LC_u	undescribed protein
HORVU2Hr1G115520	2H	735003485	735006063	HC_G	Protein ALWAYS EARLY 3
HORVU2Hr1G115530	2H	735003996	735004493	HC_U	unknown function
HORVU2Hr1G115540	2H	735037561	735038133	HC_G	Chromosome 3B
HORVU2Hr1G115550	2H	735076887	735078615	LC_u	undescribed protein
HORVU2Hr1G115560	2H	735080159	735084575	LC_u	undescribed protein
HORVU2Hr1G115570	2H	735081726	735082944	LC_u	undescribed protein
HORVU2Hr1G115580	2H	735097419	735097785	LC_u	undescribed protein
HORVU2Hr1G115590	2H	735097677	735097815	HC_U	unknown function
HORVU2Hr1G115600	2H	735110355	735120320	HC_G	DNA-directed RNA polymerase family protein
HORVU2Hr1G115610	2H	735144956	735155143	HC_G	Serine/threonine-protein phosphatase 7 long form-like protein
HORVU2Hr1G115620	2H	735201142	735205443	HC_G	Loricrin-like protein
HORVU2Hr1G115630	2H	735207098	735210785	HC_G	Programmed cell death protein 2-like
HORVU2Hr1G115640	2H	735220029	735229888	HC_G	beta-D-xylosidase 4
HORVU2Hr1G115650	2H	735230866	735232788	HC_G	Alpha-amylase
HORVU2Hr1G115660	2H	735269841	735270006	LC_u	undescribed protein
HORVU2Hr1G115670	2H	735270108	735271316	HC_G	beta-D-xylosidase 4
HORVU2Hr1G115680	2H	735271924	735272632	HC_G	exoribonuclease 4
HORVU2Hr1G115690	2H	735292922	735304274	HC_G	Protein kinase superfamily protein
HORVU2Hr1G115700	2H	735297582	735304406	HC_G	shikimate kinase 1
HORVU2Hr1G115710	2H	735306656	735309864	HC_U	unknown protein; LOCATED IN: chloroplast; EXPRESSED IN: 22 plant structures; EXPRESSED DURING: 13 growth stages; BEST Arabidopsis thaliana protein match is: unknown protein .
HORVU2Hr1G115720	2H	735322022	735322620	LC_u	undescribed protein
HORVU2Hr1G115730	2H	735380131	735382200	HC_G	Stress enhanced protein 2
HORVU2Hr1G115740	2H	735389944	735390861	LC_u	undescribed protein
HORVU2Hr1G115750	2H	735396713	735397796	HC_U	unknown function
HORVU2Hr1G115760	2H	735403744	735405331	LC_u	undescribed protein
HORVU2Hr1G115770	2H	735404071	735405606	LC_U	unknown function
HORVU2Hr1G115780	2H	735670040	735670914	HC_G	MADS-box transcription factor family protein
HORVU2Hr1G115790	2H	735736194	735736847	LC_U	unknown function
HORVU2Hr1G115800	2H	735818983	735819667	LC_U	unknown function
HORVU2Hr1G115810	2H	735879581	735880040	LC_u	undescribed protein
HORVU2Hr1G115820	2H	735881306	735884548	HC_G	Pentatricopeptide repeat-containing protein
HORVU2Hr1G115830	2H	735886193	735887546	HC_U	unknown function
HORVU2Hr1G115840	2H	735891312	735892023	LC_u	undescribed protein
HORVU2Hr1G115850	2H	735949738	735952553	HC_G	Pentatricopeptide repeat-containing protein
HORVU2Hr1G115860	2H	735986870	735987523	LC_u	undescribed protein
HORVU2Hr1G115870	2H	736040667	736042210	LC_u	undescribed protein
HORVU2Hr1G115880	2H	736175488	736176867	LC_u	undescribed protein
HORVU2Hr1G115890	2H	736212697	736215312	HC_G	HXXXD-type acyl-transferase family protein
HORVU2Hr1G115900	2H	736219394	736219664	HC_G	Anthocyanin 5-aromatic acyltransferase
HORVU2Hr1G115910	2H	736243069	736243701	LC_u	undescribed protein
HORVU2Hr1G115920	2H	736243844	736247001	HC_G	Protein kinase superfamily protein
HORVU2Hr1G115930	2H	736261191	736261769	LC_u	undescribed protein
HORVU2Hr1G115940	2H	736261191	736262772	LC_u	undescribed protein
HORVU2Hr1G115950	2H	736261945	736262823	LC_u	undescribed protein
HORVU2Hr1G115960	2H	736295880	736301245	HC_G	lipoxygenase 1
HORVU2Hr1G115970	2H	736303101	736303974	LC_u	undescribed protein
HORVU2Hr1G115980	2H	736366252	736370487	HC_G	lipoxygenase 1
HORVU2Hr1G115990	2H	736373309	736374352	LC_TE	unknown function
HORVU2Hr1G116000	2H	736402225	736402479	LC_TE	Retrotransposon protein
ARS22226.1	2H	736621631	736622078	ncbi|-	EPF1
HORVU2Hr1G116010	2H	736621631	736622291	HC_G	epidermal patterning factor 1
HORVU2Hr1G116020	2H	736640658	736640993	HC_G	NAM-like protein
HORVU2Hr1G116030	2H	736644200	736644860	HC_G	epidermal patterning factor 1
ARS22226.1	2H	736644413	736644860	ncbi|-	EPF1
ARS22226.1	2H	736733373	736733820	ncbi|-	EPF1
HORVU2Hr1G116040	2H	736733373	736733820	HC_G	epidermal patterning factor 1
HORVU2Hr1G116050	2H	736737850	736748826	HC_G	Mitochondrial transcription termination factor family protein
HORVU2Hr1G116060	2H	736748618	736756524	HC_G	DNA polymerase I
HORVU2Hr1G116070	2H	736761023	736762015	HC_G	epidermal patterning factor 1
ARS22226.1	2H	736761334	736761781	ncbi|-	EPF1
HORVU2Hr1G116090	2H	736782549	736789937	HC_u	undescribed protein
HORVU2Hr1G116100	2H	736786076	736794277	HC_u	undescribed protein
HORVU2Hr1G116110	2H	736788121	736788630	LC_u	undescribed protein
HORVU2Hr1G116120	2H	736812741	736813029	LC_u	undescribed protein
HORVU2Hr1G116130	2H	736943422	736944759	HC_G	bZIP transcription factor family protein
HORVU2Hr1G116140	2H	736943434	736943890	LC_u	undescribed protein
HORVU2Hr1G116150	2H	737023592	737198790	HC_G	RNA-binding protein 1
HORVU2Hr1G116160	2H	737023874	737025901	HC_u	undescribed protein
HORVU2Hr1G116170	2H	737035081	737035257	LC_u	undescribed protein
HORVU2Hr1G116180	2H	737166958	737168277	HC_G	soluble epoxide hydrolase
HORVU2Hr1G116190	2H	737171325	737179349	HC_G	Formation of crista junctions protein 1
HORVU2Hr1G116200	2H	737231871	737233757	HC_u	undescribed protein
HORVU2Hr1G116210	2H	737232718	737233411	LC_u	undescribed protein
HORVU2Hr1G116220	2H	737267801	737269225	HC_G	Peroxidase superfamily protein
HORVU2Hr1G116230	2H	737298600	737300663	HC_G	RNA-binding protein 1
HORVU2Hr1G116240	2H	737303006	737304994	LC_u	undescribed protein
HORVU2Hr1G116250	2H	737329453	737330959	HC_G	Epoxide hydrolase 4
HORVU2Hr1G116260	2H	737363150	737363363	LC_u	undescribed protein
HORVU2Hr1G116270	2H	737390766	737390982	LC_u	undescribed protein
HORVU2Hr1G116280	2H	737509600	737510888	HC_G	Flavin-binding monooxygenase family protein
HORVU2Hr1G116290	2H	737512644	737514149	LC_u	undescribed protein
HORVU2Hr1G116300	2H	737521034	737662117	HC_G	RING/U-box superfamily protein
HORVU2Hr1G116310	2H	737521133	737521877	LC_u	undescribed protein
HORVU2Hr1G116320	2H	737638031	737640845	HC_G	Hexosyltransferase
HORVU2Hr1G116330	2H	737640338	737658618	LC_U	unknown function
HORVU2Hr1G116340	2H	737667936	737668397	HC_G	RING/U-box superfamily protein
HORVU2Hr1G116350	2H	737762892	737763123	LC_u	undescribed protein
HORVU2Hr1G116360	2H	737779800	737795457	LC_u	undescribed protein
HORVU2Hr1G116370	2H	737837275	737837940	HC_G	Disease resistance protein (CC-NBS-LRR class) family
HORVU2Hr1G116380	2H	737839516	737840429	HC_u	undescribed protein
HORVU2Hr1G116390	2H	737966079	737969269	HC_G	Chalcone synthase 1
CAA41250.1	2H	737966506	737968993	ncbi|CHS	chalcone synthase
HORVU2Hr1G116400	2H	737970781	737972080	LC_u	undescribed protein
HORVU2Hr1G116410	2H	737978140	737979389	HC_U	unknown function
HORVU2Hr1G116420	2H	738013248	738014404	HC_U	unknown function
HORVU2Hr1G116430	2H	738015112	738015844	LC_u	undescribed protein
HORVU2Hr1G116440	2H	738044425	738045923	HC_G	Protein kinase superfamily protein
HORVU2Hr1G116450	2H	738053241	738055674	HC_G	Dehydrogenase/reductase SDR family member 4
HORVU2Hr1G116460	2H	738092462	738094863	HC_G	Heterogeneous nuclear ribonucleoprotein U-like protein 1
HORVU2Hr1G116470	2H	738096015	738097399	LC_u	undescribed protein
HORVU2Hr1G116480	2H	738131522	738134080	HC_G	Heterogeneous nuclear U-like protein
HORVU2Hr1G116490	2H	738187672	738189183	HC_U	Chromosome 3B
HORVU2Hr1G116500	2H	738202937	738203455	HC_G	Avenin-like a4
HORVU2Hr1G116510	2H	738204945	738205424	HC_G	Avenin-like a4
HORVU2Hr1G116520	2H	738212143	738325137	HC_G	Heterogeneous nuclear ribonucleoprotein U-like protein 1
HORVU2Hr1G116530	2H	738282202	738288249	HC_G	Pentatricopeptide repeat-containing protein
HORVU2Hr1G116540	2H	738323340	738341229	HC_G	Double-strand break repair protein MRE11
HORVU2Hr1G116550	2H	738323416	738326889	LC_u	undescribed protein
HORVU2Hr1G116560	2H	738341398	738347329	LC_u	undescribed protein
HORVU2Hr1G116570	2H	738354470	738355057	HC_G	N-alpha-acetyltransferase 11
HORVU2Hr1G116590	2H	738356459	738357734	LC_u	undescribed protein
HORVU2Hr1G116600	2H	738358958	738359545	HC_G	N-alpha-acetyltransferase 11
HORVU2Hr1G116610	2H	738431458	738432663	HC_u	undescribed protein
HORVU2Hr1G116620	2H	738479545	738481023	HC_G	N-alpha-acetyltransferase 11
HORVU2Hr1G116630	2H	738493536	738497553	HC_G	N-alpha-acetyltransferase 11
HORVU2Hr1G116640	2H	738494877	738495072	LC_u	undescribed protein
HORVU2Hr1G116650	2H	738558492	738561494	HC_G	Pentatricopeptide repeat-containing protein
HORVU2Hr1G116660	2H	738562234	738563254	HC_U	BnaC07g36720D protein
HORVU2Hr1G116670	2H	738611920	738615453	HC_G	Cytochrome P450 superfamily protein
HORVU2Hr1G116680	2H	738746610	738750399	HC_G	Histidine--tRNA ligase
HORVU2Hr1G116690	2H	738761193	738761801	LC_TE	HAT dimerisation domain-containing protein
HORVU2Hr1G116700	2H	738794994	738795539	HC_G	Wound-responsive family protein
HORVU2Hr1G116710	2H	738808622	738808792	LC_u	undescribed protein
HORVU2Hr1G116720	2H	738812421	738812792	HC_U	Chromosome 3B
HORVU2Hr1G116730	2H	738837788	738838597	HC_G	Wound-responsive family protein
HORVU2Hr1G116740	2H	738841167	738842118	HC_G	Wound-responsive family protein
HORVU2Hr1G116750	2H	738871108	738871380	HC_G	Wound-responsive family protein
HORVU2Hr1G116760	2H	738873931	738874408	HC_u	undescribed protein
HORVU2Hr1G116770	2H	738891740	738891997	HC_G	Wound-responsive family protein
HORVU2Hr1G116780	2H	738909626	738910199	HC_G	Wound-responsive family protein
HORVU2Hr1G116800	2H	738939963	738949457	HC_G	Wound-responsive family protein
HORVU2Hr1G116810	2H	738943424	739023440	LC_TE	Retrotransposon protein
HORVU2Hr1G116820	2H	738946070	738947437	LC_u	undescribed protein
HORVU2Hr1G116830	2H	738959323	738959888	HC_G	Wound-responsive family protein
HORVU2Hr1G116840	2H	738967527	738971809	LC_TE	unknown function
HORVU2Hr1G116850	2H	739026506	739027815	LC_U	unknown function
HORVU2Hr1G116860	2H	739030222	739031446	LC_U	undescribed protein
HORVU2Hr1G116870	2H	739031909	739033855	LC_u	undescribed protein
HORVU2Hr1G116880	2H	739038891	739324196	HC_G	Protein kinase superfamily protein
HORVU2Hr1G116890	2H	739051018	739051712	LC_u	undescribed protein
HORVU2Hr1G116900	2H	739140884	739141823	LC_U	undescribed protein
HORVU2Hr1G116910	2H	739142706	739147950	HC_G	diacylglycerol kinase 5
HORVU2Hr1G116920	2H	739153472	739153594	LC_u	undescribed protein
HORVU2Hr1G116930	2H	739233472	739234282	LC_u	undescribed protein
HORVU2Hr1G116940	2H	739234407	739235239	LC_u	undescribed protein
HORVU2Hr1G116950	2H	739235370	739236543	LC_u	undescribed protein
HORVU2Hr1G116960	2H	739243826	739245920	HC_G	receptor kinase 1
HORVU2Hr1G116970	2H	739246222	739249416	HC_G	exocyst subunit exo70 family protein F1
HORVU2Hr1G116980	2H	739280921	739282586	HC_G	Flavin-containing monooxygenase family protein
HORVU2Hr1G116990	2H	739290922	739291394	LC_u	undescribed protein
HORVU2Hr1G117000	2H	739291924	739292605	LC_u	undescribed protein
HORVU2Hr1G117010	2H	739292074	739294642	LC_u	undescribed protein
HORVU2Hr1G117020	2H	739295114	739296782	LC_u	undescribed protein
HORVU2Hr1G117030	2H	739303665	739303787	LC_u	undescribed protein
HORVU2Hr1G117040	2H	739303709	739304102	LC_U	undescribed protein
HORVU2Hr1G117050	2H	739329969	739333102	HC_G	Myb family transcription factor APL
HORVU2Hr1G117060	2H	739334630	739335172	HC_G	Protein LURP-one-related 15
HORVU2Hr1G117070	2H	739342287	739343776	HC_G	matrix metalloproteinase
HORVU2Hr1G117080	2H	739359520	739379983	HC_G	Cytochrome P450 superfamily protein
HORVU2Hr1G117090	2H	739384718	739384915	LC_TE	unknown function
HORVU2Hr1G117100	2H	739425501	739425905	LC_u	undescribed protein
HORVU2Hr1G117110	2H	739428240	739432253	HC_G	Protein kinase superfamily protein
HORVU2Hr1G117120	2H	739463530	739467577	HC_G	EamA-like transporter family protein
HORVU2Hr1G117130	2H	739487458	739488116	LC_u	undescribed protein
HORVU2Hr1G117140	2H	739489020	739491881	HC_G	Cytochrome P450 superfamily protein
HORVU2Hr1G117150	2H	739509728	739511356	HC_G	Cytochrome P450 superfamily protein
HORVU2Hr1G117160	2H	739581473	739582762	LC_u	undescribed protein
HORVU2Hr1G117170	2H	739583415	739589065	LC_u	undescribed protein
HORVU2Hr1G117180	2H	739584452	739588921	LC_TE?	General transcription factor 2-related zinc finger protein
HORVU2Hr1G117190	2H	739704074	739704490	LC_U	unknown function
HORVU2Hr1G117200	2H	739812561	739814645	LC_U	unknown function
HORVU2Hr1G117210	2H	739877892	739878191	LC_TE	unknown function
HORVU2Hr1G117220	2H	739948424	739949083	HC_G	Elicitor-responsive protein 3
HORVU2Hr1G117230	2H	739964270	739964743	LC_u	undescribed protein
HORVU2Hr1G117240	2H	739967576	739968365	HC_U	unknown function
HORVU2Hr1G117250	2H	739967893	739969108	LC_u	undescribed protein
HORVU2Hr1G117260	2H	739988175	739991790	HC_G	Branched-chain-amino-acid aminotransferase-like protein 3
HORVU2Hr1G117270	2H	739988194	739991877	HC_G	dihydroorotate dehydrogenase
HORVU2Hr1G117280	2H	739992020	739992653	LC_u	undescribed protein
HORVU2Hr1G117290	2H	739993635	739998560	HC_G	Serine/threonine-protein kinase
HORVU2Hr1G117300	2H	740024888	740035135	LC_u	undescribed protein
HORVU2Hr1G117310	2H	740026686	740027386	LC_u	undescribed protein
HORVU2Hr1G117320	2H	740027391	740027746	LC_u	undescribed protein
HORVU2Hr1G117330	2H	740028826	740029735	LC_u	undescribed protein
HORVU2Hr1G117340	2H	740030740	740031872	LC_u	undescribed protein
HORVU2Hr1G117350	2H	740032484	740035105	LC_u	undescribed protein
HORVU2Hr1G117360	2H	740036863	740048150	HC_G	Protein kinase superfamily protein
HORVU2Hr1G117370	2H	740052862	740053091	LC_u	undescribed protein
HORVU2Hr1G117380	2H	740075804	740077029	HC_G	Basic-leucine zipper (bZIP) transcription factor family protein
HORVU2Hr1G117390	2H	740120310	740120662	LC_u	undescribed protein
HORVU2Hr1G117400	2H	740140455	740141108	HC_u	undescribed protein
HORVU2Hr1G117410	2H	740149686	740150469	HC_u	undescribed protein
HORVU2Hr1G117420	2H	740152129	740155323	LC_u	undescribed protein
HORVU2Hr1G117430	2H	740152695	740154271	LC_U	unknown function
HORVU2Hr1G117440	2H	740156116	740161934	LC_TE	Transposon Ty1-BL Gag-Pol polyprotein
HORVU2Hr1G117450	2H	740175540	740178846	HC_G	dihydroorotate dehydrogenase
HORVU2Hr1G117460	2H	740182100	740182624	HC_G	Serine/threonine-protein kinase
HORVU2Hr1G117470	2H	740185526	740186169	LC_U	unknown function
HORVU2Hr1G117480	2H	740190881	740191880	LC_TE	unknown function
HORVU2Hr1G117490	2H	740196085	740198059	HC_G	Serine/threonine-protein kinase
HORVU2Hr1G117500	2H	740230900	740232010	LC_u	undescribed protein
HORVU2Hr1G117510	2H	740232182	740240599	LC_TE	unknown function
HORVU2Hr1G117520	2H	740237772	740244463	LC_U	BnaC03g31340D protein
HORVU2Hr1G117530	2H	740242111	740242626	HC_U	unknown function
HORVU2Hr1G117540	2H	740252470	740257026	HC_G	MATE efflux family protein
HORVU2Hr1G117550	2H	740263281	740264105	HC_u	undescribed protein
HORVU2Hr1G117560	2H	740351706	740357080	HC_G	alpha/beta-Hydrolases superfamily protein
HORVU2Hr1G117570	2H	740351709	740356598	LC_u	undescribed protein
HORVU2Hr1G117580	2H	740357698	740358611	LC_u	undescribed protein
HORVU2Hr1G117590	2H	740358428	740359146	LC_u	undescribed protein
HORVU2Hr1G117600	2H	740363379	740367692	HC_G	homogentisate phytyltransferase 1
HORVU2Hr1G117610	2H	740413808	740415361	HC_G	protein kinase family protein
HORVU2Hr1G117620	2H	740445092	740445636	HC_u	undescribed protein
HORVU2Hr1G117630	2H	740445215	740445447	LC_u	undescribed protein
HORVU2Hr1G117640	2H	740448247	740449834	HC_G	unknown function
HORVU2Hr1G117650	2H	740507746	740508290	LC_u	undescribed protein
HORVU2Hr1G117660	2H	740674106	740677453	HC_G	Protein kinase superfamily protein
HORVU2Hr1G117670	2H	740682513	740693131	HC_G	Protein kinase superfamily protein
HORVU2Hr1G117680	2H	740694705	740698896	HC_G	Protein kinase superfamily protein
HORVU2Hr1G117690	2H	740807362	740808745	HC_G	sulfotransferase 4B
HORVU2Hr1G117700	2H	740812071	740813262	HC_G	sulfotransferase 2A
HORVU2Hr1G117710	2H	740848879	740849809	HC_G	Protein FLOWERING LOCUS T
HORVU2Hr1G117720	2H	740885297	740885492	LC_u	undescribed protein
HORVU2Hr1G117730	2H	740885610	740885843	LC_u	undescribed protein
HORVU2Hr1G117740	2H	740889705	740894825	HC_G	Fe superoxide dismutase 2
HORVU2Hr1G117750	2H	740896737	740897161	HC_u	undescribed protein
HORVU2Hr1G117760	2H	740897299	740897812	LC_u	undescribed protein
HORVU2Hr1G117770	2H	740899790	740901261	HC_G	sulfotransferase 2A
HORVU2Hr1G117780	2H	740904313	740905860	HC_G	sulfotransferase 4B
HORVU2Hr1G117790	2H	740913557	740916778	HC_G	Protein kinase superfamily protein
HORVU2Hr1G117800	2H	740969486	740972695	HC_G	Protein kinase superfamily protein
HORVU2Hr1G117810	2H	740985136	740996753	HC_G	2-oxoglutarate (2OG) and Fe(II)-dependent oxygenase superfamily protein
HORVU2Hr1G117820	2H	741011830	741023217	HC_G	Transcription factor bHLH112
HORVU2Hr1G117830	2H	741024886	741026846	LC_u	undescribed protein
HORVU2Hr1G117840	2H	741026995	741037562	HC_G	Protein kinase superfamily protein
HORVU2Hr1G117850	2H	741037010	741038443	LC_U	unknown function
HORVU2Hr1G117860	2H	741042898	741044374	HC_G	Transcription factor bHLH112
HORVU2Hr1G117870	2H	741051085	741054878	HC_G	Protein kinase superfamily protein
HORVU2Hr1G117880	2H	741061355	741062624	LC_U	BnaA06g08220D protein
HORVU2Hr1G117890	2H	741082827	741084902	HC_G	2-oxoglutarate (2OG) and Fe(II)-dependent oxygenase superfamily protein
HORVU2Hr1G117900	2H	741100820	741102448	HC_G	2-oxoglutarate (2OG) and Fe(II)-dependent oxygenase superfamily protein
HORVU2Hr1G117910	2H	741107608	741107780	LC_u	undescribed protein
HORVU2Hr1G117920	2H	741114482	741115520	LC_u	undescribed protein
HORVU2Hr1G117930	2H	741209891	741210280	LC_TE	unknown function
HORVU2Hr1G117940	2H	741235593	741236983	HC_G	Heavy metal transport/detoxification superfamily protein
HORVU2Hr1G117950	2H	741276917	741278137	LC_u	undescribed protein
HORVU2Hr1G117960	2H	741280493	741284606	HC_U	unknown function
HORVU2Hr1G117970	2H	741281135	741284611	HC_G	Ubiquitin carboxyl-terminal hydrolase
HORVU2Hr1G117980	2H	741282368	741282641	LC_u	undescribed protein
HORVU2Hr1G117990	2H	741286603	741288132	HC_G	Heavy metal transport/detoxification superfamily protein
HORVU2Hr1G118000	2H	741286603	741288132	LC_u	undescribed protein
HORVU2Hr1G118010	2H	741393222	741397291	HC_G	Leucine-rich receptor-like protein kinase family protein
HORVU2Hr1G118020	2H	741397479	741398190	LC_u	undescribed protein
HORVU2Hr1G118030	2H	741397548	741398233	LC_u	undescribed protein
HORVU2Hr1G118040	2H	741540142	741540893	LC_u	undescribed protein
HORVU2Hr1G118050	2H	741593750	741595020	HC_G	undescribed protein
HORVU2Hr1G118060	2H	741602725	741604260	HC_G	Heavy metal transport/detoxification superfamily protein
HORVU2Hr1G118070	2H	741602892	741604114	LC_u	undescribed protein
HORVU2Hr1G118080	2H	741620925	741622249	HC_G	Heavy metal transport/detoxification superfamily protein
HORVU2Hr1G118090	2H	741620931	741621952	LC_u	undescribed protein
HORVU2Hr1G118100	2H	741642130	741643459	HC_G	Heavy metal transport/detoxification superfamily protein
HORVU2Hr1G118110	2H	741703559	741705151	HC_G	Heavy metal transport/detoxification superfamily protein
HORVU2Hr1G118120	2H	741703780	741705151	HC_u	undescribed protein
HORVU2Hr1G118130	2H	741763589	741764204	LC_u	undescribed protein
HORVU2Hr1G118140	2H	741883333	741884485	LC_TE	unknown function
HORVU2Hr1G118150	2H	741971679	741972803	HC_G	S-type anion channel SLAH1
HORVU2Hr1G118160	2H	741974081	742067974	LC_u	undescribed protein
HORVU2Hr1G118170	2H	741981995	741982108	HC_G	Chlorophyll synthase
HORVU2Hr1G118180	2H	741986492	741987467	LC_u	undescribed protein
HORVU2Hr1G118190	2H	741990003	741994398	HC_TE?	F-box family protein
HORVU2Hr1G118200	2H	741996616	741998479	HC_G	Heavy metal transport/detoxification superfamily protein
HORVU2Hr1G118210	2H	742003059	742005375	HC_G	Heavy metal transport/detoxification superfamily protein
HORVU2Hr1G118220	2H	742025148	742025908	LC_u	undescribed protein
HORVU2Hr1G118230	2H	742045938	742047068	HC_G	Heavy metal transport/detoxification superfamily protein
HORVU2Hr1G118240	2H	742090690	742093032	HC_G	ubiquitin-conjugating enzyme 28
HORVU2Hr1G118250	2H	742092496	742092806	LC_u	undescribed protein
HORVU2Hr1G118260	2H	742093933	742105114	HC_G	actin-related protein 8
HORVU2Hr1G118270	2H	742134385	742134768	HC_G	ubiquitin-conjugating enzyme 10
HORVU2Hr1G118280	2H	742151003	742151386	LC_u	undescribed protein
HORVU2Hr1G118290	2H	742162324	742163148	HC_G	actin-related protein 8
HORVU2Hr1G118300	2H	742169368	742170821	LC_TE?	F-box domain containing protein
HORVU2Hr1G118310	2H	742182750	742183110	LC_u	undescribed protein
HORVU2Hr1G118320	2H	742197934	742204374	HC_G	Phosphatidylinositol 3- and 4-kinase family protein
HORVU2Hr1G118330	2H	742197956	742198632	LC_u	undescribed protein
HORVU2Hr1G118340	2H	742206222	742207877	HC_G	F-box/kelch-repeat protein
HORVU2Hr1G118350	2H	742246104	742249182	HC_G	gibberellin 3-oxidase 1
HORVU2Hr1G118360	2H	742253431	742256973	HC_G	Thiol-disulfide oxidoreductase
HORVU2Hr1G118370	2H	742253496	742254129	LC_u	undescribed protein
HORVU2Hr1G118380	2H	742263845	742264043	LC_u	undescribed protein
HORVU2Hr1G118390	2H	742268717	742282717	HC_G	receptor kinase 2
HORVU2Hr1G118400	2H	742268867	742274920	LC_u	undescribed protein
HORVU2Hr1G118410	2H	742278295	742284032	HC_G	Plant cysteine oxidase 3
HORVU2Hr1G118420	2H	742284835	742287234	HC_G	regulatory protein RecX family protein
HORVU2Hr1G118430	2H	742356293	742356497	LC_u	undescribed protein
HORVU2Hr1G118440	2H	742462220	742462339	LC_TE	Retrotransposon protein
HORVU2Hr1G118450	2H	742483843	742488435	HC_G	exocyst subunit exo70 family protein H6
HORVU2Hr1G118460	2H	742490019	742502095	HC_G	Chromosome 3B
HORVU2Hr1G118470	2H	742518679	742518879	LC_u	undescribed protein
HORVU2Hr1G118480	2H	742553929	742555324	LC_u	undescribed protein
HORVU2Hr1G118490	2H	742594642	742595691	HC_G	unknown function
HORVU2Hr1G118500	2H	742624372	742626492	HC_G	exocyst subunit exo70 family protein F1
HORVU2Hr1G118510	2H	742631556	742633407	HC_G	exocyst subunit exo70 family protein F1
HORVU2Hr1G118520	2H	742647980	742649867	HC_G	exocyst subunit exo70 family protein H6
HORVU2Hr1G118530	2H	742762332	742764290	LC_u	undescribed protein
HORVU2Hr1G118540	2H	742769217	742769799	LC_u	undescribed protein
HORVU2Hr1G118550	2H	742775033	742775924	HC_G	Aluminium induced protein with YGL and LRDR motifs
HORVU2Hr1G118560	2H	742794596	742795961	HC_G	E3 ubiquitin-protein ligase SINA-like 2
HORVU2Hr1G118570	2H	742810035	742811755	HC_G	Aluminium induced protein with YGL and LRDR motifs
HORVU2Hr1G118580	2H	742811585	742812075	LC_u	undescribed protein
HORVU2Hr1G118590	2H	742844790	742898687	HC_G	RING/U-box superfamily protein
HORVU2Hr1G118600	2H	742846010	742900010	HC_G	callose synthase 1
HORVU2Hr1G118610	2H	742869912	742870263	HC_G	CBS domain-containing protein CBSX5
HORVU2Hr1G118620	2H	742870047	742870557	LC_u	undescribed protein
HORVU2Hr1G118630	2H	742879154	742879403	LC_u	undescribed protein
HORVU2Hr1G118640	2H	743018818	743021681	HC_G	RING finger protein 141
HORVU2Hr1G118650	2H	743057329	743057577	HC_u	undescribed protein
HORVU2Hr1G118660	2H	743083617	743084427	HC_G	CBS domain-containing protein CBSX5
HORVU2Hr1G118670	2H	743137237	743140775	HC_G	mevalonate kinase
HORVU2Hr1G118680	2H	743141590	743144509	HC_G	Tetraspanin family protein
HORVU2Hr1G118690	2H	743170407	743174337	HC_G	Bystin
HORVU2Hr1G118700	2H	743179634	743184903	HC_U	unknown protein; Has 2692 Blast hits to 975 proteins in 186 species: Archae - 4; Bacteria - 460; Metazoa - 658; Fungi - 93; Plants - 1089; Viruses - 100; Other Eukaryotes - 288 (source: NCBI BLink).
HORVU2Hr1G118710	2H	743179892	743182660	LC_u	undescribed protein
HORVU2Hr1G118720	2H	743212518	743213034	HC_G	C2 domain-containing protein
HORVU2Hr1G118730	2H	743212552	743214215	LC_u	undescribed protein
HORVU2Hr1G118740	2H	743214575	743222844	HC_G	allantoinase
HORVU2Hr1G118750	2H	743277208	743278807	HC_G	Flavin-containing monooxygenase family protein
HORVU2Hr1G118760	2H	743351932	743355390	HC_G	Flavin-containing monooxygenase family protein
HORVU2Hr1G118770	2H	743356224	743361943	HC_G	transcription factor-related
HORVU2Hr1G118780	2H	743376231	743382382	HC_G	MLO-like protein 14
HORVU2Hr1G118790	2H	743379877	743385936	HC_G	Beta-fructofuranosidase
HORVU2Hr1G118800	2H	743400423	743400665	HC_u	undescribed protein
HORVU2Hr1G118820	2H	743444197	743446349	HC_G	Beta-fructofuranosidase
HORVU2Hr1G118830	2H	743449652	743451571	HC_G	rapid alkalinization factor 23
HORVU2Hr1G118840	2H	743454156	743456508	HC_G	E3 ubiquitin-protein ligase SINA-like 2
HORVU2Hr1G118850	2H	743464164	743465281	HC_u	undescribed protein
HORVU2Hr1G118860	2H	743464882	743465281	LC_u	undescribed protein
HORVU2Hr1G118870	2H	743485725	743487713	HC_G	sugar transporter 4
HORVU2Hr1G118880	2H	743514593	743514844	HC_G	Beta-fructofuranosidase
HORVU2Hr1G118890	2H	743603716	743603879	LC_u	undescribed protein
HORVU2Hr1G118900	2H	743624470	743626722	HC_G	rapid alkalinization factor 23
HORVU2Hr1G118910	2H	743633529	743640499	HC_G	Beta-fructofuranosidase
HORVU2Hr1G118920	2H	743643765	743644212	LC_TE	Retrotransposon protein
HORVU2Hr1G118930	2H	743648473	743651518	HC_G	Clathrin light chain protein
HORVU2Hr1G118940	2H	743649077	743649693	LC_u	undescribed protein
HORVU2Hr1G118950	2H	743651452	743654601	HC_G	receptor kinase 1
HORVU2Hr1G118960	2H	743653790	743654765	LC_u	undescribed protein
HORVU2Hr1G118970	2H	743680785	743681244	HC_u	undescribed protein
HORVU2Hr1G118980	2H	743729350	743730954	HC_G	receptor kinase 1
HORVU2Hr1G118990	2H	743758303	743761790	HC_G	Zinc finger (C3HC4-type RING finger) family protein
HORVU2Hr1G119000	2H	743818958	743819173	HC_U	unknown function
HORVU2Hr1G119010	2H	743873095	743873883	LC_TE	unknown function
HORVU2Hr1G119020	2H	743874585	743875052	HC_U	unknown function
HORVU2Hr1G119030	2H	743904135	743904350	HC_U	unknown function
HORVU2Hr1G119040	2H	744050864	744053720	HC_U	unknown function
HORVU2Hr1G119050	2H	744120806	744122135	HC_G	Protochlorophyllide reductase A
HORVU2Hr1G119060	2H	744169245	744170912	HC_G	Cytochrome P450 superfamily protein
HORVU2Hr1G119070	2H	744194495	744201568	HC_G	N-acetylglucosaminyl-phosphatidylinositol de-N-acetylase
HORVU2Hr1G119080	2H	744272743	744273275	LC_u	undescribed protein
HORVU2Hr1G119090	2H	744272984	744274799	HC_G	Protochlorophyllide reductase A
HORVU2Hr1G119100	2H	744323958	744325808	HC_G	Cytochrome P450 superfamily protein
HORVU2Hr1G119110	2H	744388717	744473562	HC_TE?	DOF zinc finger protein 1
HORVU2Hr1G119120	2H	744389273	744390945	LC_u	undescribed protein
CAJ29309.1	2H	744438981	744439692	ncbi|dof3	dof zinc finger protein 3
HORVU2Hr1G119130	2H	744443806	744445553	LC_TE	Retrotransposon protein
HORVU2Hr1G119140	2H	744471889	744472343	LC_u	undescribed protein
HORVU2Hr1G119150	2H	744564581	744571199	LC_u	undescribed protein
HORVU2Hr1G119160	2H	744574052	744575790	HC_TE?	DOF zinc finger protein 1
HORVU2Hr1G119170	2H	744574123	744574947	LC_u	undescribed protein
HORVU2Hr1G119180	2H	744575128	744584355	HC_G	ETO1-like 1
HORVU2Hr1G119190	2H	744586298	744587078	LC_u	undescribed protein
HORVU2Hr1G119200	2H	744591871	744592619	LC_u	undescribed protein
HORVU2Hr1G119210	2H	744607033	744620871	HC_G	Cytochrome P450 superfamily protein
HORVU2Hr1G119220	2H	744657620	744667337	HC_G	WD repeat-containing protein 44
HORVU2Hr1G119230	2H	744721501	744722053	LC_u	undescribed protein
HORVU2Hr1G119240	2H	744727933	744729159	HC_G	DNA topoisomerase 2
HORVU2Hr1G119250	2H	744765164	744776498	HC_G	Lipase/lipooxygenase
HORVU2Hr1G119260	2H	744819648	744825351	HC_U	undescribed protein
HORVU2Hr1G119270	2H	744823979	744826067	LC_u	undescribed protein
HORVU2Hr1G119280	2H	744833118	744834805	HC_G	Isocitrate dehydrogenase [NAD] subunit 2
CCF22641.1	2H	744833332	744834408	ncbi|idg2	isocitrate dehydrogenase
HORVU2Hr1G119290	2H	744835945	744836577	HC_U	undescribed protein
HORVU2Hr1G119300	2H	744837898	744839495	LC_TE	Retrotransposon protein
HORVU2Hr1G119310	2H	744895688	744902709	HC_G	Elongation factor 1-alpha
HORVU2Hr1G119320	2H	744905228	744906817	LC_u	undescribed protein
HORVU2Hr1G119330	2H	744907478	744907927	LC_u	undescribed protein
HORVU2Hr1G119340	2H	744907789	744907977	LC_u	undescribed protein
HORVU2Hr1G119350	2H	744908134	744910808	HC_G	Beta-glucosidase C
HORVU2Hr1G119360	2H	744913097	744914182	LC_TE?	Chromosome 3B
HORVU2Hr1G119370	2H	744915860	744919498	LC_TE?	Protein FAR1-RELATED SEQUENCE 5
HORVU2Hr1G119380	2H	744948139	744954723	HC_G	Disease resistance protein
HORVU2Hr1G119390	2H	744971908	744972198	HC_G	NAM-like protein
HORVU2Hr1G119400	2H	744993627	744997526	HC_G	Mediator of RNA polymerase II transcription subunit 16
HORVU2Hr1G119410	2H	745001882	745010556	HC_G	Katanin p80 WD40 repeat-containing subunit B1 homolog
HORVU2Hr1G119420	2H	745043715	745044097	HC_u	undescribed protein
HORVU2Hr1G119430	2H	745068961	745072656	HC_U	Plant protein of unknown function (DUF639)
HORVU2Hr1G119440	2H	745072674	745072906	LC_u	undescribed protein
HORVU2Hr1G119450	2H	745098952	745099396	LC_u	undescribed protein
HORVU2Hr1G119460	2H	745118403	745170712	HC_G	Pyruvate kinase family protein
HORVU2Hr1G119470	2H	745131646	745132659	HC_u	undescribed protein
HORVU2Hr1G119480	2H	745229546	745234470	HC_G	protein arginine methyltransferase 6
HORVU2Hr1G119490	2H	745232937	745234324	LC_u	undescribed protein
HORVU2Hr1G119500	2H	745271154	745272964	HC_G	Late embryogenesis abundant (LEA) hydroxyproline-rich glycoprotein family
HORVU2Hr1G119510	2H	745273126	745273392	LC_u	undescribed protein
HORVU2Hr1G119520	2H	745302206	745303231	HC_G	Protein ASPARTIC PROTEASE IN GUARD CELL 2
HORVU2Hr1G119530	2H	745315199	745315407	LC_U	Chromosome 3B
HORVU2Hr1G119540	2H	745330647	745336381	HC_G	RanBP1 domain containing protein
HORVU2Hr1G119550	2H	745337005	745338062	HC_G	Leucine-rich repeat receptor-like protein kinase family protein
HORVU2Hr1G119560	2H	745345499	745346945	LC_u	undescribed protein
HORVU2Hr1G119570	2H	745359480	745361091	HC_G	Nicotinate-nucleotide pyrophosphorylase [carboxylating]
HORVU2Hr1G119580	2H	745378705	745379041	LC_u	undescribed protein
HORVU2Hr1G119590	2H	745383175	745383577	HC_G	Protein ASPARTIC PROTEASE IN GUARD CELL 2
HORVU2Hr1G119600	2H	745408063	745410845	HC_G	B3 domain-containing transcription factor ABI3
HORVU2Hr1G119610	2H	745416026	745420110	HC_G	myb-like transcription factor family protein
HORVU2Hr1G119620	2H	745553043	745553775	LC_u	undescribed protein
HORVU2Hr1G119630	2H	745557893	745558189	HC_U	unknown function
HORVU2Hr1G119640	2H	745563476	745564350	LC_u	undescribed protein
HORVU2Hr1G119650	2H	745677155	745677259	HC_U	unknown function
HORVU2Hr1G119660	2H	745976638	746012036	HC_G	O-methyltransferase 1
HORVU2Hr1G119670	2H	746133846	746134618	LC_u	undescribed protein
HORVU2Hr1G119680	2H	746135417	746138805	HC_u	undescribed protein
HORVU2Hr1G119690	2H	746135670	746138565	LC_u	undescribed protein
HORVU2Hr1G119700	2H	746149749	746152732	HC_u	undescribed protein
HORVU2Hr1G119710	2H	746271475	746272152	HC_G	1-aminocyclopropane-1-carboxylate synthase 4
HORVU2Hr1G119720	2H	746329226	746333026	HC_G	Dihydroorotate dehydrogenase (quinone)
HORVU2Hr1G119730	2H	746337693	746338744	LC_u	undescribed protein
HORVU2Hr1G119740	2H	746355490	746356036	LC_u	undescribed protein
HORVU2Hr1G119750	2H	746356278	746356914	HC_G	thioredoxin X
HORVU2Hr1G119760	2H	746370669	746374241	HC_G	Pentatricopeptide repeat-containing protein
HORVU2Hr1G119770	2H	746374501	746374905	LC_u	undescribed protein
HORVU2Hr1G119780	2H	746374824	746379704	HC_G	Disease resistance protein RPM1
HORVU2Hr1G119790	2H	746461362	746462393	LC_TE	unknown function
HORVU2Hr1G119800	2H	746478016	746484271	LC_U	unknown function
HORVU2Hr1G119810	2H	746478860	746479691	HC_G	Disease resistance protein RPP13
HORVU2Hr1G119820	2H	746517119	746518464	HC_G	CsAtPR5
HORVU2Hr1G119830	2H	746520288	746520752	LC_u	undescribed protein
HORVU2Hr1G119840	2H	746531744	746532467	LC_u	undescribed protein
HORVU2Hr1G119850	2H	746535728	746538679	LC_U	RING/U-box protein with domain of unknown function (DUF 1232)
HORVU2Hr1G119860	2H	746542410	746542685	LC_TE	unknown function
HORVU2Hr1G119870	2H	746547389	746548045	LC_u	undescribed protein
HORVU2Hr1G119880	2H	746557732	746558741	LC_u	undescribed protein
HORVU2Hr1G119890	2H	746560724	746561310	LC_u	undescribed protein
HORVU2Hr1G119900	2H	746562978	746567627	HC_G	Pentatricopeptide repeat-containing protein
HORVU2Hr1G119910	2H	746563635	746565401	LC_u	undescribed protein
HORVU2Hr1G119920	2H	746569148	746574176	HC_G	Plastid division protein CDP1
HORVU2Hr1G119930	2H	746573127	746573421	LC_u	undescribed protein
HORVU2Hr1G119940	2H	746641436	746642290	LC_TE	unknown function
HORVU2Hr1G119950	2H	746660622	746663714	HC_G	unknown function
HORVU2Hr1G119960	2H	746665856	746671857	HC_G	Dolichyl-diphosphooligosaccharide--protein glycosyltransferase subunit STT3A
HORVU2Hr1G119970	2H	746743617	746749420	HC_G	ankyrin repeat family protein
HORVU2Hr1G119980	2H	746750318	746755573	HC_G	Dolichyl-diphosphooligosaccharide--protein glycosyltransferase subunit STT3A
HORVU2Hr1G119990	2H	746868447	746868758	LC_u	undescribed protein
HORVU2Hr1G120000	2H	746907390	746907532	LC_u	undescribed protein
HORVU2Hr1G120010	2H	746908195	746910222	HC_G	Chaperone protein DnaJ
HORVU2Hr1G120020	2H	746927769	746929288	LC_U	unknown function
HORVU2Hr1G120030	2H	746940067	746940389	LC_u	undescribed protein
HORVU2Hr1G120040	2H	746960239	746961370	LC_u	undescribed protein
HORVU2Hr1G120050	2H	746971513	746971953	HC_G	Cytochrome b-c1 complex
HORVU2Hr1G120060	2H	746988709	747007811	HC_G	Sacsin
HORVU2Hr1G120070	2H	747120487	747122022	LC_TE	Transposon protein
HORVU2Hr1G120080	2H	747122901	747123631	LC_U	unknown function
HORVU2Hr1G120090	2H	747125141	747126003	HC_U	unknown function
HORVU2Hr1G120100	2H	747127997	747130329	HC_G	Endoglucanase 13
HORVU2Hr1G120110	2H	747162700	747163628	LC_TE	Retrotransposon protein
HORVU2Hr1G120120	2H	747165459	747166859	LC_u	undescribed protein
HORVU2Hr1G120130	2H	747169401	747171261	LC_u	undescribed protein
HORVU2Hr1G120140	2H	747264433	747266988	HC_G	Acyl-ACP thioesterase
HORVU2Hr1G120150	2H	747294424	747296954	HC_G	2-succinylbenzoate--CoA ligase
HORVU2Hr1G120160	2H	747298967	747299292	LC_u	undescribed protein
HORVU2Hr1G120170	2H	747361519	747362589	HC_G	16.9 kDa class I heat shock protein 1
HORVU2Hr1G120180	2H	747361647	747362300	LC_U	unknown function
HORVU2Hr1G120190	2H	747376399	747378541	HC_G	2-succinylbenzoate--CoA ligase
HORVU2Hr1G120200	2H	747405116	747409691	HC_G	BTB/POZ domain-containing protein
HORVU2Hr1G120210	2H	747405794	747406682	LC_u	undescribed protein
HORVU2Hr1G120220	2H	747541369	747546033	HC_G	Protein S-acyltransferase 11
HORVU2Hr1G120230	2H	747546975	747549938	HC_G	Anamorsin homolog 1
HORVU2Hr1G120240	2H	747547014	747547442	LC_u	undescribed protein
HORVU2Hr1G120250	2H	747665168	747668292	HC_G	YELLOW STRIPE like 7
HORVU2Hr1G120260	2H	747944191	747945438	HC_G	Chromatin structure-remodeling complex subunit snf21
HORVU2Hr1G120270	2H	747944297	747945501	LC_u	undescribed protein
HORVU2Hr1G120280	2H	748049590	748050444	LC_TE	Retrotransposon protein
HORVU2Hr1G120290	2H	748056444	748057071	HC_u	undescribed protein
HORVU2Hr1G120300	2H	748159828	748160682	LC_TE	Retrotransposon protein
HORVU2Hr1G120310	2H	748253504	748259378	LC_TE?	ATP-dependent RNA helicase FAL1
HORVU2Hr1G120320	2H	748258922	748259347	LC_u	undescribed protein
HORVU2Hr1G120330	2H	748259723	748262738	HC_G	PENTATRICOPEPTIDE REPEAT 596
HORVU2Hr1G120340	2H	748267764	748358708	HC_G	myb domain protein 16
HORVU2Hr1G120350	2H	748272808	748274517	LC_u	undescribed protein
HORVU2Hr1G120370	2H	748400615	748405147	HC_G	Pentatricopeptide repeat-containing protein
HORVU2Hr1G120380	2H	748406085	748406721	LC_u	undescribed protein
HORVU2Hr1G120390	2H	748454316	748490900	HC_G	Small glutamine-rich tetratricopeptide repeat-containing protein beta
HORVU2Hr1G120400	2H	748461056	748464292	HC_G	Ubiquinone biosynthesis protein COQ4 homolog
HORVU2Hr1G120410	2H	748640547	748641310	HC_u	undescribed protein
HORVU2Hr1G120420	2H	748648338	748649322	HC_u	undescribed protein
HORVU2Hr1G120430	2H	748649998	748654337	HC_G	Pentatricopeptide repeat-containing protein
HORVU2Hr1G120440	2H	748657292	748658328	HC_G	early nodulin-like protein 6
HORVU2Hr1G120450	2H	748701360	748702286	LC_u	undescribed protein
HORVU2Hr1G120460	2H	748703982	748706939	LC_U	unknown function
HORVU2Hr1G120470	2H	748711953	748719103	HC_G	uracil dna glycosylase
HORVU2Hr1G120480	2H	748715540	748719103	LC_u	undescribed protein
HORVU2Hr1G120490	2H	748784109	748785976	HC_G	Two-component response regulator ORR6
HORVU2Hr1G120500	2H	748927652	748928203	LC_U	unknown function
HORVU2Hr1G120510	2H	748950601	748950810	HC_G	Indole-3-glycerol phosphate lyase
HORVU2Hr1G120520	2H	748963121	748963363	LC_TE	Retrotransposon protein
HORVU2Hr1G120530	2H	748969429	748970797	HC_G	Wound-induced protein
HORVU2Hr1G120540	2H	749302371	749305940	LC_u	undescribed protein
HORVU2Hr1G120550	2H	749302394	749305940	LC_u	undescribed protein
HORVU2Hr1G120560	2H	749353778	749354880	LC_u	undescribed protein
HORVU2Hr1G120570	2H	749353854	749354636	LC_u	undescribed protein
HORVU2Hr1G120580	2H	749596172	749601897	HC_U	unknown function
HORVU2Hr1G120590	2H	749602543	749606219	HC_G	Protein lunapark
HORVU2Hr1G120600	2H	749682666	749685138	LC_u	undescribed protein
HORVU2Hr1G120610	2H	749727051	749728118	HC_u	undescribed protein
HORVU2Hr1G120620	2H	749741430	749744583	HC_G	Peroxisome biogenesis protein 22
HORVU2Hr1G120630	2H	749752207	749814655	HC_G	Pentatricopeptide repeat-containing protein
HORVU2Hr1G120640	2H	749756113	749757701	HC_G	Leucine-rich repeat receptor-like protein kinase family protein
HORVU2Hr1G120650	2H	749757780	749759960	LC_TE	Transposon Ty1-BL Gag-Pol polyprotein
HORVU2Hr1G120660	2H	749760055	749824545	HC_G	receptor kinase 2
HORVU2Hr1G120670	2H	749762704	749763946	LC_u	undescribed protein
HORVU2Hr1G120680	2H	749807640	749808577	LC_TE	unknown function
HORVU2Hr1G120690	2H	749810148	749810752	LC_TE	Retrovirus-related Pol polyprotein from transposon TNT 1-94
HORVU2Hr1G120700	2H	749813846	749814619	LC_u	undescribed protein
HORVU2Hr1G120710	2H	749825666	749826145	LC_TE	Transposon protein
HORVU2Hr1G120720	2H	749841584	749842804	LC_TE	Retrotransposon protein
HORVU2Hr1G120730	2H	749842850	749844994	LC_TE	Retrotransposon protein
HORVU2Hr1G120740	2H	749845411	749846196	HC_TE?	unknown function
HORVU2Hr1G120750	2H	749850651	749859471	HC_G	Receptor protein kinase-like protein
HORVU2Hr1G120760	2H	749851572	749855040	LC_u	undescribed protein
HORVU2Hr1G120770	2H	749859542	749860209	LC_TE	Retrotransposon protein
HORVU2Hr1G120780	2H	749864780	749867535	HC_G	Cathepsin B-like cysteine proteinase
CAQ00116.1	2H	749865312	749866313	ncbi|pap-24	papain-like cysteine proteinas
HORVU2Hr1G120790	2H	749874986	749876105	LC_u	undescribed protein
HORVU2Hr1G120800	2H	749900123	749900371	LC_TE	Retrotransposon protein
HORVU2Hr1G120810	2H	749915601	749916000	LC_u	undescribed protein
HORVU2Hr1G120820	2H	749962759	749962962	LC_u	undescribed protein
HORVU2Hr1G120830	2H	749992858	750071731	HC_G	Leucine-rich receptor-like protein kinase family protein
HORVU2Hr1G120840	2H	750015277	750016236	LC_u	undescribed protein
HORVU2Hr1G120850	2H	750039406	750043756	HC_U	unknown protein; Has 30201 Blast hits to 17322 proteins in 780 species: Archae - 12; Bacteria - 1396; Metazoa - 17338; Fungi - 3422; Plants - 5037; Viruses - 0; Other Eukaryotes - 2996 (source: NCBI BLink).
HORVU2Hr1G120860	2H	750090543	750090665	HC_G	D111/G-patch domain-containing protein
HORVU2Hr1G120870	2H	750112451	750115752	HC_G	Alpha-glucosidase
HORVU2Hr1G120880	2H	750142986	750173434	HC_G	Alpha-glucosidase
HORVU2Hr1G120890	2H	750157261	750157734	LC_u	undescribed protein
HORVU2Hr1G120900	2H	750221332	750221454	HC_G	D111/G-patch domain-containing protein
HORVU2Hr1G120910	2H	750260175	750271307	LC_u	undescribed protein
HORVU2Hr1G120920	2H	750279249	750301537	HC_G	Alpha-glucosidase
HORVU2Hr1G120940	2H	750379498	750379938	LC_u	undescribed protein
HORVU2Hr1G120950	2H	750380413	750382405	LC_u	undescribed protein
HORVU2Hr1G120960	2H	750381979	750382692	LC_u	undescribed protein
HORVU2Hr1G120970	2H	750404170	750410438	HC_G	UBX domain-containing protein
HORVU2Hr1G120980	2H	750464458	750466027	HC_G	Lecithin-cholesterol acyltransferase-like 1
HORVU2Hr1G120990	2H	750466052	750469645	HC_G	Peptidyl-tRNA hydrolase family protein
HORVU2Hr1G121000	2H	750466959	750468256	LC_u	undescribed protein
HORVU2Hr1G121010	2H	750471674	750472521	LC_u	undescribed protein
HORVU2Hr1G121020	2H	750522486	750525536	HC_TE?	Zinc finger CCCH domain-containing protein 32
HORVU2Hr1G121030	2H	750530898	750537187	HC_G	Intracellular protease 1
HORVU2Hr1G121040	2H	750540517	750540831	LC_TE	unknown function
HORVU2Hr1G121050	2H	750608853	750613984	HC_G	polyamine oxidase 4
HORVU2Hr1G121060	2H	750619150	750622505	HC_G	polyamine oxidase 2
HORVU2Hr1G121070	2H	750624869	750627697	HC_G	Adenylate kinase
HORVU2Hr1G121080	2H	750744195	750750459	HC_G	Protein kinase superfamily protein
HORVU2Hr1G121090	2H	750761925	750764372	HC_G	Cytochrome P450 superfamily protein
HORVU2Hr1G121100	2H	750795901	750796080	HC_G	exocyst subunit exo70 family protein G1
HORVU2Hr1G121110	2H	750809861	750836936	HC_G	auxin response factor 6
HORVU2Hr1G121120	2H	750828951	750829398	LC_u	undescribed protein
HORVU2Hr1G121130	2H	750838089	750838587	LC_TE	undescribed protein
HORVU2Hr1G121140	2H	750971974	750972825	HC_G	Dehydrogenase/reductase SDR family member 4
HORVU2Hr1G121150	2H	750974436	750982041	HC_G	Cathepsin B-like cysteine proteinase
HORVU2Hr1G121160	2H	750985193	750985441	LC_u	undescribed protein
HORVU2Hr1G121170	2H	750985262	750989372	HC_G	Cytochrome P450 superfamily protein
HORVU2Hr1G121180	2H	750991537	750993669	LC_u	undescribed protein
HORVU2Hr1G121190	2H	750998639	750999319	HC_u	undescribed protein
HORVU2Hr1G121200	2H	751003024	751005350	HC_G	nodulin MtN21 /EamA-like transporter family protein
HORVU2Hr1G121210	2H	751011698	751018175	HC_G	nodulin MtN21 /EamA-like transporter family protein
HORVU2Hr1G121220	2H	751057773	751058167	LC_u	undescribed protein
HORVU2Hr1G121230	2H	751061417	751062641	LC_u	undescribed protein
HORVU2Hr1G121240	2H	751128546	751133131	HC_G	Exostosin family protein
HORVU2Hr1G121250	2H	751128952	751133739	HC_G	Phytol kinase 1
HORVU2Hr1G121260	2H	751170002	751172910	LC_u	undescribed protein
HORVU2Hr1G121270	2H	751173035	751173227	HC_G	fatty acid amide hydrolase
HORVU2Hr1G121280	2H	751184539	751185192	HC_G	tropinone reductase
HORVU2Hr1G121290	2H	751195336	751199286	HC_G	RING/U-box superfamily protein
HORVU2Hr1G121300	2H	751202858	751203905	LC_u	undescribed protein
HORVU2Hr1G121310	2H	751204371	751207711	HC_G	Serine/threonine-protein kinase
HORVU2Hr1G121320	2H	751301282	751302395	HC_G	Cytochrome P450 superfamily protein
HORVU2Hr1G121330	2H	751302561	751303160	LC_u	undescribed protein
HORVU2Hr1G121340	2H	751323588	751355315	HC_G	E3 ubiquitin-protein ligase RNF14
HORVU2Hr1G121350	2H	751362458	751366008	HC_G	RING/U-box superfamily protein
HORVU2Hr1G121360	2H	751532823	751533005	HC_G	Photosystem II protein D1
HORVU2Hr1G121370	2H	751533894	751539417	HC_U	Chromosome 3B
HORVU2Hr1G121380	2H	751538584	751539102	LC_TE	Retrotransposon protein
HORVU2Hr1G121390	2H	751540068	751540181	HC_G	50S ribosomal protein L2
HORVU2Hr1G121410	2H	751545939	751546473	HC_G	NAD(P)H-quinone oxidoreductase subunit 2 A
HORVU2Hr1G121420	2H	751546977	751547447	HC_G	30S ribosomal protein S7
HORVU2Hr1G121430	2H	751548433	751549306	LC_U	Chromosome 3B
HORVU2Hr1G121440	2H	751551435	751555216	HC_G	Cathepsin B-like cysteine proteinase
CAQ00106.1	2H	751551551	751554805	ncbi|pap-7	papain-like cysteine proteinas
HORVU2Hr1G121450	2H	751560405	751560921	HC_G	Photosystem II reaction center protein M
HORVU2Hr1G121460	2H	751566800	751567063	LC_u	undescribed protein
HORVU2Hr1G121470	2H	751629940	751630749	LC_TE	Transposon protein
HORVU2Hr1G121480	2H	751632301	751640015	LC_U	unknown function
HORVU2Hr1G121490	2H	751665103	751665655	LC_u	undescribed protein
HORVU2Hr1G121500	2H	751669035	751669221	HC_G	30S ribosomal protein S16
HORVU2Hr1G121510	2H	751670422	751672044	HC_G	Maturase K
HORVU2Hr1G121520	2H	751676365	751678284	LC_u	undescribed protein
HORVU2Hr1G121540	2H	751691340	751691453	HC_G	50S ribosomal protein L2
HORVU2Hr1G121550	2H	751692104	751692516	HC_G	50S ribosomal protein L2
HORVU2Hr1G121560	2H	751692638	751692886	HC_G	ORF41g
HORVU2Hr1G121580	2H	751697040	751697351	HC_G	Photosystem II D2 protein
HORVU2Hr1G121590	2H	751697671	751699090	HC_G	Photosystem II CP43 reaction center protein
HORVU2Hr1G121600	2H	751701437	751701535	HC_G	Photosystem II reaction center protein M
HORVU2Hr1G121610	2H	751707071	751707790	HC_G	Mixed-linked glucan synthase 2
HORVU2Hr1G121620	2H	751710621	751710941	LC_TE	unknown function
HORVU2Hr1G121630	2H	751716763	751717309	HC_U	Chromosome 3B
HORVU2Hr1G121640	2H	751723002	751725159	LC_U	Chromosome 3B
HORVU2Hr1G121650	2H	751726776	751728640	HC_G	S12-like
HORVU2Hr1G121660	2H	751731307	751731777	HC_G	30S ribosomal protein S7
HORVU2Hr1G121670	2H	751734722	751735083	HC_G	50S ribosomal protein L23-B
HORVU2Hr1G121680	2H	751735303	751735416	HC_G	50S ribosomal protein L2
HORVU2Hr1G121690	2H	751736089	751736575	HC_G	50S ribosomal protein L2
HORVU2Hr1G121700	2H	751737248	751738541	HC_G	Photosystem II protein D1
HORVU2Hr1G121710	2H	751738845	751739788	HC_G	Maturase K
HORVU2Hr1G121730	2H	751745921	751746200	LC_u	undescribed protein
HORVU2Hr1G121740	2H	751746461	751748962	HC_G	Photosystem II D2 protein
HORVU2Hr1G121750	2H	751749525	751749737	HC_G	Photosystem II reaction center protein Z
HORVU2Hr1G121760	2H	751758211	751758615	HC_G	ORF133; ORF within trnI intron
HORVU2Hr1G121770	2H	751759071	751760017	LC_U	Chromosome 3B
HORVU2Hr1G121780	2H	751764653	751764865	HC_G	Photosystem II reaction center protein Z
HORVU2Hr1G121790	2H	751774021	751776449	HC_G	Photosystem II D2 protein
HORVU2Hr1G121800	2H	751778107	751778292	HC_G	Photosystem II reaction center protein K
HORVU2Hr1G121820	2H	751783636	751784919	HC_G	Photosystem II protein D1
HORVU2Hr1G121830	2H	751785048	751785263	HC_G	30S ribosomal protein S19
HORVU2Hr1G121840	2H	751785326	751785574	HC_G	ORF41g
HORVU2Hr1G121850	2H	751785591	751786086	HC_U	Chromosome 3B
HORVU2Hr1G121860	2H	751786759	751786872	HC_G	50S ribosomal protein L2
HORVU2Hr1G121870	2H	751787092	751787373	HC_G	50S ribosomal protein L23-B
HORVU2Hr1G121880	2H	751790318	751792762	HC_G	NAD(P)H-quinone oxidoreductase subunit 2 A
HORVU2Hr1G121890	2H	751794022	751794174	HC_G	30S ribosomal protein S12
HORVU2Hr1G121900	2H	751795455	751795670	LC_u	undescribed protein
HORVU2Hr1G121920	2H	751799122	751799417	LC_u	undescribed protein
HORVU2Hr1G121930	2H	751806200	751806385	HC_G	Photosystem II reaction center protein K
HORVU2Hr1G121940	2H	751810359	751810457	HC_G	Photosystem II reaction center protein M
HORVU2Hr1G121950	2H	751820031	751820644	HC_G	DNA-directed RNA polymerase subunit beta''
HORVU2Hr1G121960	2H	751820854	751825106	HC_G	DNA-directed RNA polymerase subunit beta
HORVU2Hr1G121970	2H	751863488	751871558	HC_G	DNA-directed RNA polymerase subunit beta
HORVU2Hr1G121980	2H	751879294	751881879	HC_G	Beta-1
HORVU2Hr1G121990	2H	751885640	751889762	HC_G	calreticulin 1b
HORVU2Hr1G122000	2H	751890538	751895932	HC_G	OTU domain-containing protein 3
HORVU2Hr1G122010	2H	751892432	751893029	LC_TE	unknown function
HORVU2Hr1G122020	2H	751896135	751898556	HC_G	50S ribosomal protein L14
HORVU2Hr1G122030	2H	751898802	751901715	HC_U	unknown function
HORVU2Hr1G122040	2H	751953871	751964775	HC_G	Cyclopropane-fatty-acyl-phospholipid synthase
HORVU2Hr1G122050	2H	751969080	751969343	HC_U	unknown function
HORVU2Hr1G122060	2H	751981951	751987022	LC_u	undescribed protein
HORVU2Hr1G122070	2H	751988603	752001282	HC_G	Cyclopropane-fatty-acyl-phospholipid synthase
HORVU2Hr1G122080	2H	752018666	752030632	HC_G	Cyclopropane-fatty-acyl-phospholipid synthase
HORVU2Hr1G122090	2H	752062304	752072701	HC_G	Cyclopropane-fatty-acyl-phospholipid synthase
HORVU2Hr1G122100	2H	752185097	752185327	HC_TE?	C2H2-like zinc finger protein
HORVU2Hr1G122110	2H	752206293	752216549	HC_G	Cyclopropane-fatty-acyl-phospholipid synthase
HORVU2Hr1G122120	2H	752342491	752342915	LC_u	undescribed protein
HORVU2Hr1G122130	2H	752350254	752350799	LC_u	undescribed protein
HORVU2Hr1G122140	2H	752356887	752361642	HC_G	Disease resistance protein RGA2
HORVU2Hr1G122150	2H	752449255	752450828	HC_G	3-ketoacyl-CoA synthase 12
HORVU2Hr1G122160	2H	752586966	752594806	HC_G	Cyclopropane-fatty-acyl-phospholipid synthase
HORVU2Hr1G122170	2H	752615128	752630163	HC_G	Very-long-chain 3-oxoacyl-CoA reductase 1
HORVU2Hr1G122180	2H	752632144	752643439	HC_G	Cyclopropane-fatty-acyl-phospholipid synthase
HORVU2Hr1G122190	2H	752639683	752640701	LC_u	undescribed protein
HORVU2Hr1G122200	2H	752664781	752665044	LC_TE	Retrotransposon protein
HORVU2Hr1G122210	2H	752675169	752675525	LC_TE	Retrotransposon protein
HORVU2Hr1G122220	2H	752675817	752676155	LC_TE	Retrotransposon protein
HORVU2Hr1G122230	2H	752676213	752676719	LC_TE	Retrotransposon protein
HORVU2Hr1G122240	2H	752677559	752685806	HC_G	LRR receptor-like serine/threonine-protein kinase EFR
HORVU2Hr1G122250	2H	752683143	752683343	HC_u	undescribed protein
HORVU2Hr1G122260	2H	752906333	752907230	HC_G	Monomeric alpha-amylase inhibitor
HORVU2Hr1G122270	2H	752926910	752929148	HC_G	Glutathione S-transferase family protein
HORVU2Hr1G122280	2H	752961012	752961635	HC_G	Alpha-amylase inhibitor 4
HORVU2Hr1G122290	2H	752971064	752973028	LC_TE	unknown function
HORVU2Hr1G122300	2H	752986720	752987857	HC_G	Leucine-rich repeat receptor-like protein kinase family protein
HORVU2Hr1G122310	2H	753015953	753019047	HC_G	Reticulon family protein
HORVU2Hr1G122320	2H	753019348	753020326	HC_G	Bifunctional inhibitor/lipid-transfer protein/seed storage 2S albumin superfamily protein
HORVU2Hr1G122330	2H	753099228	753102258	HC_G	GDSL esterase/lipase
HORVU2Hr1G122340	2H	753104553	753105448	LC_u	undescribed protein
HORVU2Hr1G122350	2H	753104553	753109720	HC_u	undescribed protein
HORVU2Hr1G122360	2H	753107137	753108813	LC_u	undescribed protein
HORVU2Hr1G122370	2H	753121602	753124953	HC_G	Methylthioribose kinase 1
HORVU2Hr1G122380	2H	753151916	753152120	LC_u	undescribed protein
HORVU2Hr1G122390	2H	753153915	753157639	HC_G	EH domain-containing protein 1
HORVU2Hr1G122400	2H	753168779	753169472	LC_u	undescribed protein
HORVU2Hr1G122410	2H	753169073	753170236	LC_u	undescribed protein
HORVU2Hr1G122420	2H	753198478	753199169	LC_u	undescribed protein
HORVU2Hr1G122430	2H	753224973	753225251	LC_u	undescribed protein
HORVU2Hr1G122440	2H	753230879	753232328	HC_G	Cathepsin B-like cysteine proteinase
HORVU2Hr1G122450	2H	753266433	753266817	LC_TE	Retrotransposon protein
HORVU2Hr1G122460	2H	753270830	753271342	LC_U	unknown function
HORVU2Hr1G122470	2H	753282710	753289542	HC_G	Acyl-protein thioesterase 1
HORVU2Hr1G122480	2H	753292553	753294184	LC_u	undescribed protein
HORVU2Hr1G122490	2H	753302807	753304092	HC_G	Acyl-protein thioesterase 1
HORVU2Hr1G122500	2H	753309488	753310469	LC_u	undescribed protein
HORVU2Hr1G122510	2H	753356843	753360440	HC_U	unknown function
HORVU2Hr1G122520	2H	753356989	753357177	LC_u	undescribed protein
HORVU2Hr1G122530	2H	753360160	753361911	LC_u	undescribed protein
HORVU2Hr1G122540	2H	753363182	753363710	HC_G	Blue copper protein
HORVU2Hr1G122550	2H	753381648	753387465	LC_U	unknown function
HORVU2Hr1G122560	2H	753391612	753392265	HC_G	Late embryogenesis abundant (LEA) hydroxyproline-rich glycoprotein family
HORVU2Hr1G122570	2H	753393466	753393972	HC_G	early nodulin-like protein 12
HORVU2Hr1G122580	2H	753395800	753397331	HC_G	Blue copper protein
HORVU2Hr1G122590	2H	753414713	753416815	HC_G	FAD-binding Berberine family protein
HORVU2Hr1G122600	2H	753433109	753433646	HC_U	unknown function
HORVU2Hr1G122610	2H	753435990	753437007	HC_G	Blue copper protein
HORVU2Hr1G122620	2H	753438896	753490313	HC_G	Blue copper protein
HORVU2Hr1G122630	2H	753496840	753497543	HC_G	early nodulin-like protein 12
HORVU2Hr1G122640	2H	753497875	753501250	HC_u	undescribed protein
HORVU2Hr1G122650	2H	753498170	753501261	HC_G	topoisomerase II
HORVU2Hr1G122660	2H	753502776	753505395	HC_G	Ubiquinol oxidase
HORVU2Hr1G122670	2H	753504628	753505432	LC_u	undescribed protein
HORVU2Hr1G122680	2H	753563922	753568405	HC_G	Acyl-CoA-binding domain-containing protein 1
HORVU2Hr1G122690	2H	753586334	753600287	HC_G	actin-related protein 6
HORVU2Hr1G122700	2H	753617202	753617726	HC_G	Blue copper protein
HORVU2Hr1G122710	2H	753635835	753636023	LC_u	undescribed protein
HORVU2Hr1G122720	2H	753636939	753637772	LC_u	undescribed protein
HORVU2Hr1G122730	2H	753654257	753729944	HC_G	Choline transporter-like protein 2
HORVU2Hr1G122750	2H	753709597	753710574	LC_u	undescribed protein
HORVU2Hr1G122760	2H	753717410	753719413	HC_G	Heat shock 70 kDa protein C
HORVU2Hr1G122770	2H	753721599	753721996	LC_u	undescribed protein
HORVU2Hr1G122780	2H	753734775	753736802	HC_G	Heat shock 70 kDa protein C
HORVU2Hr1G122790	2H	753765070	753765467	LC_u	undescribed protein
HORVU2Hr1G122800	2H	753767656	753769643	HC_G	Heat shock 70 kDa protein C
HORVU2Hr1G122810	2H	753830955	753848210	HC_G	Disease resistance protein RPP13
HORVU2Hr1G122820	2H	753844810	753846348	LC_TE	Mutator-like transposase
HORVU2Hr1G122830	2H	753866953	753867623	LC_u	undescribed protein
HORVU2Hr1G122840	2H	753869186	753869836	HC_G	Cytochrome c biogenesis B
HORVU2Hr1G122850	2H	753923725	753928860	HC_G	Cysteine protease 1
HORVU2Hr1G122860	2H	753965672	753966406	HC_G	Leucine-rich repeat protein kinase family protein
HORVU2Hr1G122870	2H	754052162	754052602	LC_u	undescribed protein
HORVU2Hr1G122880	2H	754075805	754077113	LC_u	undescribed protein
HORVU2Hr1G122890	2H	754193353	754196120	HC_G	Endo-1
HORVU2Hr1G122900	2H	754409025	754409678	LC_u	undescribed protein
HORVU2Hr1G122910	2H	754454633	754455044	LC_u	undescribed protein
HORVU2Hr1G122920	2H	754498144	754502096	HC_G	Polyadenylate-binding protein 8
HORVU2Hr1G122930	2H	754502463	754505058	HC_TE?	F-box family protein
HORVU2Hr1G122940	2H	754525952	754527420	HC_G	DENN (AEX-3) domain-containing protein
HORVU2Hr1G122950	2H	754533869	754536700	HC_G	phosphomannomutase
ACV41087.1	2H	754534174	754536358	ncbi|PMM-H1	phosphomannomutase H1
HORVU2Hr1G122960	2H	754538953	754540526	HC_U	unknown function
HORVU2Hr1G122970	2H	754562869	754569670	HC_G	Auxin-induced protein 5NG4
HORVU2Hr1G122980	2H	754572269	754573796	LC_u	undescribed protein
HORVU2Hr1G122990	2H	754573797	754574281	LC_TE?	Pre-mRNA-splicing factor SYF1
HORVU2Hr1G123000	2H	754574443	754576180	LC_TE	Transposon protein
HORVU2Hr1G123010	2H	754580819	754581223	LC_TE	Retrotransposon protein
HORVU2Hr1G123020	2H	754585548	754585847	LC_TE	unknown function
HORVU2Hr1G123030	2H	754603167	754604890	HC_G	Calcium-dependent lipid-binding (CaLB domain) family protein
HORVU2Hr1G123040	2H	754603208	754603746	LC_u	undescribed protein
HORVU2Hr1G123050	2H	754613729	754614738	HC_G	plant U-box 23
HORVU2Hr1G123060	2H	754623825	754624753	HC_G	Peroxidase superfamily protein
HORVU2Hr1G123070	2H	754633335	754644513	HC_G	Isoaspartyl peptidase/L-asparaginase
HORVU2Hr1G123080	2H	754647170	754654997	HC_G	unknown protein; BEST Arabidopsis thaliana protein match is: unknown protein .
HORVU2Hr1G123090	2H	754652914	754653891	LC_u	undescribed protein
HORVU2Hr1G123100	2H	754665047	754666242	HC_G	Leucine-rich receptor-like protein kinase family protein
HORVU2Hr1G123110	2H	754712647	754717489	HC_G	Polyadenylate-binding protein 2
HORVU2Hr1G123120	2H	754721957	754722440	LC_u	undescribed protein
HORVU2Hr1G123130	2H	754722899	754723432	HC_G	U-box domain-containing protein
HORVU2Hr1G123140	2H	754732100	754732491	HC_G	Agamous-like MADS-box protein AGL80
HORVU2Hr1G123150	2H	754735268	754741671	HC_G	Zinc import ATP-binding protein ZnuC
HORVU2Hr1G123160	2H	754781504	754786917	HC_G	lysine histidine transporter 2
CCJ47160.1	2H	754785206	754786581	ncbi|HvLHT5	putative lysine/histidine tran
HORVU2Hr1G123170	2H	754812615	754812812	HC_G	glyceraldehyde-3-phosphate dehydrogenase C2
HORVU2Hr1G123180	2H	754850954	754852300	LC_TE	unknown function
HORVU2Hr1G123190	2H	754852856	754853425	HC_U	unknown function
HORVU2Hr1G123200	2H	754872592	754876472	HC_G	Protein kinase superfamily protein
HORVU2Hr1G123210	2H	754878190	754879616	LC_u	undescribed protein
HORVU2Hr1G123220	2H	754878848	754883006	HC_G	RNA pyrophosphohydrolase
JHI-Hv50k-2016-141795	2H	754879170	754879171
HORVU2Hr1G123230	2H	754925091	754926066	LC_u	undescribed protein
HORVU2Hr1G123240	2H	754926398	754926595	HC_G	glyceraldehyde-3-phosphate dehydrogenase C2
HORVU2Hr1G123250	2H	754930506	755006496	LC_u	undescribed protein
HORVU2Hr1G123260	2H	754966934	754967433	LC_u	undescribed protein
HORVU2Hr1G123270	2H	754972797	755005690	HC_U	unknown function
HORVU2Hr1G123280	2H	755062780	755064388	LC_u	undescribed protein
HORVU2Hr1G123290	2H	755062922	755064295	HC_u	undescribed protein
HORVU2Hr1G123300	2H	755067512	755067966	LC_u	undescribed protein
HORVU2Hr1G123310	2H	755078099	755079564	HC_G	Ozone-responsive stress related protein
HORVU2Hr1G123320	2H	755087678	755095187	HC_G	exocyst subunit exo70 family protein A1
HORVU2Hr1G123330	2H	755105305	755106307	LC_u	undescribed protein
HORVU2Hr1G123340	2H	755179252	755179638	LC_u	undescribed protein
HORVU2Hr1G123350	2H	755179330	755227599	HC_G	exocyst subunit exo70 family protein A2
HORVU2Hr1G123360	2H	755184304	755186844	LC_u	undescribed protein
HORVU2Hr1G123370	2H	755194889	755197487	HC_G	Late embryogenesis abundant (LEA) hydroxyproline-rich glycoprotein family
HORVU2Hr1G123380	2H	755297187	755299247	LC_TE?	FAR1-related sequence 5
HORVU2Hr1G123390	2H	755320824	755521150	LC_U	unknown function
HORVU2Hr1G123400	2H	755516756	755519688	LC_u	undescribed protein
HORVU2Hr1G123410	2H	755519906	755521150	LC_u	undescribed protein
HORVU2Hr1G123420	2H	755527441	755530456	HC_u	undescribed protein
HORVU2Hr1G123430	2H	755683412	755683960	LC_TE	hAT dimerisation domain-containing protein / transposase-related
HORVU2Hr1G123440	2H	755703942	755727723	LC_U	unknown function
HORVU2Hr1G123450	2H	755729305	755730300	HC_G	pectinesterase family protein
HORVU2Hr1G123460	2H	755730464	755735570	HC_G	pectinesterase family protein
HORVU2Hr1G123470	2H	755731780	755732154	HC_u	undescribed protein
HORVU2Hr1G123480	2H	755770378	755771998	HC_TE?	CCR4-NOT transcription complex subunit 8
HORVU2Hr1G123490	2H	755876983	755881050	HC_G	Transcription initiation factor TFIID subunit 2
HORVU2Hr1G123500	2H	756069010	756069255	LC_u	undescribed protein
HORVU2Hr1G123510	2H	756126077	756127005	LC_u	undescribed protein
HORVU2Hr1G123520	2H	756126920	756127916	LC_u	undescribed protein
HORVU2Hr1G123530	2H	756132578	756147839	HC_G	pentatricopeptide repeat 336
HORVU2Hr1G123540	2H	756138780	756141987	LC_u	undescribed protein
HORVU2Hr1G123550	2H	756199405	756199648	LC_u	undescribed protein
HORVU2Hr1G123560	2H	756200026	756200573	HC_U	unknown function
HORVU2Hr1G123570	2H	756249859	756251040	HC_G	RRNA intron-encoded homing endonuclease
HORVU2Hr1G123580	2H	756256658	756257774	HC_G	Senescence-associated protein
HORVU2Hr1G123590	2H	756260042	756270874	HC_G	Protein kinase family protein
HORVU2Hr1G123600	2H	756268648	756271934	LC_u	undescribed protein
HORVU2Hr1G123610	2H	756269046	756269843	HC_u	undescribed protein
HORVU2Hr1G123620	2H	756286218	756286370	LC_TE	Retrotransposon protein
HORVU2Hr1G123630	2H	756303144	756303357	LC_u	undescribed protein
HORVU2Hr1G123640	2H	756325608	756326788	LC_TE	unknown function
HORVU2Hr1G123650	2H	756331521	756338601	HC_G	Protein kinase superfamily protein
HORVU2Hr1G123660	2H	756341354	756341530	LC_U	Chromosome 3B
HORVU2Hr1G123670	2H	756444885	756445037	LC_TE	Retrotransposon protein
HORVU2Hr1G123680	2H	756462937	756466418	LC_u	undescribed protein
HORVU2Hr1G123690	2H	756503485	756504317	LC_u	undescribed protein
HORVU2Hr1G123700	2H	756612836	756613824	LC_u	undescribed protein
HORVU2Hr1G123710	2H	756614732	756615734	HC_u	undescribed protein
HORVU2Hr1G123720	2H	756622571	756623240	LC_u	undescribed protein
HORVU2Hr1G123730	2H	756673448	756694866	HC_G	AT hook motif DNA-binding family protein
HORVU2Hr1G123740	2H	756685600	756686826	LC_u	undescribed protein
HORVU2Hr1G123750	2H	756695172	756697082	HC_G	glutathione peroxidase 6
HORVU2Hr1G123760	2H	756698000	756701050	HC_G	C2 calcium/lipid-binding plant phosphoribosyltransferase family protein
HORVU2Hr1G123770	2H	756765084	756767156	HC_G	2-succinylbenzoate--CoA ligase
HORVU2Hr1G123780	2H	756767221	756767358	HC_u	undescribed protein
HORVU2Hr1G123790	2H	756780048	756780209	HC_G	U-box domain-containing protein 4
HORVU2Hr1G123800	2H	756785736	756786120	HC_G	undescribed protein
HORVU2Hr1G123810	2H	756787727	756788362	HC_G	C2 calcium/lipid-binding plant phosphoribosyltransferase family protein
HORVU2Hr1G123820	2H	756835830	756837342	HC_G	receptor kinase 2
HORVU2Hr1G123830	2H	756850764	756851631	HC_u	undescribed protein
HORVU2Hr1G123840	2H	756898769	756898966	LC_TE	unknown function
HORVU2Hr1G123850	2H	756927042	756929934	HC_G	receptor kinase 2
HORVU2Hr1G123860	2H	757091024	757091170	HC_u	undescribed protein
HORVU2Hr1G123870	2H	757102771	757104161	HC_G	Endoglucanase 15
HORVU2Hr1G123880	2H	757104165	757104379	LC_u	undescribed protein
HORVU2Hr1G123890	2H	757113532	757210982	HC_G	Anthocyanidin reductase
HORVU2Hr1G123900	2H	757154986	757155839	HC_G	Rust resistance protein RP1-D homolog
HORVU2Hr1G123910	2H	757172641	757173322	LC_u	undescribed protein
HORVU2Hr1G123920	2H	757172711	757173691	LC_u	undescribed protein
HORVU2Hr1G123930	2H	757173404	757174571	LC_u	undescribed protein
HORVU2Hr1G123940	2H	757175888	757177902	LC_TE	Retrotransposon protein
HORVU2Hr1G123950	2H	757178826	757179406	LC_u	undescribed protein
HORVU2Hr1G123960	2H	757181948	757182463	LC_u	undescribed protein
HORVU2Hr1G123970	2H	757197125	757197754	LC_u	undescribed protein
HORVU2Hr1G123980	2H	757197776	757200025	HC_G	Cytochrome P450 superfamily protein
HORVU2Hr1G123990	2H	757213391	757216911	HC_G	Disease resistance protein
AAC26503.1	2H	757215549	757216089	ncbi|-	resistance protein
HORVU2Hr1G124000	2H	757306253	757311082	HC_G	Double-stranded RNA-specific adenosine deaminase
HORVU2Hr1G124010	2H	757318935	757324066	HC_G	receptor-like kinase
HORVU2Hr1G124020	2H	757350633	757351498	HC_G	expansin B2
HORVU2Hr1G124030	2H	757382702	757388011	HC_G	Disease resistance RPP13-like protein 4
HORVU2Hr1G124040	2H	757487549	757487922	LC_u	undescribed protein
HORVU2Hr1G124050	2H	757511468	757517877	HC_G	Double-stranded RNA-specific adenosine deaminase
HORVU2Hr1G124060	2H	757515623	757516988	LC_u	undescribed protein
HORVU2Hr1G124070	2H	757610983	757611883	HC_G	Agmatine coumaroyltransferase-2
HORVU2Hr1G124080	2H	757614645	757616154	HC_TE?	FAR1-related sequence 5
HORVU2Hr1G124090	2H	757618554	757622079	LC_u	undescribed protein
HORVU2Hr1G124100	2H	757626351	757628027	HC_G	Pentatricopeptide repeat-containing protein
HORVU2Hr1G124110	2H	757665749	757677154	HC_G	Cleavage and polyadenylation specificity factor subunit 5
HORVU2Hr1G124120	2H	757681658	757682699	LC_u	undescribed protein
HORVU2Hr1G124130	2H	757740006	757747909	HC_G	Chromosome 3B
HORVU2Hr1G124140	2H	757758697	757760344	HC_G	Transmembrane protein 45B
HORVU2Hr1G124150	2H	757758863	757759367	HC_G	HXXXD-type acyl-transferase family protein
HORVU2Hr1G124160	2H	757782897	757783151	HC_G	Indole-3-glycerol phosphate lyase
HORVU2Hr1G124170	2H	757784444	757784643	LC_u	undescribed protein
HORVU2Hr1G124180	2H	757799753	757805219	LC_u	undescribed protein
HORVU2Hr1G124190	2H	757809841	757814361	HC_G	Serine/threonine-protein kinase
HORVU2Hr1G124200	2H	757818730	757820851	HC_U	BnaA02g00730D protein
HORVU2Hr1G124210	2H	757856040	758101641	HC_G	Glutathione-regulated potassium-efflux system protein
JHI-Hv50k-2016-142889	2H	757857556	757857557
HORVU2Hr1G124220	2H	757866238	757866396	LC_u	undescribed protein
HORVU2Hr1G124230	2H	758036291	758037749	HC_G	sulfotransferase 4B
HORVU2Hr1G124240	2H	758085654	758085857	HC_G	Indole-3-glycerol phosphate lyase
HORVU2Hr1G124250	2H	758123834	758126224	HC_G	Serine/threonine-protein kinase
HORVU2Hr1G124260	2H	758305836	758313038	HC_G	WD repeat-containing protein 46
HORVU2Hr1G124270	2H	758322397	758328996	HC_G	Regulator of chromosome condensation (RCC1) family with FYVE zinc finger domain
HORVU2Hr1G124280	2H	758355535	758355745	HC_G	cytidine deaminase 1
HORVU2Hr1G124290	2H	758358253	758358954	LC_u	undescribed protein
HORVU2Hr1G124300	2H	758368849	758370210	HC_G	Glutathione S-transferase family protein
HORVU2Hr1G124310	2H	758385024	758386156	HC_G	Glutathione S-transferase family protein
HORVU2Hr1G124320	2H	758400560	758401777	HC_G	Glutathione S-transferase family protein
HORVU2Hr1G124330	2H	758407801	758408858	HC_G	Glutathione S-transferase family protein
HORVU2Hr1G124340	2H	758416636	758417180	LC_TE	unknown function
HORVU2Hr1G124350	2H	758421797	758423771	HC_G	ABC transporter D family member 1
HORVU2Hr1G124360	2H	758447891	758448093	LC_u	undescribed protein
HORVU2Hr1G124370	2H	758451271	758586818	HC_G	protein kinase family protein
HORVU2Hr1G124380	2H	758498377	758500109	HC_U	UPF0235 protein C15orf40 homolog
HORVU2Hr1G124390	2H	758499115	758499765	LC_u	undescribed protein
HORVU2Hr1G124400	2H	758500378	758621232	HC_G	isopropylmalate dehydrogenase 2
HORVU2Hr1G124410	2H	758505036	758505735	LC_u	undescribed protein
HORVU2Hr1G124420	2H	758513190	758513640	LC_TE	unknown function
HORVU2Hr1G124430	2H	758555788	758557838	HC_G	Cytochrome P450 superfamily protein
HORVU2Hr1G124440	2H	758563443	758563629	HC_G	Mitochondrial outer membrane porin
HORVU2Hr1G124450	2H	758566393	758568470	LC_U	UPF0235 protein
HORVU2Hr1G124460	2H	758582010	758582426	LC_u	undescribed protein
HORVU2Hr1G124470	2H	758592866	758593387	LC_TE	Retrotransposon protein
HORVU2Hr1G124480	2H	758605138	758605990	HC_G	Pentatricopeptide repeat-containing protein
HORVU2Hr1G124490	2H	758608276	758608694	HC_G	isopropylmalate dehydrogenase 2
HORVU2Hr1G124500	2H	758613619	758621324	LC_u	undescribed protein
HORVU2Hr1G124510	2H	758627569	758628371	HC_G	Vacuolar iron transporter homolog 5
HORVU2Hr1G124520	2H	758644915	758645088	HC_G	SWI/SNF complex subunit SWI3C
HORVU2Hr1G124530	2H	758649764	758663450	HC_G	Protein kinase superfamily protein
HORVU2Hr1G124540	2H	758674366	758675622	HC_G	SKP1-interacting partner 15
HORVU2Hr1G124560	2H	758681809	758685687	HC_G	Chaperone DnaJ-domain superfamily protein
HORVU2Hr1G124550	2H	758681809	758684896	LC_u	undescribed protein
HORVU2Hr1G124570	2H	758717273	758717994	LC_u	undescribed protein
HORVU2Hr1G124580	2H	758721750	758722832	LC_u	undescribed protein
HORVU2Hr1G124590	2H	758756422	758758459	HC_U	Chromosome 3B
HORVU2Hr1G124600	2H	758776801	758777592	LC_u	undescribed protein
HORVU2Hr1G124610	2H	758798962	758800868	HC_U	unknown function
HORVU2Hr1G124620	2H	758801003	758802867	LC_u	undescribed protein
HORVU2Hr1G124630	2H	758823342	758824449	HC_U	unknown function
HORVU2Hr1G124640	2H	758832462	758832913	LC_TE	unknown function
HORVU2Hr1G124650	2H	758847540	758851275	HC_G	Inorganic pyrophosphatase
HORVU2Hr1G124660	2H	758852948	758854014	HC_G	Cysteine proteinase inhibitor 8
CAG38133.1	2H	758853415	758853801	ncbi|icy12	cystatin Hv-CPI12
HORVU2Hr1G124670	2H	758882907	758883433	HC_u	undescribed protein
HORVU2Hr1G124680	2H	758886800	758887027	LC_U	unknown function
HORVU2Hr1G124690	2H	758928664	758929050	HC_G	Cysteine proteinase inhibitor 8
HORVU2Hr1G124700	2H	758944464	758946128	HC_G	Triacylglycerol lipase SDP1
HORVU2Hr1G124710	2H	758946377	758947355	LC_u	undescribed protein
HORVU2Hr1G124720	2H	758983057	758983971	HC_G	Cysteine proteinase inhibitor 8
HORVU2Hr1G124730	2H	758993927	759000832	HC_G	Fruit bromelain
HORVU2Hr1G124740	2H	759010729	759015006	HC_G	nodulin MtN21 /EamA-like transporter family protein
HORVU2Hr1G124750	2H	759015508	759016131	LC_u	undescribed protein
HORVU2Hr1G124760	2H	759071022	759073097	LC_u	undescribed protein
HORVU2Hr1G124770	2H	759080262	759083269	HC_TE?	F-box domain containing protein
HORVU2Hr1G124780	2H	759142998	759146102	LC_TE?	F-box domain containing protein
HORVU2Hr1G124790	2H	759146738	759148658	HC_G	30S ribosomal protein S11
HORVU2Hr1G124800	2H	759161849	759163088	HC_G	Thioredoxin superfamily protein
HORVU2Hr1G124810	2H	759165632	759188908	HC_G	Subtilisin-like protease
HORVU2Hr1G124820	2H	759205586	759206080	HC_u	undescribed protein
HORVU2Hr1G124830	2H	759261828	759262085	LC_TE	Transposon protein
HORVU2Hr1G124840	2H	759278750	759279040	LC_TE	unknown function
HORVU2Hr1G124850	2H	759279572	759283062	HC_G	Prenylcysteine oxidase
HORVU2Hr1G124860	2H	759290209	759292377	HC_G	ABC transporter G family member 5
HORVU2Hr1G124870	2H	759353321	759437962	HC_U	Protein of unknown function (DUF793)
HORVU2Hr1G124880	2H	759409384	759413620	HC_TE?	Tubby-like F-box protein 7
HORVU2Hr1G124890	2H	759414783	759415567	LC_u	undescribed protein
HORVU2Hr1G124900	2H	759518879	759520969	LC_TE	Retrotransposon protein
HORVU2Hr1G124910	2H	759543296	759544007	LC_u	undescribed protein
HORVU2Hr1G124920	2H	759544240	759544692	LC_u	undescribed protein
HORVU2Hr1G124930	2H	759627116	759628743	HC_G	Peroxidase superfamily protein
HORVU2Hr1G124940	2H	759632169	759633351	LC_u	undescribed protein
HORVU2Hr1G124950	2H	759745070	759746770	HC_G	Succinate dehydrogenase subunit 3-2
HORVU2Hr1G124960	2H	759783706	759785329	HC_G	Peroxidase superfamily protein
HORVU2Hr1G124970	2H	759827977	759830090	HC_G	Peroxidase superfamily protein
HORVU2Hr1G124980	2H	759833427	759835301	HC_G	Peroxidase superfamily protein
HORVU2Hr1G124990	2H	759855590	759855931	LC_TE	hAT family dimerisation domain
HORVU2Hr1G125000	2H	759955034	759955213	HC_G	Mixed-linked glucan synthase 2
HORVU2Hr1G125010	2H	759989544	759995103	HC_G	Peroxidase superfamily protein
HORVU2Hr1G125020	2H	760023930	760025691	HC_G	Peroxidase superfamily protein
HORVU2Hr1G125030	2H	760031095	760032836	LC_TE	Retrotransposon protein
HORVU2Hr1G125040	2H	760064718	760065555	LC_u	undescribed protein
HORVU2Hr1G125050	2H	760112899	760114295	HC_G	Peroxidase superfamily protein
HORVU2Hr1G125060	2H	760118402	760118795	HC_G	Cytochrome c oxidase subunit Vc family protein
HORVU2Hr1G125070	2H	760120779	760121101	LC_u	undescribed protein
HORVU2Hr1G125080	2H	760135070	760135295	HC_G	undescribed protein
HORVU2Hr1G125090	2H	760139300	760141150	HC_G	Peroxidase superfamily protein
HORVU2Hr1G125100	2H	760183208	760185037	HC_G	Peroxidase superfamily protein
HORVU2Hr1G125110	2H	760245676	760335182	HC_G	Peroxidase superfamily protein
HORVU2Hr1G125120	2H	760247048	760247755	HC_G	Peroxidase superfamily protein
HORVU2Hr1G125130	2H	760274810	760281691	HC_G	Protein NRT1/ PTR FAMILY 5.13
HORVU2Hr1G125140	2H	760285163	760285657	LC_u	undescribed protein
HORVU2Hr1G125150	2H	760301679	760309507	HC_G	Protein NRT1/ PTR FAMILY 5.10
HORVU2Hr1G125160	2H	760354196	760355395	LC_TE	General transcription factor 2-related zinc finger protein
HORVU2Hr1G125170	2H	760371654	760371949	HC_G	Peroxidase superfamily protein
HORVU2Hr1G125180	2H	760380821	760381958	HC_G	Cysteine-rich receptor-like protein kinase 25
HORVU2Hr1G125190	2H	760383615	760384138	LC_u	undescribed protein
HORVU2Hr1G125200	2H	760431794	760433592	HC_G	Peroxidase superfamily protein
HORVU2Hr1G125210	2H	760447989	760483388	HC_G	receptor kinase 1
HORVU2Hr1G125220	2H	760460077	760460415	LC_TE	Retrotransposon protein
HORVU2Hr1G125230	2H	760526319	760528983	HC_G	Receptor-like protein kinase
HORVU2Hr1G125240	2H	760554722	760555901	LC_u	undescribed protein
HORVU2Hr1G125250	2H	760556331	760564257	HC_G	receptor kinase 2
HORVU2Hr1G125260	2H	760672003	760675412	HC_G	PLC-like phosphodiesterases superfamily protein
HORVU2Hr1G125270	2H	760692531	760694148	HC_G	HXXXD-type acyl-transferase family protein
HORVU2Hr1G125280	2H	760723469	760725708	HC_U	unknown function
HORVU2Hr1G125290	2H	760726308	760727072	LC_u	undescribed protein
HORVU2Hr1G125300	2H	760730840	760731739	LC_u	undescribed protein
HORVU2Hr1G125310	2H	760732008	760733386	LC_u	undescribed protein
HORVU2Hr1G125320	2H	760739447	760739753	LC_TE	Retrotransposon protein
HORVU2Hr1G125330	2H	760751694	760753560	HC_G	CsAtPR5
HORVU2Hr1G125340	2H	760755142	760755280	LC_u	undescribed protein
HORVU2Hr1G125350	2H	760759758	760760077	HC_G	Cytochrome c oxidase subunit 2
HORVU2Hr1G125360	2H	760761578	760766862	HC_G	Protein kinase superfamily protein
HORVU2Hr1G125370	2H	760793251	760794800	HC_G	HXXXD-type acyl-transferase family protein
HORVU2Hr1G125380	2H	760830451	760831455	LC_u	undescribed protein
HORVU2Hr1G125390	2H	760842095	760846366	HC_TE?	Beta-fructofuranosidase
HORVU2Hr1G125400	2H	760844849	760845427	LC_TE	Retrotransposon protein
HORVU2Hr1G125410	2H	760846769	760847797	LC_U	unknown function
HORVU2Hr1G125420	2H	760849352	760851428	HC_G	2-succinylbenzoate--CoA ligase
HORVU2Hr1G125430	2H	760880861	760881813	HC_G	Thioesterase superfamily protein
HORVU2Hr1G125440	2H	760921855	760938766	LC_U	unknown function
HORVU2Hr1G125450	2H	760923472	760927471	LC_u	undescribed protein
HORVU2Hr1G125460	2H	760930333	760931308	HC_G	CsAtPR5
HORVU2Hr1G125470	2H	760942536	760943734	LC_u	undescribed protein
HORVU2Hr1G125480	2H	760951322	760953839	HC_G	Signal recognition particle 54 kDa protein 2
HORVU2Hr1G125490	2H	760981882	760984878	HC_G	CsAtPR5
HORVU2Hr1G125500	2H	760988792	760990070	HC_G	Pathogenesis-related thaumatin superfamily protein
HORVU2Hr1G125510	2H	761023962	761024147	LC_TE	unknown function
HORVU2Hr1G125520	2H	761025304	761027095	HC_G	Cytochrome P450 superfamily protein
HORVU2Hr1G125530	2H	761059496	761061075	LC_TE	unknown function
HORVU2Hr1G125540	2H	761073503	761074498	LC_u	undescribed protein
HORVU2Hr1G125550	2H	761101452	761101684	LC_u	undescribed protein
HORVU2Hr1G125560	2H	761105079	761107871	LC_u	undescribed protein
HORVU2Hr1G125570	2H	761105079	761107871	LC_u	undescribed protein
HORVU2Hr1G125580	2H	761142491	761145408	HC_TE?	C2H2-like zinc finger protein
HORVU2Hr1G125590	2H	761225806	761233705	LC_U	unknown function
HORVU2Hr1G125600	2H	761249660	761250752	HC_U	unknown function
HORVU2Hr1G125610	2H	761252583	761254654	LC_TE	Retrotransposon protein
HORVU2Hr1G125620	2H	761263369	761264948	HC_TE?	C2H2-like zinc finger protein
HORVU2Hr1G125630	2H	761274163	761275764	HC_G	2-oxoglutarate (2OG) and Fe(II)-dependent oxygenase superfamily protein
HORVU2Hr1G125640	2H	761291540	761299409	HC_G	CsAtPR5
HORVU2Hr1G125650	2H	761292844	761293227	HC_U	unknown function
HORVU2Hr1G125660	2H	761321528	761321845	LC_u	undescribed protein
HORVU2Hr1G125670	2H	761321585	761329183	LC_TE?	Zinc finger protein ZPR1 homolog
HORVU2Hr1G125680	2H	761430860	761436407	HC_U	unknown function
HORVU2Hr1G125690	2H	761474249	761477889	HC_U	Protein of Unknown Function (DUF239)
HORVU2Hr1G125700	2H	761476993	761478479	LC_u	undescribed protein
HORVU2Hr1G125710	2H	761490028	761495981	LC_u	undescribed protein
HORVU2Hr1G125720	2H	761525509	761525910	LC_u	undescribed protein
HORVU2Hr1G125730	2H	761526440	761527634	LC_u	undescribed protein
HORVU2Hr1G125740	2H	761528681	761532768	HC_G	Auxin response factor 13
HORVU2Hr1G125750	2H	761559068	761561614	HC_G	Receptor-like protein kinase 5
HORVU2Hr1G125760	2H	761563688	761564307	LC_u	undescribed protein
HORVU2Hr1G125770	2H	761618814	761620213	HC_G	Pyridoxal phosphate (PLP)-dependent transferases superfamily protein
HORVU2Hr1G125780	2H	761623394	761624216	LC_u	undescribed protein
HORVU2Hr1G125790	2H	761623464	761629575	HC_G	Small glutamine-rich tetratricopeptide repeat-containing protein
HORVU2Hr1G125800	2H	761631712	761632034	HC_G	Serine/threonine-protein phosphatase 7 long form-like protein
HORVU2Hr1G125810	2H	761632165	761632287	LC_u	undescribed protein
HORVU2Hr1G125820	2H	761685512	761686042	HC_TE?	Zinc finger protein zpr1
HORVU2Hr1G125830	2H	761690805	761691255	LC_u	undescribed protein
HORVU2Hr1G125840	2H	761709477	761711996	HC_G	NBS-LRR protein
HORVU2Hr1G125850	2H	761809984	761812020	HC_G	CsAtPR5
HORVU2Hr1G125860	2H	761814931	761819220	LC_u	undescribed protein
HORVU2Hr1G125870	2H	761819736	761821035	LC_u	undescribed protein
HORVU2Hr1G125880	2H	761819817	761820879	LC_u	undescribed protein
HORVU2Hr1G125890	2H	761992273	761992756	LC_u	undescribed protein
HORVU2Hr1G125900	2H	762048374	762048673	LC_TE	unknown function
HORVU2Hr1G125910	2H	762051264	762051988	HC_G	Aldo-keto reductase family 4 member C9
HORVU2Hr1G125920	2H	762052364	762052820	HC_U	unknown function
HORVU2Hr1G125930	2H	762062810	762067409	LC_u	undescribed protein
HORVU2Hr1G125940	2H	762090295	762091125	LC_u	undescribed protein
HORVU2Hr1G125950	2H	762152138	762154679	HC_G	Protein kinase superfamily protein
HORVU2Hr1G125960	2H	762219818	762220528	LC_u	undescribed protein
HORVU2Hr1G125970	2H	762222504	762222727	LC_TE	Retrovirus-related Pol polyprotein from transposon TNT 1-94
HORVU2Hr1G125980	2H	762225252	762225692	LC_U	unknown function
HORVU2Hr1G125990	2H	762229831	762230609	LC_u	undescribed protein
HORVU2Hr1G126000	2H	762257477	762258055	HC_G	undescribed protein
HORVU2Hr1G126010	2H	762356231	762365714	HC_G	DDB1- and CUL4-associated factor homolog 1
HORVU2Hr1G126020	2H	762396005	762397150	LC_TE	Transposon Ty1-H Gag-Pol polyprotein
HORVU2Hr1G126030	2H	762412967	762414549	LC_u	undescribed protein
HORVU2Hr1G126040	2H	762462450	762470167	HC_G	NAC domain containing protein 76
HORVU2Hr1G126050	2H	762466493	762469961	LC_TE	Transposon Ty1-OL Gag-Pol polyprotein
HORVU2Hr1G126060	2H	762473343	762474110	LC_u	undescribed protein
HORVU2Hr1G126070	2H	762524157	762524369	LC_TE	Transposon protein
HORVU2Hr1G126080	2H	762526276	762529120	HC_G	NAC domain containing protein 76
HORVU2Hr1G126090	2H	762647671	762648063	LC_u	undescribed protein
HORVU2Hr1G126100	2H	762648203	762652225	HC_G	Protein NRT1/ PTR FAMILY 5.10
CCJ47222.1	2H	762648619	762651037	ncbi|HvNRT1(PTR)III-4-5	putative proton-dependent olig
CCJ47223.1	2H	762651473	762651832	ncbi|HvNRT1(PTR)III-4-3	putative proton-dependent olig
HORVU2Hr1G126110	2H	762652379	762652951	LC_u	undescribed protein
HORVU2Hr1G126120	2H	762681614	762682364	HC_G	Protein NRT1/ PTR FAMILY 5.10
HORVU2Hr1G126130	2H	762705069	762708266	HC_G	FAD/NAD(P)-binding oxidoreductase
HORVU2Hr1G126140	2H	762799210	762799778	LC_u	undescribed protein
HORVU2Hr1G126150	2H	762827281	762830345	HC_G	1-deoxy-D-xylulose 5-phosphate synthase 1
HORVU2Hr1G126160	2H	762827285	762827884	LC_u	undescribed protein
HORVU2Hr1G126170	2H	762834084	762844599	HC_U	Protein of unknown function (DUF594)
HORVU2Hr1G126180	2H	762856615	762863667	HC_U	unknown function
HORVU2Hr1G126190	2H	762884974	762885653	LC_u	undescribed protein
HORVU2Hr1G126200	2H	762888691	762892551	HC_G	Leucine-rich receptor-like protein kinase family protein
HORVU2Hr1G126210	2H	762894418	762896103	LC_TE	unknown function
HORVU2Hr1G126220	2H	762932507	762932706	HC_G	Non-specific serine/threonine protein kinase
HORVU2Hr1G126230	2H	762948938	762953829	HC_G	RING/U-box superfamily protein
HORVU2Hr1G126240	2H	762985247	762985748	HC_u	undescribed protein
HORVU2Hr1G126250	2H	762988918	762992772	HC_G	Leucine-rich repeat receptor-like protein kinase family protein
HORVU2Hr1G126260	2H	762993731	762994590	LC_u	undescribed protein
HORVU2Hr1G126270	2H	762993731	763014651	LC_u	undescribed protein
HORVU2Hr1G126280	2H	762997087	763012501	LC_u	undescribed protein
HORVU2Hr1G126290	2H	763009236	763015651	HC_U	Uncharacterised conserved protein (UCP030210)
HORVU2Hr1G126300	2H	763028813	763029821	LC_u	undescribed protein
HORVU2Hr1G126310	2H	763030237	763030558	LC_u	undescribed protein
HORVU2Hr1G126320	2H	763068669	763069446	LC_u	undescribed protein
HORVU2Hr1G126330	2H	763068669	763069446	LC_u	undescribed protein
HORVU2Hr1G126340	2H	763070723	763071609	LC_u	undescribed protein
HORVU2Hr1G126350	2H	763099080	763099933	HC_G	SCAR homolog 2
HORVU2Hr1G126360	2H	763127149	763129662	LC_u	undescribed protein
HORVU2Hr1G126370	2H	763149795	763150358	HC_u	undescribed protein
HORVU2Hr1G126380	2H	763199723	763217682	HC_G	Disease resistance protein (NBS-LRR class) family
HORVU2Hr1G126390	2H	763203996	763204284	HC_G	undescribed protein
HORVU2Hr1G126400	2H	763204441	763204837	LC_TE	Retrotransposon protein
HORVU2Hr1G126410	2H	763206913	763207301	LC_u	undescribed protein
HORVU2Hr1G126420	2H	763207414	763207619	LC_u	undescribed protein
HORVU2Hr1G126430	2H	763319071	763322424	LC_u	undescribed protein
HORVU2Hr1G126440	2H	763333005	763348847	HC_G	disease resistance family protein / LRR family protein
HORVU2Hr1G126450	2H	763362551	763362787	LC_TE	Retrotransposon protein
HORVU2Hr1G126460	2H	763401509	763401661	LC_U	unknown function
HORVU2Hr1G126470	2H	763467610	763469844	HC_G	Leucine-rich repeat receptor-like protein kinase family protein
HORVU2Hr1G126490	2H	763538813	763543592	HC_G	Protein kinase superfamily protein
HORVU2Hr1G126500	2H	763541059	763543493	LC_u	undescribed protein
HORVU2Hr1G126510	2H	763550972	763558662	HC_G	disease resistance family protein / LRR family protein
HORVU2Hr1G126520	2H	763551445	763551751	LC_u	undescribed protein
HORVU2Hr1G126530	2H	763559144	763561388	LC_u	undescribed protein
HORVU2Hr1G126540	2H	763693944	763695606	HC_G	translocon at the outer membrane of chloroplasts 64-V
HORVU2Hr1G126550	2H	763746573	763747639	HC_G	Zn-dependent hydrolase of beta-lactamase fold protein
HORVU2Hr1G126560	2H	763754880	763755894	LC_TE	unknown function
HORVU2Hr1G126570	2H	763821584	763823933	HC_G	PATATIN-like protein 4
HORVU2Hr1G126580	2H	763877006	763877263	HC_G	Protein FAR1-RELATED SEQUENCE 3
HORVU2Hr1G126590	2H	763878464	763878987	LC_u	undescribed protein
HORVU2Hr1G126600	2H	763885160	763888302	HC_G	Protein SYS1 homolog
HORVU2Hr1G126610	2H	763960551	763972812	HC_G	transportin 1
HORVU2Hr1G126620	2H	763960649	763961361	LC_u	undescribed protein
HORVU2Hr1G126630	2H	764036292	764037329	LC_TE	Transposon protein
HORVU2Hr1G126640	2H	764045393	764045814	HC_G	translocon at the outer membrane of chloroplasts 64-V
HORVU2Hr1G126650	2H	764051631	764052511	HC_G	amidase 1
HORVU2Hr1G126660	2H	764066166	764068524	HC_G	PATATIN-like protein 4
HORVU2Hr1G126670	2H	764069607	764070999	LC_TE	Transposon protein
HORVU2Hr1G126680	2H	764088260	764089173	LC_u	undescribed protein
HORVU2Hr1G126690	2H	764279329	764290102	HC_G	Acyl-CoA N-acyltransferase with RING/FYVE/PHD-type zinc finger protein
HORVU2Hr1G126700	2H	764279385	764282382	LC_u	undescribed protein
HORVU2Hr1G126720	2H	764378805	764380707	HC_G	Chitinase 12
HORVU2Hr1G126730	2H	764420452	764424390	HC_G	C2 calcium/lipid-binding plant phosphoribosyltransferase family protein
HORVU2Hr1G126740	2H	764571007	764574276	HC_G	Chitinase family protein
AAA56787.1	2H	764572992	764573990	ncbi|CHI33	chitinase
HORVU2Hr1G126750	2H	764585667	764594323	HC_G	DNA-directed RNA polymerase II subunit 1
HORVU2Hr1G126760	2H	764637921	764638247	HC_G	Chitinase 12
HORVU2Hr1G126770	2H	764659682	764662501	LC_u	undescribed protein
HORVU2Hr1G126780	2H	764740554	764743362	LC_u	undescribed protein
HORVU2Hr1G126790	2H	764845211	764846307	LC_u	undescribed protein
HORVU2Hr1G126800	2H	764857492	764859404	HC_G	FAR1-related sequence 5
HORVU2Hr1G126810	2H	765050410	765159289	HC_G	receptor kinase 1
HORVU2Hr1G126820	2H	765053233	765053802	LC_u	undescribed protein
HORVU2Hr1G126830	2H	765053377	765054343	LC_u	undescribed protein
HORVU2Hr1G126840	2H	765057966	765058706	LC_u	undescribed protein
HORVU2Hr1G126850	2H	765066649	765068201	LC_TE	Transposon protein
HORVU2Hr1G126860	2H	765073279	765074638	LC_TE	Retrotransposon protein
HORVU2Hr1G126870	2H	765156820	765157404	HC_G	Autophagy-related protein 7
HORVU2Hr1G126880	2H	765246329	765246896	LC_u	undescribed protein
HORVU2Hr1G126890	2H	765434709	765435276	LC_u	undescribed protein
HORVU2Hr1G126900	2H	765486881	765487987	LC_TE	unknown function
HORVU2Hr1G126910	2H	765518641	765518952	LC_u	undescribed protein
HORVU2Hr1G126920	2H	765523123	765523341	LC_TE	Retrotransposon protein
HORVU2Hr1G126930	2H	765605271	765608372	HC_G	CsAtPR5
HORVU2Hr1G126940	2H	765627839	765634298	HC_G	phosphatidylinositol-4-phosphate 5-kinase family protein
JHI-Hv50k-2016-147232	2H	765628800	765628801
HORVU2Hr1G126950	2H	765634629	765637443	HC_G	EamA-like transporter family protein
HORVU2Hr1G126960	2H	765665646	765666966	HC_G	CsAtPR5
HORVU2Hr1G126970	2H	765717517	765717848	LC_u	undescribed protein
HORVU2Hr1G126980	2H	765723631	765724784	HC_u	undescribed protein
HORVU2Hr1G126990	2H	765727790	765728039	LC_TE	unknown function
HORVU2Hr1G127000	2H	765727924	765728196	LC_u	undescribed protein
HORVU2Hr1G127010	2H	765728706	765729641	LC_TE	Retrotransposon protein
HORVU2Hr1G127020	2H	765729737	765730087	HC_U	unknown function
HORVU2Hr1G127030	2H	765730088	765730234	HC_G	Serine/threonine-protein kinase SMG1
HORVU2Hr1G127040	2H	765730322	765730750	HC_U	unknown function
HORVU2Hr1G127050	2H	765746141	765746407	LC_u	undescribed protein
HORVU2Hr1G127060	2H	765749699	765752266	HC_G	EamA-like transporter family protein
HORVU2Hr1G127070	2H	765752637	765758046	HC_G	phosphatidylinositol-4-phosphate 5-kinase family protein
HORVU2Hr1G127100	2H	765910275	765919163	HC_G	Leucine-rich receptor-like protein kinase family protein
HORVU2Hr1G127090	2H	765910275	765917856	HC_G	tubulin folding cofactor B
HORVU2Hr1G127110	2H	765919366	765920959	LC_u	undescribed protein
HORVU2Hr1G127120	2H	765936571	765937404	HC_G	tubulin folding cofactor B
HORVU2Hr1G127130	2H	765943371	765945953	HC_U	unknown function
HORVU2Hr1G127140	2H	765970232	766051910	HC_G	rRNA N-glycosidase
HORVU2Hr1G127150	2H	766023361	766023581	LC_u	undescribed protein
HORVU2Hr1G127160	2H	766024144	766026591	HC_U	Plant protein of unknown function (DUF247)
HORVU2Hr1G127170	2H	766073646	766074774	LC_u	undescribed protein
HORVU2Hr1G127180	2H	766077529	766078615	LC_u	undescribed protein
HORVU2Hr1G127190	2H	766081548	766084908	HC_TE?	RING/FYVE/PHD zinc finger superfamily protein
HORVU2Hr1G127200	2H	766084135	766084268	LC_u	undescribed protein
HORVU2Hr1G127210	2H	766098911	766100937	HC_U	Plant protein of unknown function (DUF247)
HORVU2Hr1G127220	2H	766141777	766145430	HC_G	S-adenosyl-L-methionine-dependent methyltransferases superfamily protein
HORVU2Hr1G127230	2H	766285098	766286125	HC_U	unknown function
HORVU2Hr1G127240	2H	766302071	766302457	LC_u	undescribed protein
HORVU2Hr1G127250	2H	766313033	766318728	HC_G	proteinaceous RNase P 1
HORVU2Hr1G127260	2H	766374949	766376653	HC_G	Cytochrome P450 superfamily protein
HORVU2Hr1G127270	2H	766793046	766802019	HC_G	Fatty acyl-CoA reductase 1
HORVU2Hr1G127280	2H	766808018	766811887	HC_G	Fatty acid hydroxylase superfamily
HORVU2Hr1G127290	2H	766950696	766951358	LC_u	undescribed protein
HORVU2Hr1G127300	2H	766950819	766984667	LC_u	undescribed protein
HORVU2Hr1G127310	2H	766951868	766952492	LC_u	undescribed protein
HORVU2Hr1G127320	2H	766960183	766960727	HC_U	unknown function
HORVU2Hr1G127330	2H	766979257	766979426	LC_u	undescribed protein
HORVU2Hr1G127340	2H	767015612	767022622	HC_TE?	DNA helicase INO80
HORVU2Hr1G127350	2H	767038057	767038632	LC_TE	Retrotransposon protein
HORVU2Hr1G127360	2H	767045323	767047523	HC_G	GATA transcription factor 26
HORVU2Hr1G127370	2H	767055443	767058314	HC_G	GATA transcription factor 26
HORVU2Hr1G127380	2H	767119300	767119760	LC_u	undescribed protein
HORVU2Hr1G127390	2H	767128848	767129364	LC_u	undescribed protein
HORVU2Hr1G127410	2H	767176180	767180372	LC_u	undescribed protein
HORVU2Hr1G127420	2H	767194074	767194571	HC_G	L-tyrosine decarboxylase
HORVU2Hr1G127430	2H	767194938	767195477	HC_G	L-tyrosine decarboxylase
HORVU2Hr1G127440	2H	767240974	767272689	HC_G	purple acid phosphatase 22
HORVU2Hr1G127450	2H	767270220	767270483	LC_TE	Retrotransposon protein
HORVU2Hr1G127460	2H	767270498	767271424	LC_TE	Transposon Ty1-OL Gag-Pol polyprotein
HORVU2Hr1G127470	2H	767272800	767273543	HC_G	L-tyrosine decarboxylase
HORVU2Hr1G127480	2H	767283074	767284606	HC_G	Peroxidase superfamily protein
HORVU2Hr1G127490	2H	767291654	767297727	HC_G	Disease resistance protein (CC-NBS-LRR class) family
HORVU2Hr1G127500	2H	767299110	767302511	HC_G	Magnesium transporter NIPA2
HORVU2Hr1G127510	2H	767324812	767327115	HC_G	NAC domain containing protein 2
HORVU2Hr1G127520	2H	767329515	767331868	HC_G	Ras-related protein Rab-18-B
HORVU2Hr1G127530	2H	767333366	767335854	HC_G	purine permease 3
HORVU2Hr1G127540	2H	767354103	767356561	HC_G	Ras-related protein Rab-18-B
HORVU2Hr1G127550	2H	767359350	767361271	HC_G	NAC domain containing protein 2
HORVU2Hr1G127560	2H	767372547	767372965	HC_G	CYTOCHROME C-1
HORVU2Hr1G127570	2H	767375762	767376146	LC_u	undescribed protein
HORVU2Hr1G127580	2H	767379325	767379827	LC_u	undescribed protein
HORVU2Hr1G127590	2H	767397397	767432386	HC_G	CBL-interacting serine/threonine-protein kinase 23
HORVU2Hr1G127600	2H	767415623	767416128	LC_u	undescribed protein
HORVU2Hr1G127610	2H	767423202	767423596	HC_G	purine permease 3
HORVU2Hr1G127620	2H	767429339	767429979	HC_G	Hydrolase
HORVU2Hr1G127630	2H	767502471	767503651	HC_G	CYTOCHROME C-1
HORVU2Hr1G127640	2H	767599065	767599305	HC_G	29 kDa ribonucleoprotein B
HORVU2Hr1G127650	2H	767602920	767604451	HC_G	Peroxidase superfamily protein
HORVU2Hr1G127660	2H	767638865	767639509	HC_G	germin-like protein 1
HORVU2Hr1G127670	2H	767719038	767719928	HC_G	germin-like protein 1
HORVU2Hr1G127680	2H	767808284	767810178	HC_G	Core-2/I-branching beta-1
HORVU2Hr1G127690	2H	767854187	767854640	HC_G	tRNA-specific adenosine deaminase 1
HORVU2Hr1G127700	2H	767877369	767881254	HC_G	Histone-lysine N-methyltransferase 2A
HORVU2Hr1G127710	2H	767881836	767883568	LC_u	undescribed protein
HORVU2Hr1G127720	2H	767882846	767958541	HC_G	Protein of unknown function (DUF810)
HORVU2Hr1G127730	2H	767902026	767902277	HC_G	ATP synthase subunit alpha
HORVU2Hr1G127740	2H	767937297	767941613	HC_G	Dolichyl-diphosphooligosaccharide--protein glycosyltransferase subunit 1B
HORVU2Hr1G127750	2H	767999964	768001182	HC_G	Pentatricopeptide repeat-containing protein
HORVU2Hr1G127760	2H	768037086	768038263	LC_u	undescribed protein
HORVU2Hr1G127770	2H	768039612	768043353	HC_G	Histone-lysine N-methyltransferase 2A

## Sheet: Qrbg_3H_1
QTL Qrbg_3H_1 identified in MAGIC 1+2 with the peak marker located at 21 Mbp
Gene ID	Chromosome	Physical location [bp]		Gene class	Annotation
HORVU3Hr1G007250	3H	17551534	17559738	HC_G	Ankyrin repeat family protein
HORVU3Hr1G007260	3H	17553366	17557292	HC_G	Protein kinase APK1B
HORVU3Hr1G007270	3H	17563495	17582727	HC_G	Forkhead-associated (FHA) domain-containing protein
HORVU3Hr1G007280	3H	17608750	17614286	HC_G	Delta(7)-sterol-C5(6)-desaturase 1
HORVU3Hr1G007290	3H	17670260	17672803	HC_G	Calmodulin-binding protein
HORVU3Hr1G007300	3H	17683932	17686234	LC_u	undescribed protein
HORVU3Hr1G007310	3H	17686350	17687545	LC_u	undescribed protein
HORVU3Hr1G007320	3H	17687736	17688625	LC_u	undescribed protein
HORVU3Hr1G007330	3H	17704464	17706848	HC_G	Forkhead-associated (FHA) domain-containing protein
HORVU3Hr1G007340	3H	17727648	17728289	LC_TE	unknown function
HORVU3Hr1G007350	3H	17735424	17735924	LC_TE	unknown function
HORVU3Hr1G007360	3H	17777879	17778406	LC_TE	unknown function
HORVU3Hr1G007370	3H	17804389	17805356	LC_U	unknown function
HORVU3Hr1G007380	3H	17804626	17805215	HC_G	16.9 kDa class I heat shock protein 2
HORVU3Hr1G007390	3H	17805578	17807558	HC_G	Protein FAR1-RELATED SEQUENCE 5
HORVU3Hr1G007400	3H	17810059	17811052	LC_u	undescribed protein
HORVU3Hr1G007410	3H	17816149	17820478	HC_G	Aldose reductase
HORVU3Hr1G007420	3H	17823353	17824988	HC_G	calmodulin like 23
HORVU3Hr1G007430	3H	17825984	17826445	LC_u	undescribed protein
HORVU3Hr1G007440	3H	17828909	17829907	LC_u	undescribed protein
HORVU3Hr1G007450	3H	17834641	17834779	HC_U	unknown function
HORVU3Hr1G007460	3H	17886386	17889152	HC_G	Endo-1
HORVU3Hr1G007470	3H	17896612	17899944	HC_G	Endo-1
HORVU3Hr1G007480	3H	17922567	17925018	HC_U	unknown protein; BEST Arabidopsis thaliana protein match is: unknown protein .
HORVU3Hr1G007490	3H	17923495	17924717	LC_u	undescribed protein
HORVU3Hr1G007500	3H	17947312	17954225	HC_G	16.9 kDa class I heat shock protein 1
HORVU3Hr1G007510	3H	17950843	17951475	LC_U	unknown function
HORVU3Hr1G007520	3H	17952468	17953343	LC_u	undescribed protein
HORVU3Hr1G007530	3H	17955161	17955355	HC_G	U-box domain-containing protein 4
HORVU3Hr1G007540	3H	17959927	17980985	HC_G	Protein kinase superfamily protein
HORVU3Hr1G007550	3H	17973975	17974306	LC_u	undescribed protein
HORVU3Hr1G007560	3H	17981823	17986212	HC_G	Chromosome 3B
HORVU3Hr1G007570	3H	17994078	17995763	HC_G	O-methyltransferase family protein
HORVU3Hr1G007580	3H	18003576	18005443	HC_G	COBRA-like protein 5
HORVU3Hr1G007590	3H	18016429	18021773	HC_G	Protein kinase superfamily protein
HORVU3Hr1G007600	3H	18022968	18029159	LC_U	Chromosome 3B
HORVU3Hr1G007610	3H	18038412	18038648	LC_u	undescribed protein
HORVU3Hr1G007620	3H	18086092	18087231	LC_u	undescribed protein
HORVU3Hr1G007630	3H	18094187	18094478	LC_u	undescribed protein
HORVU3Hr1G007640	3H	18115695	18116086	LC_u	undescribed protein
HORVU3Hr1G007650	3H	18118313	18122252	LC_u	undescribed protein
HORVU3Hr1G007660	3H	18133475	18140310	LC_U	Chromosome 3B
HORVU3Hr1G007670	3H	18134897	18135937	LC_u	undescribed protein
HORVU3Hr1G007680	3H	18200609	18381095	HC_G	receptor-like protein kinase 4
HORVU3Hr1G007690	3H	18201526	18203567	LC_u	undescribed protein
HORVU3Hr1G007700	3H	18204045	18212736	LC_TE?	unknown function
HORVU3Hr1G007710	3H	18216198	18216522	LC_u	undescribed protein
HORVU3Hr1G007720	3H	18237998	18252471	HC_G	receptor-like protein kinase 4
HORVU3Hr1G007730	3H	18263669	18263998	LC_TE	Retrotransposon protein
HORVU3Hr1G007740	3H	18268175	18269698	HC_G	receptor-like protein kinase 4
HORVU3Hr1G007750	3H	18331467	18331993	LC_u	undescribed protein
HORVU3Hr1G007760	3H	18332309	18332845	LC_U	Chromosome 3B
HORVU3Hr1G007770	3H	18386741	18389895	HC_G	receptor-like protein kinase 4
HORVU3Hr1G007780	3H	18393657	18398908	HC_G	receptor-like protein kinase 4
HORVU3Hr1G007790	3H	18435881	18436951	HC_G	Chromosome 3B
HORVU3Hr1G007800	3H	18437922	18438545	LC_u	undescribed protein
HORVU3Hr1G007810	3H	18459502	18460396	LC_u	undescribed protein
HORVU3Hr1G007820	3H	18461437	18462182	LC_u	undescribed protein
HORVU3Hr1G007830	3H	18478512	18484134	HC_G	Histone-lysine N-methyltransferase EZ2
HORVU3Hr1G007840	3H	18478533	18480057	LC_u	undescribed protein
HORVU3Hr1G007850	3H	18490251	18490711	LC_u	undescribed protein
HORVU3Hr1G007860	3H	18499979	18502335	LC_TE	Retrotransposon protein
HORVU3Hr1G007870	3H	18503865	18504351	LC_u	undescribed protein
HORVU3Hr1G007880	3H	18504719	18506817	LC_U	Chromosome 3B
HORVU3Hr1G007890	3H	18506957	18507898	LC_u	undescribed protein
HORVU3Hr1G007900	3H	18522903	18528154	HC_G	receptor-like protein kinase 4
HORVU3Hr1G007910	3H	18531892	18534788	HC_G	receptor-like protein kinase 4
HORVU3Hr1G007920	3H	18540667	18551485	HC_G	receptor-like protein kinase 4
HORVU3Hr1G007930	3H	18545791	18547951	LC_u	undescribed protein
HORVU3Hr1G007940	3H	18574869	18575567	HC_G	Class I glutamine amidotransferase-like superfamily protein
HORVU3Hr1G007950	3H	18585501	18586336	LC_u	undescribed protein
HORVU3Hr1G007960	3H	18600792	18603061	HC_G	Class I glutamine amidotransferase-like superfamily protein
HORVU3Hr1G007970	3H	18613821	18616074	HC_G	Class I glutamine amidotransferase-like superfamily protein
HORVU3Hr1G007980	3H	18618116	18621675	HC_G	D-Ala-D/L-Ala epimerase
HORVU3Hr1G007990	3H	18723272	18723538	HC_G	RING/U-box superfamily protein
HORVU3Hr1G008000	3H	18726564	18730090	LC_u	undescribed protein
HORVU3Hr1G008010	3H	18730493	18732343	LC_u	undescribed protein
HORVU3Hr1G008020	3H	18741633	18742744	LC_u	undescribed protein
HORVU3Hr1G008030	3H	18743782	18746362	LC_u	undescribed protein
HORVU3Hr1G008040	3H	18765110	18766316	LC_u	undescribed protein
HORVU3Hr1G008050	3H	18767144	18767960	LC_u	undescribed protein
HORVU3Hr1G008060	3H	18769064	18769869	HC_G	Myosin-J heavy chain
HORVU3Hr1G008070	3H	18786842	18788174	LC_u	undescribed protein
HORVU3Hr1G008080	3H	18788313	18789129	LC_u	undescribed protein
HORVU3Hr1G008090	3H	18789356	18790354	LC_u	undescribed protein
HORVU3Hr1G008100	3H	18791019	18791519	LC_u	undescribed protein
HORVU3Hr1G008110	3H	18805591	18807057	LC_u	undescribed protein
HORVU3Hr1G008120	3H	18807486	18808326	LC_u	undescribed protein
HORVU3Hr1G008130	3H	18808425	18809238	LC_u	undescribed protein
HORVU3Hr1G008140	3H	18809695	18811572	LC_u	undescribed protein
HORVU3Hr1G008150	3H	18811990	18813903	LC_u	undescribed protein
HORVU3Hr1G008160	3H	18821158	18822225	LC_u	undescribed protein
HORVU3Hr1G008170	3H	18823475	18824355	LC_u	undescribed protein
HORVU3Hr1G008180	3H	18825527	18827062	LC_u	undescribed protein
HORVU3Hr1G008190	3H	18827609	18828053	LC_u	undescribed protein
HORVU3Hr1G008200	3H	18829490	18831197	LC_u	undescribed protein
HORVU3Hr1G008210	3H	18831316	18834041	LC_u	undescribed protein
HORVU3Hr1G008220	3H	18834106	18834768	LC_u	undescribed protein
HORVU3Hr1G008230	3H	18834848	18835680	LC_u	undescribed protein
HORVU3Hr1G008240	3H	18841240	18841756	LC_u	undescribed protein
HORVU3Hr1G008250	3H	18853532	18855120	LC_TE	unknown function
HORVU3Hr1G008260	3H	18871775	18872283	LC_u	undescribed protein
HORVU3Hr1G008270	3H	18872483	18872973	LC_u	undescribed protein
HORVU3Hr1G008280	3H	18875273	18880078	HC_G	GDSL esterase/lipase
HORVU3Hr1G008290	3H	18876751	18877855	LC_u	undescribed protein
HORVU3Hr1G008300	3H	18909758	18910844	LC_u	undescribed protein
HORVU3Hr1G008310	3H	18927556	18927987	HC_G	Octicosapeptide/Phox/Bem1p family protein
HORVU3Hr1G008320	3H	18950926	18951629	LC_u	undescribed protein
HORVU3Hr1G008330	3H	18951742	18952882	LC_u	undescribed protein
HORVU3Hr1G008340	3H	18952960	18953936	LC_u	undescribed protein
HORVU3Hr1G008350	3H	18954111	18956690	LC_u	undescribed protein
HORVU3Hr1G008360	3H	18956795	18962124	LC_TE	Retrotransposon protein
HORVU3Hr1G008370	3H	18962244	18962705	LC_u	undescribed protein
HORVU3Hr1G008380	3H	18972975	18974257	LC_u	undescribed protein
HORVU3Hr1G008390	3H	18979788	18980024	LC_TE	Retrotransposon protein
HORVU3Hr1G008400	3H	19016502	19019476	HC_G	Reticulon family protein
HORVU3Hr1G008410	3H	19020908	19021752	LC_u	undescribed protein
HORVU3Hr1G008420	3H	19022221	19025999	HC_G	Octicosapeptide/Phox/Bem1p family protein
HORVU3Hr1G008430	3H	19067757	19071029	HC_G	lipid phosphate phosphatase 3
HORVU3Hr1G008440	3H	19071830	19073258	LC_u	undescribed protein
HORVU3Hr1G008450	3H	19079458	19080217	LC_u	undescribed protein
HORVU3Hr1G008460	3H	19081237	19081812	HC_G	30S ribosomal protein S12
HORVU3Hr1G008470	3H	19089635	19090672	LC_U	Chromosome 3B
HORVU3Hr1G008480	3H	19119321	19120256	LC_u	undescribed protein
HORVU3Hr1G008490	3H	19121534	19121966	LC_u	undescribed protein
HORVU3Hr1G008500	3H	19122614	19125363	LC_u	undescribed protein
HORVU3Hr1G008510	3H	19125725	19126507	LC_u	undescribed protein
HORVU3Hr1G008520	3H	19166099	19167827	LC_u	undescribed protein
HORVU3Hr1G008530	3H	19169149	19170477	LC_u	undescribed protein
HORVU3Hr1G008540	3H	19170647	19171311	LC_u	undescribed protein
HORVU3Hr1G008550	3H	19173537	19175433	LC_TE	Retrotransposon protein
HORVU3Hr1G008560	3H	19175805	19178287	LC_TE	Retrotransposon protein
HORVU3Hr1G008570	3H	19178422	19178806	LC_u	undescribed protein
HORVU3Hr1G008580	3H	19179042	19181185	LC_u	undescribed protein
HORVU3Hr1G008590	3H	19185092	19187472	LC_U	Chromosome 3B
HORVU3Hr1G008600	3H	19189601	19190539	LC_u	undescribed protein
HORVU3Hr1G008610	3H	19194594	19194949	LC_u	undescribed protein
HORVU3Hr1G008620	3H	19200500	19200760	LC_TE	unknown function
HORVU3Hr1G008630	3H	19201106	19201351	LC_U	unknown function
HORVU3Hr1G008640	3H	19209122	19210167	LC_u	undescribed protein
HORVU3Hr1G008650	3H	19385914	19386377	LC_U	unknown function
HORVU3Hr1G008660	3H	19402899	19403914	LC_U	Chromosome 3B
HORVU3Hr1G008670	3H	19417062	19417300	LC_u	undescribed protein
HORVU3Hr1G008680	3H	19417516	19423227	HC_u	undescribed protein
HORVU3Hr1G008690	3H	19418412	19418827	LC_u	undescribed protein
HORVU3Hr1G008700	3H	19420996	19422697	LC_u	undescribed protein
HORVU3Hr1G008710	3H	19424433	19427075	HC_G	Histidine-containing phosphotransfer protein 2
HORVU3Hr1G008720	3H	19450149	19450745	LC_u	undescribed protein
HORVU3Hr1G008730	3H	19452710	19453361	LC_u	undescribed protein
HORVU3Hr1G008740	3H	19454052	19454544	LC_u	undescribed protein
HORVU3Hr1G008750	3H	19455442	19456085	LC_u	undescribed protein
HORVU3Hr1G008760	3H	19498397	19498864	LC_u	undescribed protein
HORVU3Hr1G008770	3H	19512738	19513524	LC_u	undescribed protein
HORVU3Hr1G008780	3H	19513666	19514826	LC_u	undescribed protein
HORVU3Hr1G008790	3H	19543389	19544113	LC_u	undescribed protein
HORVU3Hr1G008800	3H	19545148	19545982	LC_u	undescribed protein
HORVU3Hr1G008810	3H	19586614	19587282	LC_u	undescribed protein
HORVU3Hr1G008820	3H	19589259	19590454	LC_u	undescribed protein
HORVU3Hr1G008840	3H	19594093	19594706	LC_u	undescribed protein
HORVU3Hr1G008850	3H	19602811	19603382	LC_TE	Retrotransposon protein
HORVU3Hr1G008860	3H	19615525	19615898	LC_TE	unknown function
HORVU3Hr1G008870	3H	19617791	19619077	LC_u	undescribed protein
HORVU3Hr1G008880	3H	19619613	19620706	LC_u	undescribed protein
HORVU3Hr1G008890	3H	19635634	19639549	LC_u	undescribed protein
HORVU3Hr1G008900	3H	19637728	19639549	LC_u	undescribed protein
HORVU3Hr1G008910	3H	19641300	19641925	LC_TE	Retrotransposon protein
HORVU3Hr1G008920	3H	19642052	19643581	LC_U	unknown function
HORVU3Hr1G008930	3H	19643686	19644253	LC_u	undescribed protein
HORVU3Hr1G008940	3H	19646039	19646998	HC_G	Delta(8)-fatty-acid desaturase 2
HORVU3Hr1G008950	3H	19657579	19658587	LC_u	undescribed protein
HORVU3Hr1G008960	3H	19665283	19670912	LC_TE	Gag-pol polyprotein
HORVU3Hr1G008970	3H	19697088	19697896	LC_U	unknown function
HORVU3Hr1G008980	3H	19697954	19699096	LC_u	undescribed protein
HORVU3Hr1G008990	3H	19746485	19746862	LC_u	undescribed protein
HORVU3Hr1G009000	3H	19747996	19748945	LC_u	undescribed protein
HORVU3Hr1G009010	3H	19751856	19752736	LC_u	undescribed protein
HORVU3Hr1G009020	3H	19758795	19759013	LC_U	unknown function
HORVU3Hr1G009030	3H	19823221	19824032	LC_u	undescribed protein
HORVU3Hr1G009040	3H	19825717	19826811	LC_u	undescribed protein
HORVU3Hr1G009050	3H	19829436	19830455	LC_u	undescribed protein
HORVU3Hr1G009060	3H	19841244	19841670	HC_G	Histidine kinase CKI1
HORVU3Hr1G009070	3H	19847042	19848763	LC_TE	Retrotransposon protein
HORVU3Hr1G009080	3H	19852672	19853118	LC_u	undescribed protein
HORVU3Hr1G009090	3H	19856018	19857391	LC_u	undescribed protein
HORVU3Hr1G009100	3H	19856018	19857391	LC_u	undescribed protein
HORVU3Hr1G009110	3H	19866965	19868462	HC_u	undescribed protein
HORVU3Hr1G009120	3H	19867364	19868462	LC_u	undescribed protein
HORVU3Hr1G009130	3H	19869315	19869685	HC_U	Protein of unknown function (DUF1218)
HORVU3Hr1G009140	3H	19871075	19872287	LC_u	undescribed protein
HORVU3Hr1G009150	3H	19878497	19879367	LC_u	undescribed protein
HORVU3Hr1G009160	3H	19878497	19879965	LC_u	undescribed protein
HORVU3Hr1G009170	3H	19880044	19881988	LC_u	undescribed protein
HORVU3Hr1G009180	3H	19882142	19883297	LC_u	undescribed protein
HORVU3Hr1G009190	3H	19882515	19882907	LC_u	undescribed protein
HORVU3Hr1G009200	3H	19884683	19885545	LC_u	undescribed protein
HORVU3Hr1G009210	3H	19885742	19888789	HC_G	Photosystem I reaction center subunit XI
HORVU3Hr1G009220	3H	19897266	19897850	LC_TE	unknown function
HORVU3Hr1G009230	3H	19900547	19902107	LC_u	undescribed protein
HORVU3Hr1G009240	3H	19903086	19908363	HC_G	FAR1-related sequence 5
HORVU3Hr1G009250	3H	19908486	19908886	LC_u	undescribed protein
HORVU3Hr1G009260	3H	19914651	19915219	LC_u	undescribed protein
HORVU3Hr1G009270	3H	19920806	19921980	LC_u	undescribed protein
HORVU3Hr1G009280	3H	19922477	19922997	LC_u	undescribed protein
HORVU3Hr1G009290	3H	19923899	19924480	LC_u	undescribed protein
HORVU3Hr1G009300	3H	19962726	19963322	LC_u	undescribed protein
HORVU3Hr1G009310	3H	19982810	19983204	LC_u	undescribed protein
HORVU3Hr1G009320	3H	19983893	19984588	HC_G	Non-specific lipid-transfer protein 4.1
HORVU3Hr1G009330	3H	19997357	19997903	HC_G	auxin response factor 19
HORVU3Hr1G009340	3H	19998517	20001169	HC_G	ENTH/ANTH/VHS superfamily protein
HORVU3Hr1G009350	3H	20007262	20007750	HC_G	Universal stress protein family protein
HORVU3Hr1G009360	3H	20026353	20201668	HC_G	Non-specific lipid-transfer protein 4.1
HORVU3Hr1G009370	3H	20026465	20201833	HC_G	Non-specific lipid-transfer protein 4.1
HORVU3Hr1G009380	3H	20042753	20043441	LC_u	undescribed protein
HORVU3Hr1G009390	3H	20089735	20089975	LC_u	undescribed protein
HORVU3Hr1G009400	3H	20115549	20116092	LC_u	undescribed protein
HORVU3Hr1G009410	3H	20118249	20120724	LC_u	undescribed protein
HORVU3Hr1G009420	3H	20118298	20118791	LC_u	undescribed protein
AAA86694.1	3H	20121048	20121395	ncbi|-	phospholipid transfer protein
HORVU3Hr1G009430	3H	20122270	20123487	LC_u	undescribed protein
HORVU3Hr1G009440	3H	20149411	20149636	HC_G	Non-specific lipid-transfer protein 3
HORVU3Hr1G009450	3H	20160729	20160969	LC_u	undescribed protein
HORVU3Hr1G009460	3H	20176441	20177056	LC_u	undescribed protein
AAB05812.1	3H	20177287	20177634	ncbi|blt4.9	lipid transfer protein
HORVU3Hr1G009470	3H	20202356	20202535	HC_G	Serine carboxypeptidase-like 18
HORVU3Hr1G009480	3H	20205233	20205672	LC_u	undescribed protein
HORVU3Hr1G009490	3H	20255189	20546699	HC_G	Non-specific lipid-transfer protein 4.2
HORVU3Hr1G009500	3H	20349538	20349891	LC_u	undescribed protein
HORVU3Hr1G009510	3H	20397385	20537358	HC_G	Non-specific lipid-transfer protein 4.2
HORVU3Hr1G009520	3H	20397385	20537616	HC_G	Non-specific lipid-transfer protein 4.2
HORVU3Hr1G009530	3H	20401377	20401752	LC_u	undescribed protein
HORVU3Hr1G009540	3H	20498954	20501267	LC_u	undescribed protein
HORVU3Hr1G009550	3H	20502576	20503626	LC_u	undescribed protein
HORVU3Hr1G009560	3H	20503965	20505366	HC_G	Non-specific lipid-transfer protein 4.1
HORVU3Hr1G009570	3H	20542860	20543339	LC_u	undescribed protein
AAB05812.1	3H	20545639	20545986	ncbi|blt4.9	lipid transfer protein
HORVU3Hr1G009580	3H	20625771	20626218	LC_u	undescribed protein
HORVU3Hr1G009590	3H	20626815	20628311	LC_u	undescribed protein
HORVU3Hr1G009600	3H	20642135	20644317	LC_u	undescribed protein
HORVU3Hr1G009610	3H	20645413	20645727	LC_TE	Retrotransposon protein
HORVU3Hr1G009620	3H	20648915	20649698	LC_u	undescribed protein
HORVU3Hr1G009630	3H	20650051	20651303	LC_u	undescribed protein
HORVU3Hr1G009640	3H	20652150	20653028	LC_TE	Retrotransposon protein
HORVU3Hr1G009650	3H	20713457	20714332	HC_U	unknown function
HORVU3Hr1G009660	3H	20714459	20715197	LC_u	undescribed protein
HORVU3Hr1G009670	3H	20715794	20716030	LC_TE	unknown function
HORVU3Hr1G009680	3H	20716729	20719697	LC_u	undescribed protein
HORVU3Hr1G009690	3H	20719834	20721043	LC_u	undescribed protein
HORVU3Hr1G009700	3H	20723790	20724787	LC_u	undescribed protein
HORVU3Hr1G009710	3H	20729350	20730835	LC_u	undescribed protein
HORVU3Hr1G009720	3H	20731111	20731631	LC_u	undescribed protein
HORVU3Hr1G009730	3H	20732035	20732911	LC_u	undescribed protein
HORVU3Hr1G009740	3H	20736333	20736985	LC_u	undescribed protein
HORVU3Hr1G009750	3H	20766820	20767416	LC_u	undescribed protein
HORVU3Hr1G009760	3H	20770164	20771099	LC_u	undescribed protein
HORVU3Hr1G009770	3H	20772222	20773972	LC_u	undescribed protein
HORVU3Hr1G009780	3H	20774781	20775445	LC_u	undescribed protein
HORVU3Hr1G009790	3H	20819626	20826316	LC_u	undescribed protein
AEM44693.1	3H	20819853	20821934	ncbi|CBL8	calcineurin B-like protein 8
HORVU3Hr1G009800	3H	20838427	20839479	LC_u	undescribed protein
HORVU3Hr1G009810	3H	20871455	20872656	LC_U	unknown function
HORVU3Hr1G009820	3H	20873216	20874864	LC_u	undescribed protein
HORVU3Hr1G009830	3H	20876887	20877686	LC_u	undescribed protein
HORVU3Hr1G009840	3H	20878094	20878726	LC_u	undescribed protein
HORVU3Hr1G009850	3H	20879794	20880706	LC_u	undescribed protein
HORVU3Hr1G009860	3H	20883914	20885563	LC_u	undescribed protein
HORVU3Hr1G009870	3H	20885648	20886454	LC_u	undescribed protein
HORVU3Hr1G009880	3H	20894698	20895097	LC_TE	unknown function
HORVU3Hr1G009890	3H	20907935	20908923	LC_TE	BED zinc finger family protein
HORVU3Hr1G009900	3H	20912311	20913355	LC_u	undescribed protein
HORVU3Hr1G009910	3H	20915078	20915866	LC_u	undescribed protein
HORVU3Hr1G009920	3H	20916485	20917136	LC_u	undescribed protein
HORVU3Hr1G009930	3H	20917512	20918302	LC_u	undescribed protein
HORVU3Hr1G009940	3H	20920110	20923528	HC_G	Galactosyltransferase family protein
HORVU3Hr1G009950	3H	20937205	20937687	LC_u	undescribed protein
HORVU3Hr1G009960	3H	20940933	20941589	HC_G	COBRA-like protein 5
HORVU3Hr1G009970	3H	20945236	20945906	LC_u	undescribed protein
HORVU3Hr1G009980	3H	20950438	21020077	HC_G	Eukaryotic aspartyl protease family protein
HORVU3Hr1G009990	3H	20952903	20954356	LC_u	undescribed protein
HORVU3Hr1G010000	3H	21016046	21016712	LC_u	undescribed protein
BOPA2_12_30192	3H	21019740	21019741
HORVU3Hr1G010010	3H	21022225	21025180	LC_TE?	Protein transport protein SEC24
HORVU3Hr1G010020	3H	21024750	21026689	LC_u	undescribed protein
HORVU3Hr1G010030	3H	21035861	21040364	HC_G	Repressor of RNA polymerase III transcription
HORVU3Hr1G010040	3H	21044745	21045392	LC_u	undescribed protein
HORVU3Hr1G010050	3H	21045456	21047662	LC_u	undescribed protein
HORVU3Hr1G010060	3H	21150146	21151741	HC_G	AP2/B3 transcription factor family protein
HORVU3Hr1G010070	3H	21178252	21186063	HC_G	Leucine-rich repeat protein kinase family protein
HORVU3Hr1G010080	3H	21181434	21181631	HC_U	Chromosome 3B
HORVU3Hr1G010090	3H	21185356	21186171	LC_u	undescribed protein
HORVU3Hr1G010100	3H	21231415	21243091	HC_G	AP2/B3 transcription factor family protein
HORVU3Hr1G010110	3H	21520980	21528353	LC_U	Protein of unknown function (DUF789)
HORVU3Hr1G010120	3H	21655178	21655906	LC_u	undescribed protein
HORVU3Hr1G010130	3H	21655449	21658309	LC_u	undescribed protein
HORVU3Hr1G010140	3H	21656953	21664169	HC_G	auxin response factor 16
HORVU3Hr1G010150	3H	21663807	21664277	LC_u	undescribed protein
HORVU3Hr1G010160	3H	21838629	21838772	HC_u	undescribed protein
HORVU3Hr1G010170	3H	21841448	21842827	HC_G	telomere repeat binding factor 1
HORVU3Hr1G010180	3H	22008479	22028647	LC_u	undescribed protein
HORVU3Hr1G010190	3H	22296410	22354424	HC_G	B3 domain-containing transcription factor NGA2
HORVU3Hr1G010200	3H	22297006	22298317	HC_G	auxin response factor 16
HORVU3Hr1G010210	3H	22301942	22302245	LC_u	undescribed protein
HORVU3Hr1G010220	3H	22355154	22356315	LC_u	undescribed protein
HORVU3Hr1G010230	3H	22359119	22360544	LC_TE	HAT family dimerization domain containing protein
HORVU3Hr1G010240	3H	22401968	22405112	HC_G	B3 domain-containing transcription factor NGA2
HORVU3Hr1G010250	3H	22405418	22406482	LC_u	undescribed protein
HORVU3Hr1G010260	3H	22457435	22459193	HC_G	AP2/B3 transcription factor family protein
HORVU3Hr1G010270	3H	22492866	22493585	LC_u	undescribed protein
HORVU3Hr1G010280	3H	22510911	22511559	HC_G	Chromosome 3B
HORVU3Hr1G010290	3H	22513178	22520195	HC_G	Lactation elevated protein 1
HORVU3Hr1G010300	3H	22601280	22607841	HC_G	Vacuolar protein sorting-associated protein 4B
HORVU3Hr1G010310	3H	22619617	22624492	HC_G	Disease resistance protein
HORVU3Hr1G010320	3H	22673501	22673885	HC_G	AAA-type ATPase family protein
HORVU3Hr1G010330	3H	22706625	22707553	LC_U	unknown function
HORVU3Hr1G010340	3H	22707568	22708341	LC_TE	Polyprotein
HORVU3Hr1G010350	3H	22708492	22708971	LC_TE	Retrotransposon protein
HORVU3Hr1G010360	3H	22723945	22724912	HC_G	Chromosome 3B
HORVU3Hr1G010370	3H	22767635	22771153	HC_G	DNA damage-binding protein 2
HORVU3Hr1G010380	3H	22771604	22775761	HC_G	Protein root UVB sensitive 5
HORVU3Hr1G010390	3H	22779323	22780979	HC_G	UDP-Glycosyltransferase superfamily protein
HORVU3Hr1G010400	3H	22857717	22858094	LC_u	undescribed protein
HORVU3Hr1G010410	3H	22874172	22874720	HC_G	choline kinase 1
HORVU3Hr1G010420	3H	22875226	22876661	LC_u	undescribed protein
HORVU3Hr1G010430	3H	22881136	22882876	LC_u	undescribed protein
HORVU3Hr1G010440	3H	22881154	22882967	LC_u	undescribed protein
HORVU3Hr1G010450	3H	22885856	22891632	HC_G	F-box protein PP2-B1
HORVU3Hr1G010460	3H	23089798	23098821	HC_G	Peptidase M50 family protein
HORVU3Hr1G010470	3H	23092314	23099614	HC_U	unknown protein; BEST Arabidopsis thaliana protein match is: unknown protein .
HORVU3Hr1G010480	3H	23155827	23161720	HC_G	Glutathione S-transferase family protein
HORVU3Hr1G010490	3H	23160388	23161723	LC_u	undescribed protein
HORVU3Hr1G010500	3H	23168661	23169391	HC_G	E3 ubiquitin-protein ligase SINA-like 11
HORVU3Hr1G010510	3H	23169443	23170078	HC_G	E3 ubiquitin-protein ligase
HORVU3Hr1G010520	3H	23176375	23176922	LC_u	undescribed protein
HORVU3Hr1G010530	3H	23184055	23187544	HC_G	14-3-3-like protein GF14-E
HORVU3Hr1G010540	3H	23187753	23191867	HC_G	D-inositol 3-phosphate glycosyltransferase
HORVU3Hr1G010550	3H	23192777	23197063	HC_G	EKC/KEOPS complex subunit cgi121
HORVU3Hr1G010560	3H	23304170	23304511	LC_u	undescribed protein
HORVU3Hr1G010570	3H	23309016	23315926	HC_G	Protein NRT1/ PTR FAMILY 8.2
CCJ47243.1	3H	23309758	23310288	ncbi|HvPTR1-3	putative proton-dependent olig
CCJ47242.1	3H	23311136	23311589	ncbi|HvPTR1-5	putative proton-dependent olig
HORVU3Hr1G010580	3H	23317037	23317180	LC_TE	unknown function
HORVU3Hr1G010590	3H	23362871	23365279	HC_G	calmodulin-binding family protein
HORVU3Hr1G010600	3H	23382059	23384550	HC_G	myb-like transcription factor family protein
HORVU3Hr1G010610	3H	23383668	23384586	LC_U	unknown function
HORVU3Hr1G010620	3H	23402557	23404144	HC_G	myb-like transcription factor family protein
HORVU3Hr1G010630	3H	23413164	23419839	HC_G	MATE efflux family protein
HORVU3Hr1G010640	3H	23415562	23416768	LC_u	undescribed protein
HORVU3Hr1G010650	3H	23420505	23421554	HC_G	nicotianamine synthase 3
HORVU3Hr1G010660	3H	23423089	23423295	LC_TE	Mutator protein
HORVU3Hr1G010680	3H	23456630	23457451	LC_u	undescribed protein
HORVU3Hr1G010690	3H	23457684	23459742	LC_u	undescribed protein
HORVU3Hr1G010700	3H	23460852	23461457	LC_u	undescribed protein
HORVU3Hr1G010710	3H	23539218	23540566	LC_TE	Retrotransposon protein
HORVU3Hr1G010720	3H	23547453	23547826	LC_u	undescribed protein
HORVU3Hr1G010730	3H	23547992	23548393	LC_u	undescribed protein
HORVU3Hr1G010740	3H	23551287	23551581	LC_u	undescribed protein
HORVU3Hr1G010750	3H	23628366	23629152	LC_u	undescribed protein
HORVU3Hr1G010760	3H	23633238	23639105	HC_G	Cysteine protease 1
HORVU3Hr1G010770	3H	23633527	23639105	LC_u	undescribed protein
HORVU3Hr1G010780	3H	23642210	23646571	HC_G	Ras-related protein Rab-1A
HORVU3Hr1G010790	3H	23649883	23650497	HC_G	alpha/beta-Hydrolases superfamily protein
HORVU3Hr1G010800	3H	23653661	23657574	HC_G	Ras-related protein Rab-1A
HORVU3Hr1G010810	3H	23654168	23655195	LC_u	undescribed protein
HORVU3Hr1G010820	3H	23660410	23660721	HC_G	Rac-like GTP-binding protein 1
HORVU3Hr1G010830	3H	23669334	23671730	HC_G	Protein NRT1/ PTR FAMILY 8.2
CCJ47216.1	3H	23671310	23671507	ncbi|HvNRT1(PTR)II-16	putative proton-dependent olig
HORVU3Hr1G010840	3H	23784362	23788564	LC_U	Chromosome 3B
HORVU3Hr1G010850	3H	23791800	23792442	LC_U	unknown function
HORVU3Hr1G010860	3H	23802629	23820973	LC_U	Chromosome 3B
HORVU3Hr1G010870	3H	23803436	23804362	HC_G	Protein NRT1/ PTR FAMILY 8.2
HORVU3Hr1G010880	3H	23805152	23809555	LC_U	Chromosome 3B
HORVU3Hr1G010890	3H	23819134	23820693	LC_u	undescribed protein
HORVU3Hr1G010900	3H	23830514	23831263	LC_u	undescribed protein
HORVU3Hr1G010910	3H	23852877	23854975	LC_u	undescribed protein
HORVU3Hr1G010920	3H	23875049	23877345	HC_G	GDSL esterase/lipase
HORVU3Hr1G010930	3H	23953299	23954856	LC_u	undescribed protein
HORVU3Hr1G010940	3H	23957383	23957683	LC_u	undescribed protein
HORVU3Hr1G010950	3H	23959307	23959835	LC_u	undescribed protein
HORVU3Hr1G010960	3H	23966243	23966599	LC_u	undescribed protein
HORVU3Hr1G010970	3H	23975438	23984027	LC_U	Chromosome 3B
HORVU3Hr1G010980	3H	23999213	24027887	HC_G	rRNA N-glycosidase
HORVU3Hr1G010990	3H	24027539	24033379	HC_G	Disease resistance protein RPP13
HORVU3Hr1G011000	3H	24036891	24037608	LC_u	undescribed protein
HORVU3Hr1G011010	3H	24142268	24143264	HC_G	Methionine S-methyltransferase
HORVU3Hr1G011020	3H	24219690	24220678	LC_u	undescribed protein
HORVU3Hr1G011030	3H	24221666	24224456	HC_U	Plant protein of unknown function (DUF247)
HORVU3Hr1G011040	3H	24223414	24224456	LC_u	undescribed protein
HORVU3Hr1G011050	3H	24224735	24225508	LC_u	undescribed protein
HORVU3Hr1G011060	3H	24225655	24226304	LC_u	undescribed protein
HORVU3Hr1G011070	3H	24313140	24314700	LC_u	undescribed protein
HORVU3Hr1G011080	3H	24320327	24320497	HC_G	Chlorophyll synthase
HORVU3Hr1G011090	3H	24345541	24346130	LC_u	undescribed protein
HORVU3Hr1G011100	3H	24346384	24346839	LC_u	undescribed protein
HORVU3Hr1G011110	3H	24356940	24365860	HC_G	alpha/beta-Hydrolases superfamily protein
HORVU3Hr1G011120	3H	24389233	24390531	LC_u	undescribed protein
HORVU3Hr1G011130	3H	24390813	24391913	LC_u	undescribed protein
HORVU3Hr1G011140	3H	24392612	24397166	LC_TE	Retrotransposon protein
HORVU3Hr1G011150	3H	24402374	24403305	LC_U	unknown function
HORVU3Hr1G011160	3H	24407546	24423649	HC_u	undescribed protein
HORVU3Hr1G011170	3H	24425031	24425981	LC_u	undescribed protein
HORVU3Hr1G011180	3H	24428723	24429744	LC_u	undescribed protein
HORVU3Hr1G011190	3H	24429837	24430713	HC_TE?	FAR1-related sequence 6
HORVU3Hr1G011200	3H	24430791	24432049	HC_G	FAR1-related sequence 5
HORVU3Hr1G011210	3H	24433132	24433595	LC_u	undescribed protein
HORVU3Hr1G011220	3H	24434257	24435518	LC_u	undescribed protein
HORVU3Hr1G011230	3H	24435693	24436448	LC_u	undescribed protein
HORVU3Hr1G011240	3H	24439541	24440881	LC_u	undescribed protein
HORVU3Hr1G011250	3H	24440945	24441647	LC_u	undescribed protein
HORVU3Hr1G011260	3H	24492785	24497173	HC_U	unknown function
HORVU3Hr1G011270	3H	24500584	24501562	LC_u	undescribed protein

## Sheet: Qrbg_4H_1
QTL Qrbg_4H_1 identified in MAGIC 3 with the peak marker located at 12.2 Mbp
Gene ID	Chromosome	Physical location [bp]		Gene class	Annotation
HORVU4Hr1G000010	4H	10502	10764	LC_u	undescribed protein
HORVU4Hr1G000020	4H	50136	54667	HC_G	copper ion binding
HORVU4Hr1G000030	4H	56853	61171	HC_G	Leucine-rich receptor-like protein kinase family protein
HORVU4Hr1G000040	4H	68967	70118	HC_G	Leucine-rich repeat receptor-like protein kinase family protein
HORVU4Hr1G000050	4H	325175	329315	HC_G	2-oxoglutarate (2OG) and Fe(II)-dependent oxygenase superfamily protein
HORVU4Hr1G000060	4H	327817	328505	LC_u	undescribed protein
HORVU4Hr1G000070	4H	333624	337649	HC_G	Poly(A) RNA polymerase protein 1
HORVU4Hr1G000080	4H	346229	346852	LC_u	undescribed protein
HORVU4Hr1G000090	4H	369520	374029	HC_G	RING/U-box superfamily protein
HORVU4Hr1G000100	4H	375888	414016	HC_G	phosphate transporter 4;1
HORVU4Hr1G000110	4H	385230	385919	LC_u	undescribed protein
HORVU4Hr1G000120	4H	388520	391533	HC_G	high mobility group B3
HORVU4Hr1G000130	4H	388778	391523	LC_u	undescribed protein
HORVU4Hr1G000140	4H	396276	396663	LC_U	unknown function
HORVU4Hr1G000150	4H	397340	399892	HC_G	Methylobacterium aquaticum DNA
HORVU4Hr1G000160	4H	397698	398080	LC_u	undescribed protein
HORVU4Hr1G000170	4H	398432	398578	LC_u	undescribed protein
HORVU4Hr1G000180	4H	400231	400964	LC_u	undescribed protein
HORVU4Hr1G000190	4H	402452	403031	LC_u	undescribed protein
HORVU4Hr1G000200	4H	405021	405266	LC_TE	unknown function
HORVU4Hr1G000210	4H	409761	411472	LC_u	undescribed protein
HORVU4Hr1G000220	4H	414772	418306	HC_TE?	C2H2-like zinc finger protein
HORVU4Hr1G000230	4H	419978	422167	HC_G	PsbP-like protein 1
HORVU4Hr1G000240	4H	579890	581987	HC_G	PsbP-like protein 1
HORVU4Hr1G000250	4H	583661	586853	HC_TE?	C2H2-like zinc finger protein
HORVU4Hr1G000260	4H	589764	590577	LC_u	undescribed protein
HORVU4Hr1G000270	4H	623311	623841	LC_u	undescribed protein
HORVU4Hr1G000280	4H	629733	642655	HC_G	Disease resistance protein (CC-NBS-LRR class) family
HORVU4Hr1G000290	4H	643618	648074	HC_G	alpha/beta-Hydrolases superfamily protein
HORVU4Hr1G000300	4H	651668	652070	LC_u	undescribed protein
HORVU4Hr1G000310	4H	658500	665188	HC_G	Disease resistance protein (CC-NBS-LRR class) family
HORVU4Hr1G000320	4H	671021	673324	LC_u	undescribed protein
HORVU4Hr1G000330	4H	671653	672325	LC_u	undescribed protein
HORVU4Hr1G000340	4H	672939	675405	LC_u	undescribed protein
HORVU4Hr1G000350	4H	675526	718067	HC_G	Disease resistance protein
HORVU4Hr1G000360	4H	683483	685346	LC_TE	Retrotransposon protein
HORVU4Hr1G000370	4H	685487	690671	LC_u	undescribed protein
HORVU4Hr1G000390	4H	691577	692173	LC_u	undescribed protein
HORVU4Hr1G000400	4H	692274	694656	LC_u	undescribed protein
HORVU4Hr1G000410	4H	694311	696601	HC_G	Protein TIME FOR COFFEE
HORVU4Hr1G000420	4H	697239	718222	HC_G	Receptor-like protein kinase
HORVU4Hr1G000430	4H	698842	699515	LC_u	undescribed protein
HORVU4Hr1G000440	4H	703896	708069	LC_u	undescribed protein
HORVU4Hr1G000450	4H	708554	708761	LC_u	undescribed protein
HORVU4Hr1G000460	4H	711555	713618	LC_TE	unknown function
HORVU4Hr1G000470	4H	713919	714775	LC_u	undescribed protein
HORVU4Hr1G000480	4H	714940	715462	LC_u	undescribed protein
HORVU4Hr1G000490	4H	721750	723458	HC_G	2-oxoglutarate (2OG) and Fe(II)-dependent oxygenase superfamily protein
HORVU4Hr1G000500	4H	732474	733044	LC_u	undescribed protein
HORVU4Hr1G000510	4H	735998	738078	HC_G	haloacid dehalogenase-like hydrolase family protein
HORVU4Hr1G000520	4H	739843	743253	HC_G	beta-amylase 2
HORVU4Hr1G000530	4H	808296	808858	LC_u	undescribed protein
HORVU4Hr1G000540	4H	856951	857338	HC_G	beta-amylase 7
HORVU4Hr1G000550	4H	860015	860392	HC_G	undescribed protein
HORVU4Hr1G000560	4H	1039390	1053290	HC_G	Pollen allergen Phl p 5a
HORVU4Hr1G000570	4H	1084559	1085494	LC_U	Chromosome 3B
HORVU4Hr1G000580	4H	1086114	1089591	HC_G	Stomatin-1
HORVU4Hr1G000590	4H	1086126	1093269	HC_G	Protein kinase superfamily protein
HORVU4Hr1G000600	4H	1087734	1087947	LC_u	undescribed protein
HORVU4Hr1G000610	4H	1094178	1096628	HC_G	cellulose synthase-like A3
HORVU4Hr1G000620	4H	1100187	1104779	HC_G	ATP binding cassette subfamily B1
HORVU4Hr1G000630	4H	1116900	1118172	HC_u	undescribed protein
HORVU4Hr1G000640	4H	1118767	1122596	HC_TE?	ATP-dependent RNA helicase has1
HORVU4Hr1G000650	4H	1128893	1132912	HC_G	P-loop NTPase domain-containing protein LPA1 homolog
HORVU4Hr1G000660	4H	1139723	1146439	HC_G	Protein kinase superfamily protein
HORVU4Hr1G000670	4H	1139723	1146539	HC_TE?	Zinc finger CCHC domain-containing protein 8
HORVU4Hr1G000680	4H	1155048	1155364	LC_u	undescribed protein
HORVU4Hr1G000690	4H	1155723	1156880	LC_u	undescribed protein
HORVU4Hr1G000700	4H	1206549	1208197	HC_G	Ethylene-responsive transcription factor 1B
HORVU4Hr1G000710	4H	1219096	1247021	HC_G	Transcription repressor OFP12
HORVU4Hr1G000720	4H	1224668	1224924	LC_u	undescribed protein
HORVU4Hr1G000730	4H	1226596	1229831	HC_G	protein kinase family protein
HORVU4Hr1G000740	4H	1247671	1249165	HC_G	HXXXD-type acyl-transferase family protein
HORVU4Hr1G000750	4H	1257195	1258183	HC_G	Histone H2B
HORVU4Hr1G000760	4H	1258322	1258598	LC_u	undescribed protein
HORVU4Hr1G000770	4H	1261512	1264915	HC_G	ACT domain-containing protein
HORVU4Hr1G000780	4H	1273093	1275994	HC_U	Domain of unknown function (DUF966)
HORVU4Hr1G000790	4H	1279932	1280769	LC_u	undescribed protein
HORVU4Hr1G000800	4H	1282121	1282858	LC_u	undescribed protein
HORVU4Hr1G000810	4H	1285274	1287619	HC_u	undescribed protein
HORVU4Hr1G000820	4H	1286352	1287484	LC_u	undescribed protein
HORVU4Hr1G000830	4H	1290078	1292388	HC_G	GSK1 transcription factor 1
HORVU4Hr1G000840	4H	1295553	1296068	HC_U	unknown function
HORVU4Hr1G000850	4H	1301221	1303023	HC_G	Calcium-dependent lipid-binding (CaLB domain) family protein
HORVU4Hr1G000860	4H	1303373	1304863	LC_u	undescribed protein
HORVU4Hr1G000870	4H	1309315	1311258	HC_G	AT-hook motif nuclear-localized protein 20
HORVU4Hr1G000880	4H	1331647	1333389	HC_G	LOB domain-containing protein 20
HORVU4Hr1G000890	4H	1333506	1333873	LC_u	undescribed protein
HORVU4Hr1G000900	4H	1334127	1334961	LC_u	undescribed protein
HORVU4Hr1G000910	4H	1335607	1337029	HC_G	Peptidyl-prolyl cis-trans isomerase
HORVU4Hr1G000920	4H	1337583	1339332	HC_G	ATP synthase mitochondrial F1 complex assembly factor 1
HORVU4Hr1G000930	4H	1339813	1341744	HC_G	HXXXD-type acyl-transferase family protein
HORVU4Hr1G000940	4H	1343772	1346934	HC_G	Sn1-specific diacylglycerol lipase alpha
HORVU4Hr1G000950	4H	1351880	1353927	HC_G	HXXXD-type acyl-transferase family protein
HORVU4Hr1G000960	4H	1356682	1357123	HC_G	Ethylene-responsive transcription factor 14
HORVU4Hr1G000970	4H	1364412	1365008	LC_u	undescribed protein
HORVU4Hr1G000980	4H	1616933	1617055	HC_G	D111/G-patch domain-containing protein
HORVU4Hr1G000990	4H	1643928	1648642	HC_G	BTB/POZ/Kelch-associated protein
HORVU4Hr1G001000	4H	1663890	1665416	LC_TE	General transcription factor 2-related zinc finger protein
HORVU4Hr1G001010	4H	1665658	1666151	LC_TE	TTF-type zinc finger protein with HAT dimerisation domain
HORVU4Hr1G001020	4H	1667644	1668367	LC_u	undescribed protein
HORVU4Hr1G001030	4H	1736132	1739539	LC_u	undescribed protein
HORVU4Hr1G001040	4H	1740102	1754339	HC_G	Leucine-rich repeat receptor-like protein kinase family protein
HORVU4Hr1G001050	4H	1751652	1752846	LC_u	undescribed protein
HORVU4Hr1G001060	4H	1754658	1758219	HC_G	Leucine-rich repeat receptor-like protein kinase family protein
HORVU4Hr1G001070	4H	1764013	1784829	HC_G	Leucine-rich repeat receptor-like protein kinase family protein
HORVU4Hr1G001080	4H	1768869	1770068	HC_G	Leucine-rich repeat receptor-like protein kinase family protein
HORVU4Hr1G001090	4H	1770155	1770944	HC_G	Leucine-rich repeat receptor-like protein kinase family protein
HORVU4Hr1G001100	4H	1773252	1773560	LC_TE	unknown function
HORVU4Hr1G001110	4H	1773627	1773908	LC_TE	Retrotransposon protein
HORVU4Hr1G001120	4H	1779388	1780215	LC_TE	Retrotransposon protein
HORVU4Hr1G001130	4H	1783175	1785027	HC_u	undescribed protein
HORVU4Hr1G001140	4H	1785675	1788100	HC_G	DNA polymerase epsilon subunit 3
HORVU4Hr1G001150	4H	1785707	1787407	LC_u	undescribed protein
HORVU4Hr1G001160	4H	1790879	1793744	LC_u	undescribed protein
HORVU4Hr1G001170	4H	1791488	1792119	HC_G	ubiquitin 4
HORVU4Hr1G001180	4H	1792888	1794021	LC_u	undescribed protein
HORVU4Hr1G001190	4H	1797033	1797846	HC_G	Germin-like protein 9-1
HORVU4Hr1G001200	4H	1798966	1799616	HC_G	germin-like protein 5
HORVU4Hr1G001210	4H	1802792	1803421	HC_G	Germin-like protein 9-3
HORVU4Hr1G001220	4H	1807975	1814801	HC_G	40S ribosomal protein S25-4
HORVU4Hr1G001230	4H	1811180	1812079	LC_u	undescribed protein
HORVU4Hr1G001240	4H	1811232	1812115	LC_u	undescribed protein
HORVU4Hr1G001250	4H	1927451	1928793	HC_G	Caffeic acid 3-O-methyltransferase
HORVU4Hr1G001260	4H	1938320	1939311	LC_u	undescribed protein
HORVU4Hr1G001270	4H	1940225	1940764	LC_u	undescribed protein
HORVU4Hr1G001280	4H	1940833	1941452	LC_u	undescribed protein
HORVU4Hr1G001290	4H	1945020	1945400	LC_U	unknown function
HORVU4Hr1G001300	4H	1945712	1946344	LC_u	undescribed protein
HORVU4Hr1G001310	4H	1946774	1948296	LC_u	undescribed protein
HORVU4Hr1G001320	4H	1950313	1951176	LC_u	undescribed protein
HORVU4Hr1G001330	4H	1951230	1952246	LC_u	undescribed protein
HORVU4Hr1G001340	4H	1952799	1954054	HC_G	Kinesin-like protein
HORVU4Hr1G001350	4H	2022695	2031852	HC_G	60S ribosomal protein L1-A
HORVU4Hr1G001360	4H	2027252	2027974	LC_u	undescribed protein
HORVU4Hr1G001370	4H	2062633	2063502	LC_u	undescribed protein
HORVU4Hr1G001380	4H	2063566	2066437	HC_G	Leucine-rich repeat receptor-like protein kinase family protein
HORVU4Hr1G001390	4H	2187288	2187734	LC_U	unknown function
HORVU4Hr1G001400	4H	2187885	2188325	HC_U	unknown function
HORVU4Hr1G001410	4H	2207770	2209208	HC_G	Lysosomal Pro-X carboxypeptidase
HORVU4Hr1G001420	4H	2254784	2259841	HC_G	GDSL esterase/lipase
HORVU4Hr1G001430	4H	2254894	2264900	HC_G	Protein HIRA
HORVU4Hr1G001440	4H	2265099	2266130	LC_u	undescribed protein
HORVU4Hr1G001450	4H	2271467	2275680	HC_G	Fatty acyl-CoA reductase 3
HORVU4Hr1G001460	4H	2292965	2294291	LC_u	undescribed protein
HORVU4Hr1G001470	4H	2313548	2316423	HC_G	Triacylglycerol lipase SDP1
HORVU4Hr1G001480	4H	2438344	2440227	HC_G	strictosidine synthase-like 3
HORVU4Hr1G001490	4H	2456544	2458151	HC_G	3-ketoacyl-CoA synthase 6
HORVU4Hr1G001500	4H	2483967	2485502	HC_G	Cytochrome P450 superfamily protein
HORVU4Hr1G001510	4H	2521211	2526348	HC_G	Fatty acid hydroxylase superfamily
HORVU4Hr1G001520	4H	2528366	2528888	LC_TE	Retrotransposon protein
HORVU4Hr1G001530	4H	2547185	2547744	LC_u	undescribed protein
HORVU4Hr1G001540	4H	2563517	2565773	HC_U	Protein of unknown function (DUF604)
HORVU4Hr1G001550	4H	2593937	2596445	HC_G	Fatty acyl-CoA reductase 1
HORVU4Hr1G001560	4H	2596937	2599674	HC_G	Fatty acyl-CoA reductase 8
HORVU4Hr1G001570	4H	2618975	2624622	HC_G	Histidine-containing phosphotransfer protein 2
HORVU4Hr1G001580	4H	2621198	2621870	HC_U	unknown function
HORVU4Hr1G001590	4H	2628999	2715020	HC_G	Histidine-containing phosphotransfer protein 2
HORVU4Hr1G001610	4H	2665663	2667532	HC_G	Histidine-containing phosphotransfer protein 2
HORVU4Hr1G001630	4H	2688494	2688732	LC_u	undescribed protein
HORVU4Hr1G001640	4H	2725084	2725200	LC_u	undescribed protein
HORVU4Hr1G001650	4H	2743905	2746144	HC_G	Histidine-containing phosphotransfer protein 2
HORVU4Hr1G001660	4H	2747420	2750638	HC_G	Histidine-containing phosphotransfer protein 2
HORVU4Hr1G001670	4H	2753206	2754841	HC_G	Histidine-containing phosphotransfer protein 2
HORVU4Hr1G001680	4H	2758625	2761768	HC_G	Histidine-containing phosphotransfer protein 2
HORVU4Hr1G001690	4H	2768505	2772145	LC_u	undescribed protein
HORVU4Hr1G001700	4H	2777561	2780134	HC_G	Calcium-binding EF-hand family protein
HORVU4Hr1G001710	4H	2787310	2796391	HC_G	monodehydroascorbate reductase 1
HORVU4Hr1G001720	4H	2797513	2800599	HC_G	Histidine-containing phosphotransfer protein 2
HORVU4Hr1G001730	4H	2800231	2800658	LC_u	undescribed protein
HORVU4Hr1G001740	4H	2800854	2801615	HC_G	Histidine-containing phosphotransfer protein 2
HORVU4Hr1G001750	4H	2803317	2805171	LC_u	undescribed protein
HORVU4Hr1G001760	4H	2804650	2805284	LC_u	undescribed protein
HORVU4Hr1G001770	4H	2806940	2808766	HC_G	Histidine-containing phosphotransfer protein 2
HORVU4Hr1G001780	4H	2811195	2811352	LC_u	undescribed protein
HORVU4Hr1G001790	4H	2815398	2818237	HC_G	Histidine-containing phosphotransfer protein 2
HORVU4Hr1G001800	4H	2897343	2899502	HC_G	Inter-alpha-trypsin inhibitor heavy chain H3
HORVU4Hr1G001810	4H	3006897	3007247	HC_U	Chromosome 3B
HORVU4Hr1G001820	4H	3128252	3132000	LC_u	undescribed protein
HORVU4Hr1G001830	4H	3128366	3134232	LC_u	undescribed protein
HORVU4Hr1G001840	4H	3149196	3155383	HC_G	Pre-mRNA cleavage complex 2 protein Pcf11
HORVU4Hr1G001850	4H	3156611	3163911	HC_G	Protein kinase superfamily protein
HORVU4Hr1G001860	4H	3161508	3161719	LC_u	undescribed protein
HORVU4Hr1G001870	4H	3174287	3176917	HC_U	Plant protein of unknown function (DUF868)
HORVU4Hr1G001880	4H	3192120	3192470	HC_U	Chromosome 3B
HORVU4Hr1G001890	4H	3231528	3232097	LC_u	undescribed protein
HORVU4Hr1G001900	4H	3240531	3343705	HC_U	Chromosome 3B
HORVU4Hr1G001910	4H	3243131	3243867	LC_u	undescribed protein
HORVU4Hr1G001920	4H	3256143	3256274	HC_u	undescribed protein
HORVU4Hr1G001930	4H	3258524	3261106	LC_U	Chromosome 3B
HORVU4Hr1G001940	4H	3261128	3261679	LC_u	undescribed protein
HORVU4Hr1G001950	4H	3263112	3263421	LC_u	undescribed protein
HORVU4Hr1G001960	4H	3264419	3267401	HC_G	Leucine-rich repeat receptor-like protein kinase family protein
HORVU4Hr1G001970	4H	3302566	3304338	HC_G	reduced male fertility
HORVU4Hr1G001980	4H	3315591	3323540	LC_TE	Transposon protein
HORVU4Hr1G001990	4H	3534809	3534931	HC_G	D111/G-patch domain-containing protein
HORVU4Hr1G002000	4H	3565681	3566428	LC_u	undescribed protein
HORVU4Hr1G002010	4H	3571159	3576260	HC_U	unknown function
HORVU4Hr1G002020	4H	3577534	3582238	HC_G	cationic amino acid transporter 2
CCJ47143.1	4H	3579740	3581871	ncbi|HvCAT2	putative cationic amino acid t
HORVU4Hr1G002030	4H	3581718	3582871	HC_G	serine carboxypeptidase-like 40
HORVU4Hr1G002040	4H	3587964	3589369	HC_G	Exostosin family protein
HORVU4Hr1G002050	4H	3622791	3625656	HC_G	2-methyl-6-phytyl-1
HORVU4Hr1G002060	4H	3625524	3634084	LC_u	undescribed protein
HORVU4Hr1G002070	4H	3647138	3649035	HC_G	phosphate transporter 1;3
HORVU4Hr1G002080	4H	3665654	3670291	HC_u	undescribed protein
HORVU4Hr1G002090	4H	3673571	3674502	HC_u	undescribed protein
HORVU4Hr1G002100	4H	3690573	3693482	HC_G	CCR4-NOT transcription complex subunit 3
HORVU4Hr1G002110	4H	3693120	3693524	LC_u	undescribed protein
HORVU4Hr1G002120	4H	3725820	3726374	HC_G	UDP-Glycosyltransferase superfamily protein
HORVU4Hr1G002130	4H	3727268	3734263	HC_G	Dehydrogenase/reductase SDR family member 11
HORVU4Hr1G002140	4H	3769527	3772268	HC_G	26S proteasome non-ATPase regulatory subunit 8 homolog A
HORVU4Hr1G002150	4H	3771367	3774465	HC_G	membrin 11
HORVU4Hr1G002160	4H	3822040	3825680	HC_G	C2 calcium/lipid-binding plant phosphoribosyltransferase family protein
HORVU4Hr1G002170	4H	3837595	3842975	HC_G	CCR4-NOT transcription complex subunit 3
HORVU4Hr1G002180	4H	3968047	3970356	HC_G	Ankyrin repeat domain-containing protein 50
HORVU4Hr1G002190	4H	3982928	3984649	LC_u	undescribed protein
HORVU4Hr1G002200	4H	3989950	3990533	HC_u	undescribed protein
HORVU4Hr1G002210	4H	4015625	4019665	LC_u	undescribed protein
AAT81473.1	4H	4018979	4019302	ncbi|Dhn13	dehydrin 13
HORVU4Hr1G002220	4H	4040167	4041640	LC_u	undescribed protein
HORVU4Hr1G002230	4H	4059707	4063674	HC_G	Very-long-chain (3R)-3-hydroxyacyl-CoA dehydratase
HORVU4Hr1G002240	4H	4146294	4148001	HC_G	Outward rectifying potassium channel protein
HORVU4Hr1G002250	4H	4178463	4185561	HC_TE?	FAR1-related sequence 5
HORVU4Hr1G002260	4H	4182355	4182823	LC_u	undescribed protein
HORVU4Hr1G002270	4H	4190962	4197198	HC_G	5-methyltetrahydropteroyltriglutamate--homocysteine methyltransferase 2
HORVU4Hr1G002280	4H	4194802	4197705	HC_G	Inactive protein RESTRICTED TEV MOVEMENT 2
HORVU4Hr1G002290	4H	4203620	4205192	HC_G	17.8 kDa class I heat shock protein
HORVU4Hr1G002300	4H	4205894	4208046	HC_G	DnaJ/Hsp40 cysteine-rich domain superfamily protein
HORVU4Hr1G002310	4H	4215950	4219211	HC_G	Bidirectional sugar transporter SWEET5
HORVU4Hr1G002320	4H	4230599	4232734	HC_G	WEB family protein At5g16730
HORVU4Hr1G002330	4H	4252444	4255591	HC_G	cation calcium exchanger 4
HORVU4Hr1G002340	4H	4273062	4273505	LC_TE	Transposon protein
HORVU4Hr1G002350	4H	4293723	4297598	HC_G	N utilization substance protein B homolog
HORVU4Hr1G002360	4H	4311130	4315793	HC_G	Glucan endo-1
HORVU4Hr1G002370	4H	4312637	4312934	LC_u	undescribed protein
HORVU4Hr1G002380	4H	4315934	4316694	LC_u	undescribed protein
HORVU4Hr1G002390	4H	4364224	4365742	HC_G	WRKY DNA-binding protein 57
HORVU4Hr1G002400	4H	4367593	4372584	HC_G	TATA-box-binding protein 2
HORVU4Hr1G002410	4H	4367618	4368186	LC_u	undescribed protein
HORVU4Hr1G002420	4H	4423210	4444440	LC_u	undescribed protein
HORVU4Hr1G002430	4H	4437184	4439949	LC_u	undescribed protein
HORVU4Hr1G002440	4H	4759652	4765032	HC_TE?	DWNN domain
HORVU4Hr1G002450	4H	4776645	4777763	LC_u	undescribed protein
HORVU4Hr1G002460	4H	4778106	4784175	HC_G	S3 self-incompatibility locus-linked pollen 3.15 protein
HORVU4Hr1G002470	4H	4784759	4790217	LC_U	unknown function
HORVU4Hr1G002480	4H	4786468	4790132	HC_G	LOB domain-containing protein 4
HORVU4Hr1G002490	4H	4799064	4799844	LC_u	undescribed protein
HORVU4Hr1G002500	4H	4802421	4805961	HC_G	Pre-rRNA-processing protein TSR2
HORVU4Hr1G002510	4H	4849759	4853111	HC_G	Lactoylglutathione lyase / glyoxalase I family protein
HORVU4Hr1G002520	4H	4852471	4853085	HC_G	ferredoxin 3
HORVU4Hr1G002530	4H	4892452	4896405	HC_G	tubulin beta chain 4
CAM58985.1	4H	4893123	4896227	ncbi|tub7	beta tubulin 7
HORVU4Hr1G002540	4H	4926302	4928913	HC_G	response to karrikin
HORVU4Hr1G002550	4H	4933347	4933640	HC_G	SAUR-like auxin-responsive protein family
HORVU4Hr1G002560	4H	4935575	4936221	LC_u	undescribed protein
HORVU4Hr1G002570	4H	4952290	4953141	HC_G	SAUR-like auxin-responsive protein family
HORVU4Hr1G002580	4H	4960457	4960579	LC_u	undescribed protein
HORVU4Hr1G002590	4H	4960751	4960936	LC_TE	unknown function
HORVU4Hr1G002600	4H	4984005	4984937	HC_G	SAUR-like auxin-responsive protein family
HORVU4Hr1G002610	4H	4984398	4984993	LC_u	undescribed protein
HORVU4Hr1G002620	4H	4988183	4989336	LC_u	undescribed protein
HORVU4Hr1G002630	4H	5017279	5017857	HC_U	unknown function
HORVU4Hr1G002640	4H	5066553	5067560	HC_G	Pathogenesis-related thaumatin superfamily protein
HORVU4Hr1G002650	4H	5071114	5074962	HC_G	Pathogenesis-related thaumatin superfamily protein
HORVU4Hr1G002660	4H	5132085	5134113	LC_u	undescribed protein
HORVU4Hr1G002670	4H	5132298	5133814	HC_U	unknown function
HORVU4Hr1G002680	4H	5149933	5150130	LC_TE	unknown function
HORVU4Hr1G002690	4H	5253886	5254747	LC_u	undescribed protein
HORVU4Hr1G002700	4H	5260081	5264166	HC_TE?	Protein of unknown function (DUF581)
HORVU4Hr1G002710	4H	5264250	5265528	HC_G	Acyl-CoA N-acyltransferases (NAT) superfamily protein
HORVU4Hr1G002720	4H	5270209	5277419	HC_G	Expressed protein
HORVU4Hr1G002730	4H	5271171	5276954	HC_G	Bifunctional inhibitor/lipid-transfer protein/seed storage 2S albumin superfamily protein
HORVU4Hr1G002740	4H	5273452	5274793	LC_u	undescribed protein
HORVU4Hr1G002750	4H	5278279	5279686	LC_u	undescribed protein
HORVU4Hr1G002760	4H	5278528	5279768	HC_G	Bifunctional inhibitor/lipid-transfer protein/seed storage 2S albumin superfamily protein
HORVU4Hr1G002770	4H	5283030	5285262	HC_G	unknown function
HORVU4Hr1G002780	4H	5321736	5324281	HC_G	unknown function
HORVU4Hr1G002790	4H	5322401	5323517	LC_u	undescribed protein
HORVU4Hr1G002800	4H	5326229	5328720	HC_G	Globulin-2
HORVU4Hr1G002810	4H	5357047	5357485	LC_U	unknown function
HORVU4Hr1G002820	4H	5368781	5373932	HC_TE?	Type IV inositol polyphosphate 5-phosphatase 7
HORVU4Hr1G002830	4H	5379917	5380768	LC_u	undescribed protein
HORVU4Hr1G002840	4H	5380148	5380507	HC_u	undescribed protein
HORVU4Hr1G002850	4H	5387814	5388360	HC_U	Protein of unknown function (DUF1677)
HORVU4Hr1G002860	4H	5398306	5400612	LC_TE?	Protein of unknown function (DUF581)
HORVU4Hr1G002870	4H	5425052	5429408	HC_G	Pleckstrin homology (PH) domain-containing protein
HORVU4Hr1G002880	4H	5429838	5435527	HC_G	SEC7-like guanine nucleotide exchange family protein
HORVU4Hr1G002890	4H	5465434	5468850	HC_G	ARM repeat superfamily protein
HORVU4Hr1G002900	4H	5470842	5473006	HC_U	Protein of unknown function (DUF1677)
HORVU4Hr1G002910	4H	5490943	5491206	LC_TE	Retrotransposon protein
HORVU4Hr1G002920	4H	5525417	5526476	HC_G	Pattern formation protein EMB30
HORVU4Hr1G002930	4H	5525541	5526164	LC_u	undescribed protein
HORVU4Hr1G002940	4H	5571448	5571730	LC_u	undescribed protein
HORVU4Hr1G002950	4H	5571448	5571745	LC_u	undescribed protein
HORVU4Hr1G002960	4H	5813723	5814368	LC_u	undescribed protein
HORVU4Hr1G002970	4H	5967485	5969733	HC_G	hydroxyproline-rich glycoprotein family protein
HORVU4Hr1G002980	4H	5999210	6003671	HC_G	Ras-related protein Rab-5B
HORVU4Hr1G002990	4H	6003981	6007998	HC_G	Transmembrane protein 56
HORVU4Hr1G003000	4H	6007807	6008134	LC_u	undescribed protein
HORVU4Hr1G003010	4H	6019528	6020121	HC_G	AP2-containing protein
HORVU4Hr1G003020	4H	6020384	6020857	LC_u	undescribed protein
HORVU4Hr1G003030	4H	6021249	6022703	LC_u	undescribed protein
HORVU4Hr1G003040	4H	6021457	6025575	HC_G	regulatory protein (NPR1)
HORVU4Hr1G003050	4H	6043718	6046790	HC_G	Zinc transporter 7
HORVU4Hr1G003060	4H	6124462	6133126	HC_G	Histone-lysine N-methyltransferase
HORVU4Hr1G003070	4H	6128778	6132172	LC_u	undescribed protein
HORVU4Hr1G003080	4H	6141511	6144743	HC_U	unknown protein; BEST Arabidopsis thaliana protein match is: unknown protein .
HORVU4Hr1G003090	4H	6162124	6207845	HC_G	Glucan endo-1
HORVU4Hr1G003100	4H	6217414	6225665	HC_G	aminopeptidase M1
HORVU4Hr1G003110	4H	6227028	6233027	HC_G	Guanine nucleotide-binding protein subunit beta
HORVU4Hr1G003120	4H	6231239	6238113	HC_G	Deoxyuridine 5'-triphosphate nucleotidohydrolase
HORVU4Hr1G003130	4H	6234736	6235315	LC_u	undescribed protein
HORVU4Hr1G003140	4H	6235890	6236263	LC_u	undescribed protein
HORVU4Hr1G003150	4H	6239358	6240072	LC_u	undescribed protein
HORVU4Hr1G003160	4H	6240269	6240792	LC_u	undescribed protein
HORVU4Hr1G003170	4H	6240876	6241465	LC_u	undescribed protein
HORVU4Hr1G003180	4H	6250195	6252140	HC_G	SBP (S-ribonuclease binding protein) family protein
HORVU4Hr1G003190	4H	6260930	6273949	HC_G	Ubiquitin carboxyl-terminal hydrolase family protein
HORVU4Hr1G003200	4H	6342642	6343048	LC_u	undescribed protein
HORVU4Hr1G003210	4H	6344489	6347621	HC_G	basic helix-loop-helix (bHLH) DNA-binding superfamily protein
HORVU4Hr1G003220	4H	6470635	6474160	HC_G	Endo-1
HORVU4Hr1G003230	4H	6480903	6482139	HC_G	EPIDERMAL PATTERNING FACTOR-like protein 2
HORVU4Hr1G003240	4H	6491163	6491671	LC_TE	unknown function
HORVU4Hr1G003250	4H	6494440	6496561	HC_G	Chalcone synthase
HORVU4Hr1G003260	4H	6496773	6497283	LC_u	undescribed protein
HORVU4Hr1G003270	4H	6497373	6500937	HC_U	unknown protein; LOCATED IN: chloroplast; BEST Arabidopsis thaliana protein match is: unknown protein .
HORVU4Hr1G003280	4H	6501914	6503135	LC_u	undescribed protein
HORVU4Hr1G003290	4H	6509501	6514179	HC_G	Pyruvate kinase family protein
HORVU4Hr1G003300	4H	6520760	6521173	LC_U	unknown function
HORVU4Hr1G003310	4H	6522800	6523102	LC_TE	Retrotransposon protein
HORVU4Hr1G003320	4H	6524566	6525243	HC_G	LRR receptor-like serine/threonine-protein kinase EFR
HORVU4Hr1G003330	4H	6525704	6526426	HC_G	LRR receptor-like serine/threonine-protein kinase EFR
HORVU4Hr1G003340	4H	6534580	6536915	HC_G	Transcription factor bHLH25
HORVU4Hr1G003350	4H	6859278	6859996	HC_G	alpha/beta-Hydrolases superfamily protein
HORVU4Hr1G003360	4H	7065106	7081674	HC_G	Homeobox protein knotted-1-like 4
HORVU4Hr1G003370	4H	7076324	7077229	LC_u	undescribed protein
AAQ11883.1	4H	7076534	7077118	ncbi|kn2	knotted 2
HORVU4Hr1G003380	4H	7078281	7079343	LC_u	undescribed protein
HORVU4Hr1G003390	4H	7078857	7081493	LC_u	undescribed protein
HORVU4Hr1G003400	4H	7159111	7160037	HC_U	Coffea canephora DH200=94 genomic scaffold
HORVU4Hr1G003410	4H	7201167	7205777	HC_G	Homeobox protein knotted-1-like 4
HORVU4Hr1G003420	4H	7399986	7409174	HC_G	Early-responsive to dehydration stress protein (ERD4)
HORVU4Hr1G003430	4H	7419845	7425574	HC_U	DUF21 domain-containing protein
HORVU4Hr1G003440	4H	7582838	7589219	HC_G	Growth-regulating factor 9
HORVU4Hr1G003450	4H	7592417	7593590	HC_u	undescribed protein
HORVU4Hr1G003460	4H	7603622	7605081	HC_U	unknown function
HORVU4Hr1G003470	4H	7627198	7628006	HC_U	unknown function
HORVU4Hr1G003480	4H	7639300	7640178	HC_G	undescribed protein
HORVU4Hr1G003490	4H	7643916	7644090	LC_TE	HAT family dimerisation domain containing protein
HORVU4Hr1G003500	4H	7648764	7648934	LC_TE	Mutator protein
HORVU4Hr1G003510	4H	7682685	7683095	LC_u	undescribed protein
HORVU4Hr1G003520	4H	7707919	7708441	HC_G	Cytochrome f
HORVU4Hr1G003530	4H	7734184	7735985	LC_u	undescribed protein
HORVU4Hr1G003540	4H	7738052	7739523	HC_G	glycine-rich protein
HORVU4Hr1G003550	4H	7741768	7743289	HC_G	unknown function
HORVU4Hr1G003560	4H	7743449	7744076	LC_u	undescribed protein
HORVU4Hr1G003570	4H	7743565	7745762	HC_u	undescribed protein
HORVU4Hr1G003580	4H	7841505	7849687	HC_G	Phosphomethylpyrimidine synthase
HORVU4Hr1G003590	4H	7860327	7861766	HC_G	Hexosyltransferase
HORVU4Hr1G003600	4H	7870080	7872450	HC_G	RING finger protein 5
HORVU4Hr1G003610	4H	7876797	7879167	HC_G	MADS-box transcription factor family protein
HORVU4Hr1G003620	4H	7919238	7919649	LC_u	undescribed protein
HORVU4Hr1G003630	4H	7919687	7920406	LC_u	undescribed protein
HORVU4Hr1G003640	4H	7922586	7928580	HC_G	ankyrin repeat family protein
HORVU4Hr1G003650	4H	7966665	7971989	HC_G	ankyrin repeat family protein
HORVU4Hr1G003660	4H	7990430	7999422	HC_G	ankyrin repeat family protein
HORVU4Hr1G003670	4H	7992163	7992462	HC_U	unknown function
HORVU4Hr1G003680	4H	8008862	8011551	HC_G	Leucine-rich repeat receptor-like protein kinase family protein
HORVU4Hr1G003690	4H	8111831	8112606	LC_u	undescribed protein
HORVU4Hr1G003700	4H	8141215	8144509	HC_u	undescribed protein
HORVU4Hr1G003710	4H	8142948	8143586	LC_u	undescribed protein
HORVU4Hr1G003720	4H	8150564	8151851	LC_u	undescribed protein
HORVU4Hr1G003730	4H	8183417	8184125	LC_u	undescribed protein
HORVU4Hr1G003740	4H	8208269	8208747	LC_u	undescribed protein
HORVU4Hr1G003750	4H	8208603	8210453	HC_G	Homeobox protein BEL1 homolog
HORVU4Hr1G003760	4H	8211638	8213194	HC_G	Ankyrin repeat protein-like
HORVU4Hr1G003770	4H	8225562	8228358	HC_TE?	F-box/RNI-like superfamily protein
HORVU4Hr1G003780	4H	8453137	8453357	LC_u	undescribed protein
HORVU4Hr1G003790	4H	8535543	8535763	LC_u	undescribed protein
HORVU4Hr1G003800	4H	8626977	8633020	HC_G	BEL1-like homeodomain 6
HORVU4Hr1G003810	4H	8666129	8666799	HC_G	Tetraspanin family protein
HORVU4Hr1G003820	4H	8675210	8679606	HC_G	Serine/arginine-rich splicing factor 12
HORVU4Hr1G003840	4H	8686381	8710980	HC_G	Protein ABERRANT POLLEN TRANSMISSION 1
HORVU4Hr1G003850	4H	8702501	8703907	LC_TE	unknown function
HORVU4Hr1G003860	4H	8703944	8704120	LC_TE	Retrotransposon protein
HORVU4Hr1G003870	4H	8704260	8704681	LC_TE	Retrotransposon protein
HORVU4Hr1G003880	4H	8706448	8706922	LC_U	unknown function
HORVU4Hr1G003890	4H	8718768	8723079	HC_G	Ubiquitin-conjugating enzyme family protein
HORVU4Hr1G003900	4H	8719258	8719410	LC_u	undescribed protein
HORVU4Hr1G003910	4H	8746426	8749248	HC_G	beta-xylosidase 2
HORVU4Hr1G003920	4H	8764054	8764255	LC_u	undescribed protein
HORVU4Hr1G003930	4H	8808440	8815115	HC_G	Serine/threonine protein phosphatase 2A 57 kDa regulatory subunit B' alpha isoform
HORVU4Hr1G003940	4H	8815385	8824248	HC_G	Transducin/WD40 repeat-like superfamily protein
HORVU4Hr1G003950	4H	8817329	8817607	LC_u	undescribed protein
HORVU4Hr1G003960	4H	8846510	8846880	LC_u	undescribed protein
HORVU4Hr1G003970	4H	8851894	8852619	HC_u	undescribed protein
HORVU4Hr1G003980	4H	8852405	8852782	LC_u	undescribed protein
HORVU4Hr1G003990	4H	8853791	8858811	HC_TE?	RNA-binding protein 1
HORVU4Hr1G004000	4H	8861124	8863971	HC_G	Major facilitator superfamily protein
HORVU4Hr1G004010	4H	8886857	8892950	HC_TE?	Argonaute family protein
HORVU4Hr1G004020	4H	8960751	8961628	HC_G	Ribonucleoside-diphosphate reductase
HORVU4Hr1G004030	4H	8972435	8981437	HC_TE?	Argonaute family protein
HORVU4Hr1G004040	4H	9060913	9063638	HC_G	Protein NRT1/ PTR FAMILY 8.3
HORVU4Hr1G004050	4H	9112207	9113541	HC_G	HXXXD-type acyl-transferase family protein
HORVU4Hr1G004060	4H	9125262	9125876	LC_TE	Transposon protein
HORVU4Hr1G004070	4H	9415930	9416931	HC_G	RING/U-box superfamily protein
HORVU4Hr1G004080	4H	9416928	9421202	HC_G	GATA transcription factor 18
HORVU4Hr1G004090	4H	9446389	9456351	HC_G	ubiquitin-protein ligase 7
HORVU4Hr1G004100	4H	9456469	9460089	HC_G	GDSL esterase/lipase
HORVU4Hr1G004110	4H	9458194	9458422	LC_u	undescribed protein
HORVU4Hr1G004120	4H	9468248	9474511	HC_G	Magnesium transporter MRS2-B
HORVU4Hr1G004130	4H	9475096	9478328	HC_G	RecQ-mediated genome instability protein 2
HORVU4Hr1G004140	4H	9477470	9477743	LC_u	undescribed protein
HORVU4Hr1G004150	4H	9479200	9486348	HC_G	ARM repeat superfamily protein
HORVU4Hr1G004160	4H	9575415	9582803	HC_G	Exostosin-2
HORVU4Hr1G004170	4H	9577602	9579824	HC_G	Integral membrane HPP family protein
HORVU4Hr1G004180	4H	9592372	9592904	LC_u	undescribed protein
HORVU4Hr1G004190	4H	9599510	9600357	LC_u	undescribed protein
HORVU4Hr1G004210	4H	9657170	9660231	HC_G	ferredoxin 3
HORVU4Hr1G004200	4H	9657170	9659551	LC_u	undescribed protein
HORVU4Hr1G004220	4H	9697498	9697803	LC_u	undescribed protein
HORVU4Hr1G004230	4H	9697941	9709725	HC_G	Calcineurin-binding protein cabin-1
HORVU4Hr1G004240	4H	9727736	9731305	HC_G	Cox19-like CHCH family protein
HORVU4Hr1G004250	4H	9727938	9728252	HC_u	undescribed protein
HORVU4Hr1G004260	4H	9733321	9737530	HC_G	GMP synthase [glutamine-hydrolyzing]
HORVU4Hr1G004270	4H	9754912	9760219	HC_G	23S rRNA methyltransferase
HORVU4Hr1G004280	4H	9773997	9779733	HC_G	Tesmin/TSO1-like CXC domain-containing protein
HORVU4Hr1G004290	4H	9796352	9797661	HC_G	Pollen allergen Phl p 5a
HORVU4Hr1G004300	4H	9800922	9801820	HC_U	unknown function
HORVU4Hr1G004310	4H	9806153	9806581	LC_TE	Retrotransposon protein
HORVU4Hr1G004320	4H	9813560	9813823	LC_TE	Retrotransposon protein
HORVU4Hr1G004330	4H	9815901	9816134	LC_TE	unknown function
HORVU4Hr1G004340	4H	9818828	9819655	LC_TE	Retrotransposon protein
HORVU4Hr1G004350	4H	9823263	9823703	HC_U	unknown function
HORVU4Hr1G004360	4H	9823740	9823901	LC_TE	unknown function
HORVU4Hr1G004370	4H	9824278	9824522	LC_u	undescribed protein
HORVU4Hr1G004380	4H	9832772	9834210	HC_G	Pollen allergen Phl p 5a
HORVU4Hr1G004390	4H	9847970	9848851	HC_G	E3 ubiquitin-protein ligase
HORVU4Hr1G004400	4H	9934676	9935732	LC_u	undescribed protein
HORVU4Hr1G004420	4H	9969933	9970958	LC_U	Chromosome 3B
HORVU4Hr1G004430	4H	9991628	9994419	LC_u	undescribed protein
HORVU4Hr1G004440	4H	9994712	9998711	HC_G	Hexosyltransferase
HORVU4Hr1G004450	4H	10001842	10002313	LC_u	undescribed protein
HORVU4Hr1G004460	4H	10014359	10025200	HC_G	Protein NRT1/ PTR FAMILY 2.9
CCJ47236.1	4H	10014976	10018058	ncbi|HvNRT1(PTR)IV-1-5	putative proton-dependent olig
CCJ47237.1	4H	10018215	10018967	ncbi|HvNRT1(PTR)IV-1-3	putative proton-dependent olig
HORVU4Hr1G004470	4H	10019323	10025838	HC_G	5'-AMP-activated protein kinase beta-2 subunit protein
HORVU4Hr1G004480	4H	10021184	10021460	LC_u	undescribed protein
HORVU4Hr1G004490	4H	10033561	10037661	LC_U	unknown protein; Has 2 Blast hits to 2 proteins in 1 species: Archae - 0; Bacteria - 0; Metazoa - 0; Fungi - 0; Plants - 2; Viruses - 0; Other Eukaryotes - 0 (source: NCBI BLink).
HORVU4Hr1G004500	4H	10033637	10037114	LC_u	undescribed protein
HORVU4Hr1G004510	4H	10038766	10039340	LC_u	undescribed protein
HORVU4Hr1G004520	4H	10041369	10043999	HC_G	unknown function
HORVU4Hr1G004410	4H	10045931	9970108	HC_G	glycine-rich protein
HORVU4Hr1G004530	4H	10102264	10102465	LC_u	undescribed protein
HORVU4Hr1G004540	4H	10104375	10108114	HC_G	calcium-dependent protein kinase 30
HORVU4Hr1G004550	4H	10110833	10111517	HC_G	glycine-rich protein
HORVU4Hr1G004560	4H	10115092	10122051	LC_u	undescribed protein
HORVU4Hr1G004570	4H	10129949	10130448	LC_TE	unknown function
HORVU4Hr1G004580	4H	10159553	10160040	LC_u	undescribed protein
HORVU4Hr1G004590	4H	10160434	10194789	HC_G	Inositol hexakisphosphate and diphosphoinositol-pentakisphosphate kinase
HORVU4Hr1G004600	4H	10165497	10166464	HC_U	unknown function
HORVU4Hr1G004610	4H	10166681	10166972	HC_G	Myosin-J heavy chain
HORVU4Hr1G004620	4H	10172488	10172829	LC_TE	HAT dimerisation domain-containing protein-like
HORVU4Hr1G004630	4H	10173169	10174094	LC_TE	HAT family dimerisation domain containing protein
HORVU4Hr1G004640	4H	10176711	10178534	LC_U	unknown function
HORVU4Hr1G004650	4H	10178760	10178897	LC_TE	Retrotransposon protein
HORVU4Hr1G004660	4H	10179131	10179307	LC_U	unknown function
HORVU4Hr1G004670	4H	10179545	10180952	LC_TE	unknown function
HORVU4Hr1G004680	4H	10181629	10182363	LC_U	unknown function
HORVU4Hr1G004690	4H	10490037	10490687	HC_G	LRR receptor-like serine/threonine-protein kinase EFR
HORVU4Hr1G004700	4H	10492784	10493956	LC_TE	Gag-pol polyprotein
HORVU4Hr1G004710	4H	10496750	10497001	LC_TE	Retrotransposon protein
HORVU4Hr1G004720	4H	10497590	10498018	LC_u	undescribed protein
HORVU4Hr1G004730	4H	10515005	10515534	LC_u	undescribed protein
HORVU4Hr1G004740	4H	10518278	10519331	LC_u	undescribed protein
HORVU4Hr1G004750	4H	10522879	10527413	HC_G	TBC1 domain family member 4
HORVU4Hr1G004760	4H	10526546	10527268	LC_u	undescribed protein
HORVU4Hr1G004770	4H	10528295	10528817	LC_u	undescribed protein
HORVU4Hr1G004780	4H	10531196	10533954	HC_G	Costars family protein ABRACL
HORVU4Hr1G004790	4H	10547244	10547605	LC_u	undescribed protein
[truncated: 648 more rows]

## Sheet: Qrbg_4H_2
QTL Qrbg_4H_2 identified in MAGIC 1+2 and MAGIC 1 to 4 with the peak marker located at 621 Mbp
[truncated: 493 more rows]

[truncated: 3 more sheets: Qrbg_5H_1, Qrbg_5H_2, Qrbg_7H_1]
