# Supplementary material for: You Had Me at “MAGIC”!: Four Barley MAGIC Populations Reveal Novel Resistance QTL for Powdery Mildew
Source: Genes (Basel). 2020 Dec 18;11(12):1512. doi: 10.3390/genes11121512 (PMC7766815; doi:10.3390/genes11121512)
Supplement: Supplementary file 1 [file genes-11-01512-s001.zip › Table S4.xlsx]

## Sheet: Info
Table S4
You had me at “MAGIC”! Four barley MAGIC populations reveal novel resistance QTL for Powdery Mildew
Fluturë Novakazi 1, Lene Krusell 2, Jens Due Jensen 3, Jihad Orabi 3, The PPP Barley Consortium, Ahmed Jahoor 3, Therése Bengtsson 1*
1 Department of Plant Breeding, Swedish University of Agricultural Sciences, Box 101, 230 53, Alnarp Sweden
2 Sejet Plant Breeding, Nørremarksvej 67, 8700 Horsens, Denmark
3 Nordic Seed A/S, Kornmarken 1, 8464 Galten Denmark
*Correspondence: Therése Bengtsson: therese.bengtsson@slu.se
Journal: Genes
Haplotypes for each population based on the respective significant markers
The PPP Barley Consortium
Inger Åhman (Department of Plant Breeding, Swedish University of Agricultural Sciences, Box 101, 230 53 Alnarp, Sweden),
Therése Bengtsson (Department of Plant Breeding, Swedish University of Agricultural Sciences, Box 101, 230 53 Alnarp, Sweden),
Fluturë Novakazi (Department of Plant Breeding, Swedish University of Agricultural Sciences, Box 101, 230 53 Alnarp, Sweden),
Outi Manninen (Boreal Plant Breeding Ltd, Myllytie 10, 31600 Jokioinen, Finland),
Merja Veteläinen (Boreal Plant Breeding Ltd, Myllytie 10, 31600 Jokioinen, Finland),
Mika Isolahti, (Boreal Plant Breeding Ltd, Myllytie 10, 31600 Jokioinen, Finland),
Muath Alsheikh (Graminor A/S, Hommelstadvegen 60, 2322 Ridabu, Norway),
Stein Bergersen (Graminor A/S, Hommelstadvegen 60, 2322 Ridabu, Norway),
Constantin Jansen (Graminor A/S, Hommelstadvegen 60, 2322 Ridabu, Norway),
Susanne Windju (Graminor A/S, Hommelstadvegen 60, 2322 Ridabu, Norway),
Marja Jalli, (Natural Resources Institute Finland (Luke), Tietotie 4, 31600 Jokioinen, Finland),
Juho Hautsalo, (Natural Resources Institute Finland (Luke), Survontie 9, 40500 Jyväskylä, Finland,
Ahmed Jahoor (NordicSeed A/S, Kornmarken 1, 8464 Galten, Denmark) (project leader),
Jens Due Jensen (Nordic Seed A/S, Kornmarken 1, 8464Galten, Denmark),
Jihad Orabi (Nordic Seed A/S, Kornmarken 1, 8464 Galten, Denmark),
Nana Vagndorf Nordestgaard (Nordic Seed A/S, Kornmarken 1, 8464 Galten, Denmark),
Lene Krusell (Sejet Plant Breeding, Nørremarksvej 67, 8700 Horsens, Denmark),
Rasmus Lund Hjortshøj (Sejet Plant Breeding, Nørremarksvej 67, 8700 Horsens, Denmark),
Charlotte Damgård Robertsen, (Sejet Plant Breeding, Nørremarksvej 67, 8700 Horsens, Denmark),
Magnus Göransson (The Agricultural University of Iceland, Faculty of Land and Animal Resources, Hvanneyri, 311 Borgarnes, Iceland)

## Sheet: M1+2
QTL	Qrbg_1H_1	Qrbg_3H_1	Qrbg_4H_2	Qrbg_5H_1
SNP	JHI_Hv50k_2016_7757	BOPA2_12_30192	JHI_Hv50k_2016_265870	JHI_Hv50k_2016_276999
Alleles	G/T	G/A	G/A	G/T
Chromosome	1H	3H	4H	5H
Position	6976974	21019740	621555275	396682	BLUP			Haplotype	No of lines	Mean	Founder
115008_068	G	A	A	G	-1.35526			GGAG	6	-1.68491
115009_027	G	A	A	G	-1.89468			TGAT	5	-1.67891
115009_009	G	A	A	T	-1.35526			GAAG	2	-1.62497
115009_010	G	A	A	T	-0.995648			TGAG	2	-1.62497
115009_018	G	A	A	T	-1.89468			GGAT	30	-1.55904	RGT_Planet	SJ111998
115008_027	G	A	G	G	1.70146			GAAT	3	-1.4152
115008_030	G	A	G	G	2.42069			TAGT	5	-0.671995	Iron
115008_033	G	A	G	G	3.67934			TAGG	11	-0.390842
115008_034	G	A	G	G	1.88126			TGGT	3	-0.156548
115008_037	G	A	G	G	0.98223			TGGG	15	0.286976	GN06075	GN09096	Lavrans
115008_039	G	A	G	G	1.70146			GAGT	3	0.382873
115008_043	G	A	G	G	2.24088			GGGT	5	0.622615	JLB06_034
115008_051	G	A	G	G	0.98223			GGGG	31	1.70146
115008_089	G	A	G	G	1.34184			GAGG	13	1.75678	Ylitornion
115008_099	G	A	G	G	2.24088
115008_105	G	A	G	G	2.24088
115009_019	G	A	G	G	0.802422
Ylitornion	G	A	G	G	0.622615
115008_018	G	A	G	T	0.622615
115008_035	G	A	G	T	1.52165
115008_098	G	A	G	T	-0.995648
115008_023	G	G	A	G	-1.89468
115008_063	G	G	A	G	-1.89468
115008_076	G	G	A	G	-1.17546
115008_077	G	G	A	G	-1.89468
115009_002	G	G	A	G	-1.35526
115009_020	G	G	A	G	-1.89468
115008_031	G	G	A	T	-1.35526
115008_054	G	G	A	T	-1.71488
115008_055	G	G	A	T	-1.17546
115008_058	G	G	A	T	-1.89468
115008_060	G	G	A	T	-1.89468
115008_061	G	G	A	T	-1.89468
115008_062	G	G	A	T	-1.89468
115008_065	G	G	A	T	-0.0966127
115008_069	G	G	A	T	-1.71488
115008_075	G	G	A	T	-1.89468
115008_081	G	G	A	T	-1.35526
115008_088	G	G	A	T	-1.89468
115008_093	G	G	A	T	-1.71488
115008_096	G	G	A	T	-0.995648
115008_097	G	G	A	T	-0.815841
115008_100	G	G	A	T	-1.71488
115008_101	G	G	A	T	-1.89468
115008_102	G	G	A	T	-0.995648
115008_103	G	G	A	T	-1.17546
115008_108	G	G	A	T	-1.17546
115008_109	G	G	A	T	-1.89468
115008_114	G	G	A	T	-1.35526
115008_122	G	G	A	T	-1.71488
115009_005	G	G	A	T	-1.35526
115009_022	G	G	A	T	-1.89468
115009_023	G	G	A	T	-1.89468
115009_024	G	G	A	T	-1.89468
115009_026	G	G	A	T	-1.89468
RGT_Planet	G	G	A	T	-1.71488
SJ111998	G	G	A	T	-1.89468
115008_004	G	G	G	G	2.24088
115008_005	G	G	G	G	0.98223
115008_008	G	G	G	G	0.98223
115008_011	G	G	G	G	0.0831943
115008_012	G	G	G	G	3.49953
115008_013	G	G	G	G	0.98223
115008_014	G	G	G	G	2.42069
115008_020	G	G	G	G	2.24088
115008_021	G	G	G	G	1.70146
115008_022	G	G	G	G	1.52165
115008_024	G	G	G	G	2.42069
115008_025	G	G	G	G	1.52165
115008_028	G	G	G	G	2.7803
115008_032	G	G	G	G	2.60049
115008_036	G	G	G	G	2.24088
115008_038	G	G	G	G	2.60049
115008_041	G	G	G	G	1.88126
115008_044	G	G	G	G	0.0831943
115008_045	G	G	G	G	2.7803
115008_047	G	G	G	G	0.0831943
115008_050	G	G	G	G	2.60049
115008_066	G	G	G	G	0.98223
115008_086	G	G	G	G	1.70146
115008_094	G	G	G	G	2.24088
115008_104	G	G	G	G	0.442808
115008_113	G	G	G	G	0.442808
115008_115	G	G	G	G	1.52165
115008_116	G	G	G	G	2.24088
115008_118	G	G	G	G	0.802422
115008_119	G	G	G	G	2.24088
115009_017	G	G	G	G	1.88126
115008_049	G	G	G	T	0.802422
115008_067	G	G	G	T	1.34184
115008_106	G	G	G	T	-0.27642
115009_008	G	G	G	T	-0.0966127
JLB06_034	G	G	G	T	1.34184
115008_026	T	A	G	G	-0.995648
115008_040	T	A	G	G	-0.815841
115008_042	T	A	G	G	0.622615
115008_052	T	A	G	G	0.98223
115008_053	T	A	G	G	-0.456227
115008_074	T	A	G	G	-1.35526
115008_085	T	A	G	G	0.622615
115008_090	T	A	G	G	-1.71488
115008_112	T	A	G	G	-0.0966127
115009_007	T	A	G	G	-0.27642
115009_011	T	A	G	G	-0.815841
115008_029	T	A	G	T	-1.17546
115009_025	T	A	G	T	0.442808
115009_028	T	A	G	T	-0.995648
115009_029	T	A	G	T	-0.815841
Iron	T	A	G	T	-0.815841
115008_082	T	G	A	G	-1.89468
115008_111	T	G	A	G	-1.35526
115008_072	T	G	A	T	-1.89468
115008_117	T	G	A	T	-1.35526
115008_121	T	G	A	T	-1.35526
115009_003	T	G	A	T	-1.89468
115009_021	T	G	A	T	-1.89468
115008_001	T	G	G	G	0.622615
115008_003	T	G	G	G	0.442808
115008_007	T	G	G	G	0.98223
115008_010	T	G	G	G	-0.27642
115008_017	T	G	G	G	0.802422
115008_019	T	G	G	G	-0.456227
115008_046	T	G	G	G	0.802422
115008_048	T	G	G	G	1.88126
115008_070	T	G	G	G	-0.27642
115008_080	T	G	G	G	-0.456227
115008_092	T	G	G	G	-0.995648
115009_004	T	G	G	G	-0.0966127
GN06075	T	G	G	G	-0.995648
GN09096	T	G	G	G	0.802422
Lavrans	T	G	G	G	1.52165
115008_016	T	G	G	T	-0.0966127
115008_084	T	G	G	T	-0.815841
115009_014	T	G	G	T	0.442808

## Sheet: M3
QTL	Qrbg_1H_1	Qrbg_2H_1	Qrbg_2H_2	Qrbg_4H_1	Qrbg_5H_2
SNP	JHI_Hv50k_2016_10019	JHI_Hv50k_2016_87627	JHI_Hv50k_2016_142889	JHI_Hv50k_2016_230367	SCRI_RS_166374
Alleles	C/T	C/T	T/C	T/G	G/A
Chromosome	1H	2H	2H	4H	5H
Position	9240411	122769327	757857556	12239110	272385765	BLUP			Haplotype	No of lines	Mean	Founder
115010_022	C	C	C	G	A	0.824753			CTTGG	2	-2.16266	Fairytale	RGT_Planet
115010_031	C	C	C	G	A	1.6783			TCTGG	2	-1.82124
Chevron	C	C	C	G	A	-0.711632			TTTTG	7	-1.58957	Iron
115010_028	C	C	C	G	G	0.995462			TCTTG	8	-1.11707
Brage	C	C	C	G	G	-0.0287944			CCTGG	4	-0.967696
115010_006	C	C	C	G	N	1.33688			TCCGG	2	-0.967696
115010_007	C	C	C	T	A	1.6783			TCTGA	1	-0.711632
115010_033	C	C	C	T	A	1.33688			TCCTG	3	-0.199504
115010_050	C	C	C	T	A	1.84901			CTTTG	8	-0.114149
115010_078	C	C	C	T	A	2.36114			TCTTA	3	-0.0856975
Nordic	C	C	C	T	A	1.33688			CTTTA	2	0.0565604	Olve
115010_002	C	C	C	T	G	-0.199504			CCTTG	11	0.49756
115010_011	C	C	C	T	G	-0.0287944			CCCGA	3	0.59714	Chevron
115010_020	C	C	C	T	G	-0.0287944			CTCTG	2	0.654044
115010_023	C	C	C	T	G	0.483334			CCCTG	8	0.71806
115010_041	C	C	C	T	G	2.19043			CCCGG	3	0.76785	Brage
115010_052	C	C	C	T	G	0.483334			CTCGG	1	0.824753
115010_062	C	C	C	T	G	2.19043			CCTGA	3	0.881656	Krasnordarskij_35
115010_068	C	C	C	T	G	0.654044			CCTTA	3	1.27998
115010_003	C	C	T	G	A	0.654044			CCCTA	5	1.71244	Nordic
115010_019	C	C	T	G	A	1.33688			CTCTA	2	2.01972
Krasnordarskij_35	C	C	T	G	A	0.654044
115010_009	C	C	T	G	G	-1.05305
115010_051	C	C	T	G	G	0.141915
115010_074	C	C	T	G	G	-1.22376
115010_081	C	C	T	G	G	-1.73589
115010_046	C	C	T	T	A	1.6783
115010_061	C	C	T	T	A	0.824753
115010_064	C	C	T	T	A	1.33688
115010_005	C	C	T	T	G	-0.370213
115010_013	C	C	T	T	G	0.995462
115010_018	C	C	T	T	G	2.19043
115010_032	C	C	T	T	G	0.824753
115010_034	C	C	T	T	G	-0.370213
115010_039	C	C	T	T	G	0.995462
115010_053	C	C	T	T	G	0.995462
115010_057	C	C	T	T	G	0.824753
115010_060	C	C	T	T	G	0.654044
115010_070	C	C	T	T	G	-0.711632
115010_077	C	C	T	T	G	-0.882342
115010_029	C	T	C	G	G	0.824753
115010_049	C	T	C	T	A	1.6783
115010_063	C	T	C	T	A	2.36114
115010_025	C	T	C	T	G	0.483334
115010_040	C	T	C	T	G	0.824753
Fairytale	C	T	T	G	G	-1.9066
RGT_Planet	C	T	T	G	G	-2.41873
115010_054	C	T	T	T	A	0.141915
Olve	C	T	T	T	A	-0.0287944
115010_030	C	T	T	T	G	0.141915
115010_065	C	T	T	T	G	0.483334
115010_069	C	T	T	T	G	-0.370213
115010_072	C	T	T	T	G	-0.0287944
115010_076	C	T	T	T	G	-0.711632
115010_079	C	T	T	T	G	-0.711632
115010_080	C	T	T	T	G	0.483334
115010_038	C	T	T	T	N	-0.199504
115010_001	T	C	C	G	G	-0.882342
115010_008	T	C	C	G	G	-1.05305
115010_042	T	C	C	T	G	-0.370213
115010_036	T	C	C	T	N	-0.0287944
115010_047	T	C	C	T	N	-0.199504
115010_004	T	C	T	G	A	-0.711632
115010_017	T	C	T	G	G	-1.56518
115010_067	T	C	T	G	G	-2.07731
115010_010	T	C	T	T	A	-0.0287944
115010_055	T	C	T	T	A	-0.370213
115010_071	T	C	T	T	A	0.141915
115010_012	T	C	T	T	G	-0.199504
115010_014	T	C	T	T	G	-1.22376
115010_015	T	C	T	T	G	-1.73589
115010_016	T	C	T	T	G	-1.73589
115010_044	T	C	T	T	G	-1.22376
115010_048	T	C	T	T	G	-0.199504
115010_073	T	C	T	T	G	-1.05305
115010_075	T	C	T	T	G	-1.56518
115010_021	T	T	T	T	G	-1.73589
115010_026	T	T	T	T	G	-1.9066
115010_035	T	T	T	T	G	-1.56518
115010_037	T	T	T	T	G	-1.05305
115010_043	T	T	T	T	G	-2.07731
115010_066	T	T	T	T	G	-1.22376
Iron	T	T	T	T	G	-1.56518

## Sheet: M4
QTL	Qrbg_1H_1	Qrbg_1H_3	Qrbg_2H_1	Qrbg_2H_2	Qrbg_7H_1
SNP	SCRI_RS_148733	JHI_Hv50k_2016_37800	BOPA1_7623_818	JHI_Hv50k_2016_141795	JHI_Hv50k_2016_449746
Alleles	A/G	C/T	A/G	C/A	T/C
Chromosome	1H	1H	2H	2H	7H
Position	10236703	492560309	52014030	754879170	14735678	BLUP			Haplotype	No of lines	Mean	Founder
115011_047	A	C	A	A	C	-1.08654			ATAAC	2	-2.22356
115011_103	A	C	A	A	C	-1.78625			ACAAC	6	-2.04863
115011_143	A	C	A	A	C	-2.1361			ATGAC	5	-1.71628
115011_147	A	C	A	A	C	-2.66087			ACACC	3	-1.66963
115011_150	A	C	A	A	C	-2.1361			GCACC	1	-1.61132	Gaffelbyg
115011_202	A	C	A	A	C	-2.48595			ATACC	5	-1.47138
115011_004	A	C	A	A	T	-0.736694			ACGAC	5	-1.15651
115011_015	A	C	A	A	T	-0.211917			ATAAT	6	-1.08654
115011_028	A	C	A	A	T	-0.211917			ATGAT	1	-1.08654
115011_034	A	C	A	A	T	-0.911619			ANGNC	1	-0.911619
115011_054	A	C	A	A	T	0.662711			ATGCC	3	-0.911619
115011_056	A	C	A	A	T	-1.08654			ACGCC	1	-0.736694
115011_070	A	C	A	A	T	-0.0369914			ACAAT	23	-0.523741	Iron	Fairytale	GN09005
115011_078	A	C	A	A	T	-0.0369914			ACGAT	8	-0.124454
115011_083	A	C	A	A	T	0.487785			ATACT	45	0.00188092
115011_086	A	C	A	A	T	1.36241			ACACT	108	0.2092
115011_091	A	C	A	A	T	-0.736694			GTACT	9	0.487785
115011_159	A	C	A	A	T	-0.211917			GCGAC	1	0.837636
115011_161	A	C	A	A	T	-0.736694			GCACT	30	0.878452
115011_206	A	C	A	A	T	-0.0369914			ACGCT	9	0.895945	Krasnordarskij_35
115011_217	A	C	A	A	T	-0.386842			ATGCT	6	0.925099
115011_241	A	C	A	A	T	-1.61132			GTGCT	1	1.36241	Nordic
115011_249	A	C	A	A	T	-0.736694
115011_261	A	C	A	A	T	-1.26147
115011_281	A	C	A	A	T	-1.78625
115011_295	A	C	A	A	T	-0.736694
Iron	A	C	A	A	T	-1.61132
Fairytale	A	C	A	A	T	-1.96117
GN09005	A	C	A	A	T	0.487785
115011_020	A	C	A	C	C	-1.78625
115011_039	A	C	A	C	C	-0.736694
115011_074	A	C	A	C	C	-2.48595
115011_005	A	C	A	C	T	0.487785
115011_011	A	C	A	C	T	-0.736694
115011_014	A	C	A	C	T	-0.0369914
115011_027	A	C	A	C	T	0.662711
115011_038	A	C	A	C	T	-0.736694
115011_045	A	C	A	C	T	0.487785
115011_046	A	C	A	C	T	-0.386842
115011_057	A	C	A	C	T	-0.0369914
115011_062	A	C	A	C	T	1.01256
115011_063	A	C	A	C	T	1.88719
115011_065	A	C	A	C	T	0.137934
115011_071	A	C	A	C	T	1.71226
115011_072	A	C	A	C	T	1.01256
115011_073	A	C	A	C	T	-0.0369914
115011_075	A	C	A	C	T	0.137934
115011_077	A	C	A	C	T	0.487785
115011_081	A	C	A	C	T	1.01256
115011_084	A	C	A	C	T	0.837636
115011_085	A	C	A	C	T	-0.386842
115011_088	A	C	A	C	T	1.88719
115011_089	A	C	A	C	T	1.36241
115011_090	A	C	A	C	T	0.137934
115011_092	A	C	A	C	T	0.137934
115011_094	A	C	A	C	T	-0.736694
115011_098	A	C	A	C	T	-0.386842
115011_100	A	C	A	C	T	0.137934
115011_101	A	C	A	C	T	0.662711
115011_105	A	C	A	C	T	0.487785
115011_106	A	C	A	C	T	-0.0369914
115011_109	A	C	A	C	T	0.662711
115011_115	A	C	A	C	T	0.137934
115011_119	A	C	A	C	T	-0.211917
115011_122	A	C	A	C	T	-0.0369914
115011_127	A	C	A	C	T	0.837636
115011_128	A	C	A	C	T	0.487785
115011_132	A	C	A	C	T	1.71226
115011_135	A	C	A	C	T	-0.911619
115011_137	A	C	A	C	T	0.837636
115011_141	A	C	A	C	T	-0.0369914
115011_142	A	C	A	C	T	0.662711
115011_144	A	C	A	C	T	0.487785
115011_146	A	C	A	C	T	0.837636
115011_148	A	C	A	C	T	-0.386842
115011_149	A	C	A	C	T	1.01256
115011_153	A	C	A	C	T	-0.0369914
115011_155	A	C	A	C	T	0.137934
115011_157	A	C	A	C	T	-0.0369914
115011_160	A	C	A	C	T	1.71226
115011_163	A	C	A	C	T	-0.0369914
115011_164	A	C	A	C	T	0.487785
115011_173	A	C	A	C	T	0.137934
115011_174	A	C	A	C	T	0.487785
115011_176	A	C	A	C	T	1.01256
115011_177	A	C	A	C	T	-0.0369914
115011_178	A	C	A	C	T	0.137934
115011_179	A	C	A	C	T	-0.211917
115011_181	A	C	A	C	T	0.137934
115011_183	A	C	A	C	T	-0.0369914
115011_184	A	C	A	C	T	1.53734
115011_185	A	C	A	C	T	1.01256
115011_189	A	C	A	C	T	-0.736694
115011_191	A	C	A	C	T	-0.911619
115011_207	A	C	A	C	T	-0.386842
115011_208	A	C	A	C	T	0.487785
115011_209	A	C	A	C	T	-1.08654
115011_210	A	C	A	C	T	-1.26147
115011_212	A	C	A	C	T	-0.0369914
115011_214	A	C	A	C	T	0.662711
115011_222	A	C	A	C	T	0.487785
115011_223	A	C	A	C	T	-0.911619
115011_227	A	C	A	C	T	0.137934
115011_231	A	C	A	C	T	-0.211917
115011_232	A	C	A	C	T	0.837636
115011_233	A	C	A	C	T	0.137934
115011_234	A	C	A	C	T	-0.0369914
115011_235	A	C	A	C	T	0.662711
115011_236	A	C	A	C	T	-0.911619
115011_240	A	C	A	C	T	0.487785
115011_244	A	C	A	C	T	-1.08654
115011_247	A	C	A	C	T	-0.386842
115011_250	A	C	A	C	T	0.662711
115011_255	A	C	A	C	T	-0.0369914
115011_256	A	C	A	C	T	-0.211917
115011_257	A	C	A	C	T	0.487785
115011_258	A	C	A	C	T	-0.211917
115011_260	A	C	A	C	T	-0.211917
115011_262	A	C	A	C	T	1.36241
115011_264	A	C	A	C	T	0.137934
115011_265	A	C	A	C	T	0.487785
115011_267	A	C	A	C	T	0.487785
115011_271	A	C	A	C	T	0.137934
115011_272	A	C	A	C	T	-0.386842
115011_273	A	C	A	C	T	0.137934
115011_275	A	C	A	C	T	-1.26147
115011_276	A	C	A	C	T	-0.386842
115011_278	A	C	A	C	T	-0.911619
115011_280	A	C	A	C	T	-0.736694
115011_285	A	C	A	C	T	0.487785
115011_286	A	C	A	C	T	0.662711
115011_288	A	C	A	C	T	-0.736694
115011_289	A	C	A	C	T	1.36241
115011_290	A	C	A	C	T	-0.211917
115011_291	A	C	A	C	T	-0.0369914
115011_293	A	C	A	C	T	1.53734
115011_297	A	C	A	C	T	-0.911619
115011_298	A	C	A	C	T	1.36241
115011_300	A	C	A	C	T	-0.211917
115011_302	A	C	A	C	T	0.137934
115011_013	A	C	G	A	C	-0.211917
115011_033	A	C	G	A	C	-1.78625
115011_041	A	C	G	A	C	-0.211917
115011_044	A	C	G	A	C	-1.61132
115011_195	A	C	G	A	C	-1.96117
115011_001	A	C	G	A	T	0.137934
115011_002	A	C	G	A	T	-0.386842
115011_008	A	C	G	A	T	-0.211917
115011_017	A	C	G	A	T	-1.08654
115011_019	A	C	G	A	T	-0.911619
115011_022	A	C	G	A	T	0.137934
115011_058	A	C	G	A	T	0.837636
115011_138	A	C	G	A	T	0.487785
115011_087	A	C	G	C	C	-0.736694
115011_006	A	C	G	C	T	0.837636
115011_018	A	C	G	C	T	0.487785
115011_021	A	C	G	C	T	0.487785
115011_032	A	C	G	C	T	2.23704
115011_049	A	C	G	C	T	2.23704
115011_165	A	C	G	C	T	0.487785
115011_205	A	C	G	C	T	-0.211917
115011_254	A	C	G	C	T	0.837636
Krasnordarskij_35	A	C	G	C	T	0.662711
115011_024	A	N	G	N	C	-0.911619
115011_050	A	T	A	A	C	-2.48595
115011_060	A	T	A	A	C	-1.96117
115011_009	A	T	A	A	T	-1.08654
115011_043	A	T	A	A	T	-0.736694
115011_145	A	T	A	A	T	-0.736694
115011_186	A	T	A	A	T	-0.736694
115011_187	A	T	A	A	T	-1.61132
115011_203	A	T	A	A	T	-1.61132
115011_035	A	T	A	C	C	-1.26147
115011_037	A	T	A	C	C	-0.911619
115011_120	A	T	A	C	C	-1.61132
115011_133	A	T	A	C	C	-1.61132
115011_198	A	T	A	C	C	-1.96117
115011_007	A	T	A	C	T	0.487785
115011_010	A	T	A	C	T	0.662711
115011_023	A	T	A	C	T	0.837636
115011_025	A	T	A	C	T	1.71226
115011_029	A	T	A	C	T	1.01256
115011_030	A	T	A	C	T	0.487785
115011_042	A	T	A	C	T	0.137934
115011_053	A	T	A	C	T	0.487785
115011_066	A	T	A	C	T	-0.0369914
115011_069	A	T	A	C	T	0.487785
115011_076	A	T	A	C	T	0.137934
115011_079	A	T	A	C	T	0.662711
115011_080	A	T	A	C	T	-0.911619
115011_093	A	T	A	C	T	-1.08654
115011_096	A	T	A	C	T	-0.736694
115011_097	A	T	A	C	T	-0.0369914
115011_102	A	T	A	C	T	-0.211917
115011_104	A	T	A	C	T	0.137934
115011_117	A	T	A	C	T	0.837636
115011_124	A	T	A	C	T	0.137934
115011_129	A	T	A	C	T	0.137934
115011_131	A	T	A	C	T	-0.386842
115011_140	A	T	A	C	T	0.837636
115011_158	A	T	A	C	T	0.487785
115011_170	A	T	A	C	T	-0.211917
115011_182	A	T	A	C	T	0.487785
115011_215	A	T	A	C	T	0.487785
115011_216	A	T	A	C	T	0.487785
115011_219	A	T	A	C	T	-0.0369914
115011_225	A	T	A	C	T	0.137934
115011_230	A	T	A	C	T	-0.386842
115011_238	A	T	A	C	T	-1.08654
115011_243	A	T	A	C	T	-1.08654
115011_245	A	T	A	C	T	-1.08654
115011_251	A	T	A	C	T	-0.386842
115011_252	A	T	A	C	T	0.487785
115011_263	A	T	A	C	T	-1.26147
115011_266	A	T	A	C	T	-0.736694
115011_269	A	T	A	C	T	-1.26147
115011_270	A	T	A	C	T	-0.211917
115011_274	A	T	A	C	T	-0.386842
115011_279	A	T	A	C	T	-0.736694
115011_282	A	T	A	C	T	0.487785
115011_294	A	T	A	C	T	-0.0369914
115011_301	A	T	A	C	T	0.137934
115011_051	A	T	G	A	C	-1.96117
115011_055	A	T	G	A	C	-0.386842
115011_108	A	T	G	A	C	-1.78625
115011_172	A	T	G	A	C	-2.48595
115011_237	A	T	G	A	C	-1.96117
115011_200	A	T	G	A	T	-1.08654
115011_036	A	T	G	C	C	-0.211917
115011_154	A	T	G	C	C	-1.78625
115011_303	A	T	G	C	C	-0.736694
115011_048	A	T	G	C	T	1.53734
115011_136	A	T	G	C	T	0.487785
115011_151	A	T	G	C	T	0.837636
115011_204	A	T	G	C	T	0.662711
115011_226	A	T	G	C	T	1.01256
115011_268	A	T	G	C	T	1.01256
Gaffelbyg	G	C	A	C	C	-1.61132
115011_052	G	C	A	C	T	1.01256
115011_061	G	C	A	C	T	2.23704
115011_064	G	C	A	C	T	0.487785
115011_068	G	C	A	C	T	1.53734
115011_095	G	C	A	C	T	0.487785
115011_099	G	C	A	C	T	1.01256
115011_107	G	C	A	C	T	1.36241
115011_118	G	C	A	C	T	0.662711
115011_121	G	C	A	C	T	1.01256
115011_123	G	C	A	C	T	1.36241
115011_126	G	C	A	C	T	0.137934
115011_134	G	C	A	C	T	0.662711
115011_139	G	C	A	C	T	0.662711
115011_152	G	C	A	C	T	1.53734
115011_156	G	C	A	C	T	0.837636
115011_162	G	C	A	C	T	0.487785
115011_166	G	C	A	C	T	1.36241
115011_169	G	C	A	C	T	0.837636
115011_180	G	C	A	C	T	0.837636
115011_188	G	C	A	C	T	1.71226
115011_190	G	C	A	C	T	0.487785
115011_194	G	C	A	C	T	1.36241
115011_224	G	C	A	C	T	0.487785
115011_239	G	C	A	C	T	-0.0369914
115011_253	G	C	A	C	T	0.662711
115011_259	G	C	A	C	T	0.662711
115011_283	G	C	A	C	T	0.137934
115011_292	G	C	A	C	T	1.01256
115011_296	G	C	A	C	T	0.487785
115011_299	G	C	A	C	T	0.837636
115011_110	G	C	G	A	C	0.837636
115011_067	G	T	A	C	T	1.36241
115011_082	G	T	A	C	T	1.36241
115011_196	G	T	A	C	T	0.487785
115011_197	G	T	A	C	T	0.137934
115011_246	G	T	A	C	T	0.137934
115011_248	G	T	A	C	T	-0.0369914
115011_277	G	T	A	C	T	0.487785
115011_284	G	T	A	C	T	0.662711
115011_287	G	T	A	C	T	0.662711
Nordic	G	T	G	C	T	1.36241

## Sheet: M1_4
QTL	Qrbg_1H_1	Qrbg_1H_2	Qrbg_2H_2	Qrbg_4H_2	Qrbg_4H_2	Qrbg_7H_1
SNP	BOPA2_12_30918	JHI_Hv50k_2016_14683	JHI_Hv50k_2016_147232	JHI_Hv50k_2016_265870	JHI_Hv50k_2016_267153	JHI_Hv50k_2016_444783
Alleles	A/G	C/A	G/A	G/A	C/T	A/G
Chromosome	1H	1H	2H	4H	4H	7H
Position	8935905	18358190	765628800	621555275	623655675	9411745	BLUP			Haplo	No of lines	Mean	Founder
115008_044	A	A	A	G	C	A	-0.438285			AAGATA	1	-2.32031
115008_047	A	A	A	G	C	A	-0.438285			GCAACA	1	-2.32031
115008_118	A	A	A	G	C	A	0.189056			GAAATA	3	-2.1809
115010_067	A	A	A	G	C	A	-1.90208			GAGATA	5	-2.06937
115011_008	A	A	A	G	C	A	-0.0200579			ACGATA	6	-2.04149	SJ111998
115011_009	A	A	A	G	C	A	-0.856513			GCGATA	33	-1.94644	RGT_Planet	GN09005
115011_034	A	A	A	G	C	A	-0.647399			GCAATA	1	-1.90208
115011_043	A	A	A	G	C	A	-0.438285			ACAGCG	9	-1.69297
115011_056	A	A	A	G	C	A	-0.856513			GAAGCA	2	-1.58841
115011_086	A	A	A	G	C	A	1.44374			AAAGTA	5	-1.34445
115011_145	A	A	A	G	C	A	-0.438285			ACGGCG	7	-1.30461
115011_249	A	A	A	G	C	A	-0.438285			GAGGTG	1	-1.27474	Gaffelbyg
115011_295	A	A	A	G	C	A	-0.438285			ACAGTG	9	-1.01916
115008_003	A	A	A	G	T	A	-0.229172			ACGGTG	6	-0.682252
115010_014	A	A	A	G	T	A	-1.06563			AAAGCA	13	-0.406114
115010_016	A	A	A	G	T	A	-1.48385			AAGGTA	22	-0.400265	Iron
115010_043	A	A	A	G	T	A	-1.90208			ACAGCA	21	-0.358623	Fairytale
115010_044	A	A	A	G	T	A	-1.06563			GCAGCA	9	-0.345346
115009_021	A	A	G	A	T	A	-2.32031			AAGGCA	30	-0.284935	GN06075	Lavrans
115008_113	A	A	G	G	C	A	-0.229172			GAAGTA	3	0.119351
115009_004	A	A	G	G	C	A	-0.647399			ACAGTA	10	0.126322
115009_007	A	A	G	G	C	A	-0.856513			ACGGCA	143	0.30458	Brage	Krasnordarskij_35
115009_029	A	A	G	G	C	A	-1.27474			GAGGCA	21	0.617241	GN09096	Chevron	Nordic
115010_001	A	A	G	G	C	A	-0.647399			GCAGTA	14	0.637157	JLB06_034
115010_004	A	A	G	G	C	A	-0.438285			GAGGTA	8	0.790258	Ylitornion
115010_008	A	A	G	G	C	A	-0.856513			ACGGTA	40	0.816397
115010_010	A	A	G	G	C	A	0.189056			GCGGCA	40	1.01506	Olve
115010_015	A	A	G	G	C	A	-1.48385			GCGGTA	27	1.27335
115010_017	A	A	G	G	C	A	-1.27474
115010_021	A	A	G	G	C	A	-1.48385
115010_026	A	A	G	G	C	A	-1.69297
115010_036	A	A	G	G	C	A	0.189056
115010_042	A	A	G	G	C	A	-0.229172
115010_047	A	A	G	G	C	A	-0.0200579
115010_048	A	A	G	G	C	A	-0.0200579
115010_055	A	A	G	G	C	A	-0.229172
115010_066	A	A	G	G	C	A	-1.06563
115010_071	A	A	G	G	C	A	0.39817
115010_075	A	A	G	G	C	A	-1.27474
115011_006	A	A	G	G	C	A	1.02551
115011_146	A	A	G	G	C	A	1.02551
115011_170	A	A	G	G	C	A	-0.0200579
115011_182	A	A	G	G	C	A	0.607284
115011_227	A	A	G	G	C	A	0.39817
115011_254	A	A	G	G	C	A	1.02551
115011_286	A	A	G	G	C	A	0.816397
115011_291	A	A	G	G	C	A	0.189056
GN06075	A	A	G	G	C	A	-1.48385
Lavrans	A	A	G	G	C	A	0.816397
115008_001	A	A	G	G	T	A	-0.0200579
115008_010	A	A	G	G	T	A	-0.856513
115008_016	A	A	G	G	T	A	-0.647399
115008_017	A	A	G	G	T	A	0.189056
115008_019	A	A	G	G	T	A	-1.06563
115008_026	A	A	G	G	T	A	-1.48385
115008_042	A	A	G	G	T	A	-0.0200579
115008_046	A	A	G	G	T	A	0.189056
115008_048	A	A	G	G	T	A	1.23462
115008_052	A	A	G	G	T	A	0.39817
115008_053	A	A	G	G	T	A	-1.06563
115008_070	A	A	G	G	T	A	-0.856513
115008_085	A	A	G	G	T	A	-0.0200579
115008_112	A	A	G	G	T	A	-0.647399
115009_011	A	A	G	G	T	A	-1.27474
115009_025	A	A	G	G	T	A	-0.229172
115009_028	A	A	G	G	T	A	-1.48385
115010_012	A	A	G	G	T	A	-0.0200579
115010_033	A	A	G	G	T	A	1.44374
115010_073	A	A	G	G	T	A	-0.856513
115011_011	A	A	G	G	T	A	-0.438285
Iron	A	A	G	G	T	A	-1.27474
115008_049	A	C	A	G	C	A	0.189056
115010_034	A	C	A	G	C	A	-0.229172
115011_001	A	C	A	G	C	A	0.39817
115011_002	A	C	A	G	C	A	-0.229172
115011_004	A	C	A	G	C	A	-0.438285
115011_019	A	C	A	G	C	A	-0.647399
115011_028	A	C	A	G	C	A	-0.0200579
115011_070	A	C	A	G	C	A	0.189056
115011_083	A	C	A	G	C	A	0.607284
115011_091	A	C	A	G	C	A	-0.438285
115011_138	A	C	A	G	C	A	0.607284
115011_155	A	C	A	G	C	A	0.39817
115011_161	A	C	A	G	C	A	-0.438285
115011_186	A	C	A	G	C	A	-0.438285
115011_203	A	C	A	G	C	A	-1.27474
115011_205	A	C	A	G	C	A	-0.0200579
115011_217	A	C	A	G	C	A	-0.229172
115011_241	A	C	A	G	C	A	-1.27474
115011_261	A	C	A	G	C	A	-1.06563
115011_281	A	C	A	G	C	A	-1.48385
Fairytale	A	C	A	G	C	A	-1.69297
115011_051	A	C	A	G	C	G	-1.69297
115011_060	A	C	A	G	C	G	-1.69297
115011_103	A	C	A	G	C	G	-1.48385
115011_143	A	C	A	G	C	G	-1.90208
115011_150	A	C	A	G	C	G	-1.90208
115011_172	A	C	A	G	C	G	-2.1112
115011_195	A	C	A	G	C	G	-1.69297
115011_202	A	C	A	G	C	G	-2.1112
115011_024	A	C	A	G	NA	G	-0.647399
115010_037	A	C	A	G	T	A	-0.856513
115011_005	A	C	A	G	T	A	0.607284
115011_017	A	C	A	G	T	A	-0.856513
115011_018	A	C	A	G	T	A	0.607284
115011_022	A	C	A	G	T	A	0.39817
115011_054	A	C	A	G	T	A	0.816397
115011_058	A	C	A	G	T	A	1.02551
115011_165	A	C	A	G	T	A	0.607284
115011_187	A	C	A	G	T	A	-1.27474
115011_206	A	C	A	G	T	A	0.189056
115011_013	A	C	A	G	T	G	-0.0200579
115011_033	A	C	A	G	T	G	-1.48385
115011_041	A	C	A	G	T	G	-0.0200579
115011_044	A	C	A	G	T	G	-1.27474
115011_050	A	C	A	G	T	G	-2.1112
115011_055	A	C	A	G	T	G	-0.229172
115011_108	A	C	A	G	T	G	-1.48385
115011_200	A	C	A	G	T	G	-0.856513
115011_237	A	C	A	G	T	G	-1.69297
115008_072	A	C	G	A	T	A	-2.32031
115008_102	A	C	G	A	T	A	-1.48385
115008_117	A	C	G	A	T	A	-1.90208
115008_121	A	C	G	A	T	A	-1.90208
115009_003	A	C	G	A	T	A	-2.32031
SJ111998	A	C	G	A	T	A	-2.32031
115008_066	A	C	G	G	C	A	0.39817
115008_067	A	C	G	G	C	A	0.607284
115008_105	A	C	G	G	C	A	1.44374
115009_014	A	C	G	G	C	A	-0.229172
115010_002	A	C	G	G	C	A	-0.0200579
115010_011	A	C	G	G	C	A	0.189056
115010_020	A	C	G	G	C	A	0.189056
115010_032	A	C	G	G	C	A	1.02551
115010_035	A	C	G	G	C	A	-1.27474
115010_052	A	C	G	G	C	A	0.607284
115010_070	A	C	G	G	C	A	-0.438285
115010_077	A	C	G	G	C	A	-0.647399
115011_007	A	C	G	G	C	A	0.607284
115011_010	A	C	G	G	C	A	0.816397
115011_014	A	C	G	G	C	A	0.189056
115011_015	A	C	G	G	C	A	-0.0200579
115011_021	A	C	G	G	C	A	0.607284
115011_023	A	C	G	G	C	A	1.02551
115011_027	A	C	G	G	C	A	0.816397
115011_042	A	C	G	G	C	A	0.39817
115011_045	A	C	G	G	C	A	0.607284
115011_046	A	C	G	G	C	A	-0.229172
115011_048	A	C	G	G	C	A	1.65285
115011_062	A	C	G	G	C	A	1.23462
115011_063	A	C	G	G	C	A	2.07108
115011_065	A	C	G	G	C	A	0.39817
115011_066	A	C	G	G	C	A	0.189056
115011_071	A	C	G	G	C	A	1.86197
115011_073	A	C	G	G	C	A	0.189056
115011_075	A	C	G	G	C	A	0.39817
115011_076	A	C	G	G	C	A	0.39817
115011_077	A	C	G	G	C	A	0.607284
115011_078	A	C	G	G	C	A	0.189056
115011_079	A	C	G	G	C	A	0.816397
115011_080	A	C	G	G	C	A	-0.647399
115011_081	A	C	G	G	C	A	1.23462
115011_085	A	C	G	G	C	A	-0.229172
115011_088	A	C	G	G	C	A	2.07108
115011_089	A	C	G	G	C	A	1.44374
115011_090	A	C	G	G	C	A	0.39817
115011_092	A	C	G	G	C	A	0.39817
115011_093	A	C	G	G	C	A	-0.856513
115011_094	A	C	G	G	C	A	-0.438285
115011_097	A	C	G	G	C	A	0.189056
115011_098	A	C	G	G	C	A	-0.229172
115011_100	A	C	G	G	C	A	0.39817
115011_101	A	C	G	G	C	A	0.816397
115011_102	A	C	G	G	C	A	-0.0200579
115011_105	A	C	G	G	C	A	0.607284
115011_106	A	C	G	G	C	A	0.189056
115011_109	A	C	G	G	C	A	0.816397
115011_110	A	C	G	G	C	A	1.02551
115011_115	A	C	G	G	C	A	0.39817
115011_117	A	C	G	G	C	A	1.02551
115011_119	A	C	G	G	C	A	-0.0200579
115011_122	A	C	G	G	C	A	0.189056
115011_124	A	C	G	G	C	A	0.39817
115011_127	A	C	G	G	C	A	1.02551
115011_128	A	C	G	G	C	A	0.607284
115011_129	A	C	G	G	C	A	0.39817
115011_131	A	C	G	G	C	A	-0.229172
115011_132	A	C	G	G	C	A	1.86197
115011_135	A	C	G	G	C	A	-0.647399
115011_136	A	C	G	G	C	A	0.607284
115011_137	A	C	G	G	C	A	1.02551
115011_141	A	C	G	G	C	A	0.189056
115011_142	A	C	G	G	C	A	0.816397
115011_144	A	C	G	G	C	A	0.607284
115011_148	A	C	G	G	C	A	-0.229172
115011_149	A	C	G	G	C	A	1.23462
115011_151	A	C	G	G	C	A	1.02551
115011_153	A	C	G	G	C	A	0.189056
115011_157	A	C	G	G	C	A	0.189056
115011_158	A	C	G	G	C	A	0.607284
115011_159	A	C	G	G	C	A	-0.0200579
115011_160	A	C	G	G	C	A	1.86197
115011_163	A	C	G	G	C	A	0.189056
115011_164	A	C	G	G	C	A	0.607284
115011_173	A	C	G	G	C	A	0.39817
115011_174	A	C	G	G	C	A	0.607284
115011_176	A	C	G	G	C	A	1.23462
115011_177	A	C	G	G	C	A	0.189056
115011_178	A	C	G	G	C	A	0.39817
115011_179	A	C	G	G	C	A	-0.0200579
115011_181	A	C	G	G	C	A	0.39817
115011_183	A	C	G	G	C	A	0.189056
115011_189	A	C	G	G	C	A	-0.438285
115011_191	A	C	G	G	C	A	-0.647399
115011_204	A	C	G	G	C	A	0.816397
115011_207	A	C	G	G	C	A	-0.229172
115011_209	A	C	G	G	C	A	-0.856513
115011_210	A	C	G	G	C	A	-1.06563
115011_212	A	C	G	G	C	A	0.189056
115011_214	A	C	G	G	C	A	0.816397
115011_215	A	C	G	G	C	A	0.607284
115011_219	A	C	G	G	C	A	0.189056
115011_222	A	C	G	G	C	A	0.607284
115011_223	A	C	G	G	C	A	-0.647399
115011_225	A	C	G	G	C	A	0.39817
115011_226	A	C	G	G	C	A	1.23462
115011_230	A	C	G	G	C	A	-0.229172
115011_231	A	C	G	G	C	A	-0.0200579
115011_232	A	C	G	G	C	A	1.02551
115011_233	A	C	G	G	C	A	0.39817
115011_234	A	C	G	G	C	A	0.189056
115011_236	A	C	G	G	C	A	-0.647399
115011_238	A	C	G	G	C	A	-0.856513
115011_243	A	C	G	G	C	A	-0.856513
115011_244	A	C	G	G	C	A	-0.856513
115011_247	A	C	G	G	C	A	-0.229172
115011_250	A	C	G	G	C	A	0.816397
115011_251	A	C	G	G	C	A	-0.229172
115011_252	A	C	G	G	C	A	0.607284
115011_255	A	C	G	G	C	A	0.189056
115011_256	A	C	G	G	C	A	-0.0200579
115011_257	A	C	G	G	C	A	0.607284
115011_258	A	C	G	G	C	A	-0.0200579
115011_260	A	C	G	G	C	A	-0.0200579
115011_264	A	C	G	G	C	A	0.39817
115011_266	A	C	G	G	C	A	-0.438285
115011_267	A	C	G	G	C	A	0.607284
115011_269	A	C	G	G	C	A	-1.06563
115011_271	A	C	G	G	C	A	0.39817
115011_272	A	C	G	G	C	A	-0.229172
115011_273	A	C	G	G	C	A	0.39817
115011_274	A	C	G	G	C	A	-0.229172
115011_275	A	C	G	G	C	A	-1.06563
115011_276	A	C	G	G	C	A	-0.229172
115011_278	A	C	G	G	C	A	-0.647399
115011_279	A	C	G	G	C	A	-0.438285
115011_280	A	C	G	G	C	A	-0.438285
115011_285	A	C	G	G	C	A	0.607284
115011_288	A	C	G	G	C	A	-0.438285
115011_290	A	C	G	G	C	A	-0.0200579
115011_293	A	C	G	G	C	A	1.65285
115011_294	A	C	G	G	C	A	0.189056
115011_297	A	C	G	G	C	A	-0.647399
115011_298	A	C	G	G	C	A	1.44374
115011_300	A	C	G	G	C	A	-0.0200579
115011_301	A	C	G	G	C	A	0.39817
115011_302	A	C	G	G	C	A	0.39817
Brage	A	C	G	G	C	A	0.189056
Krasnordarskij_35	A	C	G	G	C	A	0.816397
115011_020	A	C	G	G	C	G	-1.48385
115011_037	A	C	G	G	C	G	-0.647399
115011_074	A	C	G	G	C	G	-2.1112
115011_120	A	C	G	G	C	G	-1.27474
115011_154	A	C	G	G	C	G	-1.48385
115011_198	A	C	G	G	C	G	-1.69297
115011_303	A	C	G	G	C	G	-0.438285
115008_007	A	C	G	G	T	A	0.39817
115008_027	A	C	G	G	T	A	1.02551
115008_028	A	C	G	G	T	A	2.07108
115008_045	A	C	G	G	T	A	2.07108
115008_094	A	C	G	G	T	A	1.44374
115008_099	A	C	G	G	T	A	1.44374
115008_104	A	C	G	G	T	A	-0.229172
115010_005	A	C	G	G	T	A	-0.229172
115010_023	A	C	G	G	T	A	0.607284
115010_029	A	C	G	G	T	A	1.02551
115010_039	A	C	G	G	T	A	1.23462
115010_079	A	C	G	G	T	A	-0.438285
115011_025	A	C	G	G	T	A	1.86197
115011_029	A	C	G	G	T	A	1.23462
115011_030	A	C	G	G	T	A	0.607284
115011_032	A	C	G	G	T	A	2.28019
115011_038	A	C	G	G	T	A	-0.438285
115011_049	A	C	G	G	T	A	2.28019
115011_053	A	C	G	G	T	A	0.607284
115011_057	A	C	G	G	T	A	0.189056
115011_069	A	C	G	G	T	A	0.607284
115011_072	A	C	G	G	T	A	1.23462
115011_084	A	C	G	G	T	A	1.02551
115011_096	A	C	G	G	T	A	-0.438285
115011_104	A	C	G	G	T	A	0.39817
115011_123	A	C	G	G	T	A	1.44374
115011_140	A	C	G	G	T	A	1.02551
115011_184	A	C	G	G	T	A	1.65285
115011_185	A	C	G	G	T	A	1.23462
115011_208	A	C	G	G	T	A	0.607284
115011_216	A	C	G	G	T	A	0.607284
115011_235	A	C	G	G	T	A	0.816397
115011_240	A	C	G	G	T	A	0.607284
115011_245	A	C	G	G	T	A	-0.856513
115011_262	A	C	G	G	T	A	1.44374
115011_263	A	C	G	G	T	A	-1.06563
115011_265	A	C	G	G	T	A	0.607284
115011_268	A	C	G	G	T	A	1.23462
115011_270	A	C	G	G	T	A	-0.0200579
115011_289	A	C	G	G	T	A	1.44374
115011_035	A	C	G	G	T	G	-1.06563
115011_036	A	C	G	G	T	G	-0.0200579
115011_039	A	C	G	G	T	G	-0.438285
115011_047	A	C	G	G	T	G	-0.856513
115011_087	A	C	G	G	T	G	-0.438285
115011_133	A	C	G	G	T	G	-1.27474
115008_023	G	A	A	A	T	A	-2.32031
115008_068	G	A	A	A	T	A	-1.90208
115008_082	G	A	A	A	T	A	-2.32031
115008_090	G	A	A	G	C	A	-2.1112
115010_074	G	A	A	G	C	A	-1.06563
115008_022	G	A	A	G	T	A	0.816397
115008_086	G	A	A	G	T	A	1.02551
115008_092	G	A	A	G	T	A	-1.48385
115008_111	G	A	G	A	T	A	-1.90208
115009_002	G	A	G	A	T	A	-1.90208
115009_009	G	A	G	A	T	A	-1.90208
115009_023	G	A	G	A	T	A	-2.32031
115009_026	G	A	G	A	T	A	-2.32031
115008_029	G	A	G	G	C	A	-1.69297
115008_040	G	A	G	G	C	A	-1.27474
115008_080	G	A	G	G	C	A	-1.06563
115008_084	G	A	G	G	C	A	-1.27474
115010_013	G	A	G	G	C	A	1.23462
115010_018	G	A	G	G	C	A	2.28019
115010_019	G	A	G	G	C	A	1.44374
115010_025	G	A	G	G	C	A	0.607284
115010_041	G	A	G	G	C	A	2.28019
115010_049	G	A	G	G	C	A	1.86197
115010_050	G	A	G	G	C	A	2.07108
115010_053	G	A	G	G	C	A	1.23462
115010_057	G	A	G	G	C	A	1.02551
115010_061	G	A	G	G	C	A	1.02551
115010_065	G	A	G	G	C	A	0.607284
115010_072	G	A	G	G	C	A	0.189056
115010_080	G	A	G	G	C	A	0.607284
115011_190	G	A	G	G	C	A	0.607284
GN09096	G	A	G	G	C	A	0.189056
Chevron	G	A	G	G	C	A	-0.438285
Nordic	G	A	G	G	C	A	1.44374
115008_043	G	A	G	G	T	A	1.44374
115008_051	G	A	G	G	T	A	0.39817
115008_089	G	A	G	G	T	A	0.607284
115008_119	G	A	G	G	T	A	1.44374
115009_008	G	A	G	G	T	A	-0.647399
115010_028	G	A	G	G	T	A	1.23462
115010_046	G	A	G	G	T	A	1.86197
Ylitornion	G	A	G	G	T	A	-0.0200579
Gaffelbyg	G	A	G	G	T	G	-1.27474
115011_147	G	C	A	A	C	A	-2.32031
115008_031	G	C	A	A	T	A	-1.90208
115008_037	G	C	A	G	C	A	0.39817
115008_038	G	C	A	G	C	A	1.86197
115008_074	G	C	A	G	C	A	-1.90208
115008_098	G	C	A	G	C	A	-1.48385
115010_009	G	C	A	G	C	A	-0.856513
115010_051	G	C	A	G	C	A	0.39817
115010_054	G	C	A	G	C	A	0.39817
115010_076	G	C	A	G	C	A	-0.438285
115010_081	G	C	A	G	C	A	-1.48385
115008_004	G	C	A	G	T	A	1.44374
115008_005	G	C	A	G	T	A	0.39817
115008_008	G	C	A	G	T	A	0.39817
115008_011	G	C	A	G	T	A	-0.438285
115008_013	G	C	A	G	T	A	0.39817
115008_014	G	C	A	G	T	A	1.65285
115008_018	G	C	A	G	T	A	-0.0200579
115008_020	G	C	A	G	T	A	1.44374
115008_021	G	C	A	G	T	A	1.02551
115008_035	G	C	A	G	T	A	0.816397
115010_030	G	C	A	G	T	A	0.39817
115010_038	G	C	A	G	T	A	-0.0200579
115010_060	G	C	A	G	T	A	0.816397
JLB06_034	G	C	A	G	T	A	0.607284
115008_054	G	C	G	A	T	A	-2.1112
115008_055	G	C	G	A	T	A	-1.69297
115008_058	G	C	G	A	T	A	-2.32031
115008_060	G	C	G	A	T	A	-2.32031
115008_061	G	C	G	A	T	A	-2.32031
115008_062	G	C	G	A	T	A	-2.32031
115008_063	G	C	G	A	T	A	-2.32031
115008_065	G	C	G	A	T	A	-0.647399
115008_069	G	C	G	A	T	A	-2.1112
115008_075	G	C	G	A	T	A	-2.32031
115008_076	G	C	G	A	T	A	-1.69297
115008_077	G	C	G	A	T	A	-2.32031
115008_081	G	C	G	A	T	A	-1.90208
115008_088	G	C	G	A	T	A	-2.32031
115008_093	G	C	G	A	T	A	-2.1112
115008_096	G	C	G	A	T	A	-1.48385
115008_097	G	C	G	A	T	A	-1.27474
115008_100	G	C	G	A	T	A	-2.1112
115008_101	G	C	G	A	T	A	-2.32031
115008_103	G	C	G	A	T	A	-1.69297
115008_108	G	C	G	A	T	A	-1.69297
115008_109	G	C	G	A	T	A	-2.32031
115008_114	G	C	G	A	T	A	-1.90208
115008_122	G	C	G	A	T	A	-2.1112
115009_005	G	C	G	A	T	A	-1.90208
115009_010	G	C	G	A	T	A	-1.48385
115009_018	G	C	G	A	T	A	-2.32031
115009_020	G	C	G	A	T	A	-2.32031
115009_022	G	C	G	A	T	A	-2.32031
115009_024	G	C	G	A	T	A	-2.32031
115009_027	G	C	G	A	T	A	-2.32031
RGT_Planet	G	C	G	A	T	A	-2.1112
GN09005	G	C	G	A	T	A	0.607284
115008_024	G	C	G	G	C	A	1.65285
115008_034	G	C	G	G	C	A	1.23462
115008_041	G	C	G	G	C	A	1.23462
115010_003	G	C	G	G	C	A	0.816397
115010_006	G	C	G	G	C	A	1.44374
115010_022	G	C	G	G	C	A	1.02551
115010_031	G	C	G	G	C	A	1.86197
115010_040	G	C	G	G	C	A	1.02551
115010_062	G	C	G	G	C	A	2.28019
115010_064	G	C	G	G	C	A	1.44374
115010_068	G	C	G	G	C	A	0.816397
115010_069	G	C	G	G	C	A	-0.229172
115010_078	G	C	G	G	C	A	2.48931
115011_052	G	C	G	G	C	A	1.23462
115011_064	G	C	G	G	C	A	0.607284
115011_068	G	C	G	G	C	A	1.65285
115011_082	G	C	G	G	C	A	1.44374
115011_095	G	C	G	G	C	A	0.607284
115011_107	G	C	G	G	C	A	1.44374
115011_118	G	C	G	G	C	A	0.816397
115011_121	G	C	G	G	C	A	1.23462
115011_139	G	C	G	G	C	A	0.816397
115011_156	G	C	G	G	C	A	1.02551
115011_166	G	C	G	G	C	A	1.44374
115011_169	G	C	G	G	C	A	1.02551
115011_180	G	C	G	G	C	A	1.02551
115011_194	G	C	G	G	C	A	1.44374
115011_196	G	C	G	G	C	A	0.607284
115011_197	G	C	G	G	C	A	0.39817
115011_224	G	C	G	G	C	A	0.607284
115011_239	G	C	G	G	C	A	0.189056
115011_248	G	C	G	G	C	A	0.189056
115011_259	G	C	G	G	C	A	0.816397
115011_282	G	C	G	G	C	A	0.607284
115011_283	G	C	G	G	C	A	0.39817
115011_287	G	C	G	G	C	A	0.816397
115011_292	G	C	G	G	C	A	1.23462
115011_296	G	C	G	G	C	A	0.607284
115011_299	G	C	G	G	C	A	1.02551
Olve	G	C	G	G	C	A	0.189056
115008_012	G	C	G	G	T	A	2.69842
115008_025	G	C	G	G	T	A	0.816397
115008_030	G	C	G	G	T	A	1.65285
115008_032	G	C	G	G	T	A	1.86197
115008_033	G	C	G	G	T	A	2.90754
115008_036	G	C	G	G	T	A	1.44374
115008_039	G	C	G	G	T	A	1.02551
115008_050	G	C	G	G	T	A	1.86197
115008_106	G	C	G	G	T	A	-0.856513
115008_115	G	C	G	G	T	A	0.816397
115008_116	G	C	G	G	T	A	1.44374
115009_017	G	C	G	G	T	A	1.23462
115009_019	G	C	G	G	T	A	0.189056
115010_007	G	C	G	G	T	A	1.86197
115010_063	G	C	G	G	T	A	2.48931
115011_061	G	C	G	G	T	A	2.28019
115011_067	G	C	G	G	T	A	1.44374
115011_099	G	C	G	G	T	A	1.23462
115011_126	G	C	G	G	T	A	0.39817
115011_134	G	C	G	G	T	A	0.816397
115011_152	G	C	G	G	T	A	1.65285
115011_162	G	C	G	G	T	A	0.607284
115011_188	G	C	G	G	T	A	1.86197
115011_246	G	C	G	G	T	A	0.39817
115011_253	G	C	G	G	T	A	0.816397
115011_277	G	C	G	G	T	A	0.607284
115011_284	G	C	G	G	T	A	0.816397
